# Supplementary material for: Structural characterization of two solvates of a luminescent copper(II) bis­(pyridine)-substituted benzimidazole complex
Source: Acta Crystallogr E Crystallogr Commun. 2017 Oct 6;73(Pt 11):1616–21. doi: 10.1107/S2056989017014232 (PMC5683476; doi:10.1107/S2056989017014232)
Supplement: Supplementary file 1 [file e-73-01616-sup1.cif]

##############################################################################
#                                                                            #
# This CIF contains the data in a paper accepted for publication in          #
# Acta Crystallographica Section E. It conforms to the requirements of       #
# Notes for Authors for Acta Crystallographica Section E, and has been       #
# peer reviewed under the auspices of the IUCr Commission on Journals.       #
#                                                                            #
# Full details of the Crystallographic Information File format               #
# are given in the paper "The Crystallographic Information File (CIF):       #
# a New Standard Archive File for Crystallography" by S. R. Hall, F. H.      #
# Allen and I. D. Brown [Acta Cryst. (1991), A47, 655-685].                  #
#                                                                            #
# The current version of the core CIF dictionary is obtainable from          #
# ftp://ftp.iucr.org/pub/cif_core.dic.                                       #
#                                                                            #
# Software is freely available for graphical display of the structure(s)     #
# in this CIF. For information consult the CIF software page                 #
# http://www.iucr.org/resources/cif/software.                                #
#                                                                            #
# This file may be used for bona fide research purposes within the           #
# scientific community so long as proper attribution is given to the journal # 
# article from which it was obtained.                                        #
#                                                                            #
##############################################################################
data_1
_audit_creation_method     'SHELXL-2014/7'
_journal_date_recd_electronic     2017-09-29
_journal_date_accepted     2017-10-02
_journal_name_full     'Acta Crystallographica, Section E'
_journal_year     2017
_journal_volume     73
_journal_issue     11
_journal_page_first     1616
_journal_page_last     1621
_journal_paper_category     GM
_journal_paper_doi     10.1107/S2056989017014232
_journal_coeditor_code     ZL2717
_publ_contact_author_name     'David K. Geiger'
_publ_contact_author_address
;
Department of Chemistry
SUNY--College at Geneseo
Geneseo, NY 14454
USA
;
_publ_contact_author_email     'geiger@geneseo.edu'
_publ_contact_author_fax     '585-245-5288'
_publ_contact_author_phone     '585-245-5452'
_publ_section_title
;
Structural characterization of two solvates of a luminescent copper(II)
bis(pyridine)-substituted benzimidazole complex
;
loop_
    _publ_author_name
    _publ_author_footnote
    _publ_author_address
    'Geiger, David K.' .
;
Department of Chemistry
SUNY-College at Geneseo
Geneseo, NY 14454
USA
;
    'DeStefano, Matthew R.' .
;
Department of Chemistry
SUNY-College at Geneseo
Geneseo, NY 14454
USA
;
    'Lewis, Robert A.' .
;
Department of Chemistry
SUNY-College at Geneseo
Geneseo, NY 14454
USA
;
_publ_section_synopsis
;\
The acetonitrile solvate and the ethanol hemisolvate of
bis(acetato-\k<i>O</i>){5,6-dimethyl-2-(pyridin-2-yl)-1-[(pyridin-2-yl)\
methyl]-1<i>H</i>-benzimidazole-\k^2^<i>N</i>^2^,<i>N</i>^3^}copper(II) have
been structurally characterized. Both compounds exhibit \p--\p interactions.
;
_chemical_name_systematic
;
Bis(acetato-\k<i>O</i>){5,6-dimethyl-2-(pyridin-2-yl)-1-[(pyridin-2-yl)methyl]-\
1<i>H</i>-benzimidazole-\k^2^<i>N</i>^2^,<i>N</i>^3^}copper(II) acetonitrile
monosolvate
;
_chemical_name_common     ?
_chemical_formula_moiety     'C24 H24 Cu N4 O4, C2 H3 N'
_chemical_formula_sum     'C26 H27 Cu N5 O4'
_chemical_formula_iupac     '[Cu (C2 H3 O2)2 (C20 H18 N4)], C2 H3 N1'
_chemical_formula_weight     537.06
_chemical_melting_point     ?
_shelx_space_group_comment
;
The symmetry employed for this shelxl refinement is uniquely defined
by the following loop, which should always be used as a source of
symmetry information in preference to the above space-group names.
They are only intended as comments.
;
_space_group_crystal_system     monoclinic
_space_group_name_H-M_alt     'C 2/c'
_space_group_name_Hall     '-C 2yc'
loop_
    _space_group_symop_operation_xyz
    'x, y, z'
    '-x, y, -z+1/2'
    'x+1/2, y+1/2, z'
    '-x+1/2, y+1/2, -z+1/2'
    '-x, -y, -z'
    'x, -y, z-1/2'
    '-x+1/2, -y+1/2, -z'
    'x+1/2, -y+1/2, z-1/2'
_cell_length_a     21.292(3)
_cell_length_b     10.1837(12)
_cell_length_c     24.867(4)
_cell_angle_alpha     90
_cell_angle_beta     102.668(5)
_cell_angle_gamma     90
_cell_volume     5260.7(12)
_cell_formula_units_Z     8
_cell_measurement_reflns_used     6746
_cell_measurement_theta_min     2.28
_cell_measurement_theta_max     25.6
_cell_measurement_temperature     200(2)
_exptl_crystal_description     needle
_exptl_crystal_colour     blue-green
_exptl_crystal_size_max     0.600
_exptl_crystal_size_mid     0.150
_exptl_crystal_size_min     0.150
_exptl_crystal_density_diffrn     1.356
_exptl_crystal_density_meas     ?
_exptl_crystal_density_method     'not measured'
_exptl_crystal_F_000     2232
_exptl_absorpt_coefficient_mu     0.870
_exptl_absorpt_correction_type     multi-scan
_exptl_absorpt_process_details
;
(SADABS; Bruker, 2013)
;
_shelx_estimated_absorpt_T_min     0.623
_shelx_estimated_absorpt_T_max     0.881
_exptl_absorpt_correction_T_min     0.855
_exptl_absorpt_correction_T_max     0.878
_diffrn_ambient_temperature     200(2)
_diffrn_radiation_type     MoK\a
_diffrn_radiation_wavelength     0.71073
_diffrn_measurement_device_type     'Bruker SMART X2S benchtop'
_diffrn_measurement_method     \w
_diffrn_detector_area_resol_mean     ?
_diffrn_reflns_number     17879
_diffrn_reflns_av_R_equivalents     0.0925
_diffrn_reflns_theta_min     2.227
_diffrn_reflns_theta_max     25.027
_diffrn_reflns_theta_full     25.027
_diffrn_measured_fraction_theta_max     0.996
_diffrn_measured_fraction_theta_full     0.996
_diffrn_reflns_limit_h_min     -25
_diffrn_reflns_limit_h_max     25
_diffrn_reflns_limit_k_min     -11
_diffrn_reflns_limit_k_max     11
_diffrn_reflns_limit_l_min     -16
_diffrn_reflns_limit_l_max     29
_refine_special_details
;
All H atoms were located in difference Fourier maps. H atoms bonded to C atoms
 were refined using a riding model, with C--H = 0.95 \%A and Uiso(H) =
 1.2Ueq(C) for the aromatic
 positions; C--H = 0.99 \%A and Uiso(H) = 1.2Ueq(C) for the methylene group; and
 C--H = 0.98 \%A and Uiso(H) = 1.5Ueq(C) for the methyl groups.
;
_reflns_number_total     4616
_reflns_number_gt     3415
_reflns_threshold_expression     'I > 2\s(I)'
_refine_ls_structure_factor_coef     Fsqd
_refine_ls_matrix_type     full
_refine_ls_R_factor_all     0.0809
_refine_ls_R_factor_gt     0.0594
_refine_ls_wR_factor_gt     0.1617
_refine_ls_wR_factor_ref     0.1778
_refine_ls_goodness_of_fit_ref     1.016
_refine_ls_restrained_S_all     1.016
_refine_ls_number_reflns     4616
_refine_ls_number_parameters     330
_refine_ls_number_restraints     0
_refine_ls_hydrogen_treatment     constr
_refine_ls_weighting_scheme     calc
_refine_ls_weighting_details
                      'w=1/[\s^2^(Fo^2^)+(0.1166P)^2^] where P=(Fo^2^+2Fc^2^)/3'
_atom_sites_solution_hydrogens     geom
_atom_sites_solution_primary     direct
_atom_sites_solution_secondary     difmap
_refine_ls_shift/su_max     0.003
_refine_ls_shift/su_mean     0.000
_refine_diff_density_max     0.844
_refine_diff_density_min     -1.274
_refine_ls_extinction_method     none
_refine_ls_extinction_coef     .
loop_
    _atom_type_symbol
    _atom_type_description
    _atom_type_scat_dispersion_real
    _atom_type_scat_dispersion_imag
    _atom_type_scat_source
    'C' 'C' 0.0033 0.0016
                         'International Tables Vol C Tables 4.2.6.8 and 6.1.1.4'
    'H' 'H' 0.0000 0.0000
                         'International Tables Vol C Tables 4.2.6.8 and 6.1.1.4'
    'Cu' 'Cu' 0.3201 1.2651
                         'International Tables Vol C Tables 4.2.6.8 and 6.1.1.4'
    'N' 'N' 0.0061 0.0033
                         'International Tables Vol C Tables 4.2.6.8 and 6.1.1.4'
    'O' 'O' 0.0106 0.0060
                         'International Tables Vol C Tables 4.2.6.8 and 6.1.1.4'
_computing_data_collection
;
APEX2  (Bruker, 2013)
;
_computing_cell_refinement
;
APEX2 (Bruker, 2013)
;
_computing_data_reduction
;
SAINT (Bruker, 2013)
;
_computing_structure_solution
;
SHELXS97 (Sheldrick, 2008)
;
_computing_structure_refinement
;
SHELXL2014 (Sheldrick, 2015)
;
_computing_molecular_graphics
;
PLATON (Spek, 2009) and Mercury (Macrae <i>et al.</i>, 2006)
;
_computing_publication_material
;
publCIF (Westrip, 2010)
;
loop_
    _atom_site_type_symbol
    _atom_site_label
    _atom_site_fract_x
    _atom_site_fract_y
    _atom_site_fract_z
    _atom_site_U_iso_or_equiv
    _atom_site_adp_type
    _atom_site_calc_flag
    _atom_site_occupancy
    _atom_site_disorder_assembly
    _atom_site_disorder_group
    Cu Cu1 0.25894(2) 0.51131(4) 0.60501(2) 0.0386(2) Uani d 1 . .
    O O1 0.30689(14) 0.4530(3) 0.67694(10) 0.0513(7) Uani d 1 . .
    O O2 0.37267(15) 0.6034(3) 0.65669(12) 0.0656(8) Uani d 1 . .
    O O3 0.21236(14) 0.6405(3) 0.63799(11) 0.0527(7) Uani d 1 . .
    O O4 0.14226(17) 0.4765(3) 0.62642(15) 0.0652(9) Uani d 1 . .
    N N1 0.29915(14) 0.3832(3) 0.56335(11) 0.0359(7) Uani d 1 . .
    N N2 0.32326(14) 0.3222(3) 0.48426(11) 0.0345(7) Uani d 1 . .
    N N3 0.22120(15) 0.5741(3) 0.52699(12) 0.0385(7) Uani d 1 . .
    N N4 0.3977(2) 0.5171(3) 0.44721(17) 0.0583(10) Uani d 1 . .
    N N5 0.2435(4) 0.5210(6) 0.8052(2) 0.112(2) Uani d 1 . .
    C C1 0.34177(17) 0.2802(3) 0.57473(13) 0.0368(8) Uani d 1 . .
    C C2 0.35794(17) 0.2411(3) 0.52502(13) 0.0358(8) Uani d 1 . .
    C C3 0.40079(18) 0.1394(4) 0.52338(15) 0.0431(9) Uani d 1 . .
    H H3 0.4112 0.1143 0.4896 0.052 Uiso calc 1 . .
    C C4 0.42816(18) 0.0748(4) 0.57212(16) 0.0455(9) Uani d 1 . .
    C C5 0.41051(19) 0.1134(4) 0.62263(16) 0.0487(10) Uani d 1 . .
    C C6 0.36792(18) 0.2129(4) 0.62356(14) 0.0435(9) Uani d 1 . .
    H H6 0.3561 0.2363 0.6570 0.052 Uiso calc 1 . .
    C C7 0.28948(17) 0.4081(3) 0.50934(13) 0.0342(8) Uani d 1 . .
    C C8 0.24562(19) 0.5156(3) 0.48640(15) 0.0357(8) Uani d 1 . .
    C C9 0.2294(2) 0.5596(4) 0.43257(14) 0.0442(9) Uani d 1 . .
    H H9 0.2470 0.5186 0.4049 0.053 Uiso calc 1 . .
    C C10 0.1877(2) 0.6624(4) 0.41948(16) 0.0509(10) Uani d 1 . .
    H H10 0.1762 0.6934 0.3826 0.061 Uiso calc 1 . .
    C C11 0.1624(2) 0.7209(4) 0.45988(16) 0.0507(10) Uani d 1 . .
    H H11 0.1330 0.7920 0.4514 0.061 Uiso calc 1 . .
    C C12 0.18092(19) 0.6736(4) 0.51333(16) 0.0465(9) Uani d 1 . .
    H H12 0.1639 0.7145 0.5414 0.056 Uiso calc 1 . .
    C C13 0.33262(18) 0.3199(4) 0.42732(13) 0.0389(9) Uani d 1 . .
    H H13A 0.2938 0.3556 0.4021 0.047 Uiso calc 1 . .
    H H13B 0.3385 0.2281 0.4163 0.047 Uiso calc 1 . .
    C C14 0.39095(18) 0.4007(4) 0.42239(14) 0.0414(9) Uani d 1 . .
    C C15 0.43403(19) 0.3528(5) 0.39292(16) 0.0554(11) Uani d 1 . .
    H H15 0.4277 0.2692 0.3757 0.066 Uiso calc 1 . .
    C C16 0.4865(2) 0.4291(6) 0.3891(2) 0.0730(15) Uani d 1 . .
    H H16 0.5170 0.3989 0.3692 0.088 Uiso calc 1 . .
    C C17 0.4935(3) 0.5485(6) 0.4143(2) 0.0804(16) Uani d 1 . .
    H H17 0.5290 0.6035 0.4122 0.097 Uiso calc 1 . .
    C C18 0.4486(3) 0.5877(5) 0.4428(2) 0.0760(14) Uani d 1 . .
    H H18 0.4542 0.6708 0.4605 0.091 Uiso calc 1 . .
    C C19 0.3582(2) 0.5207(4) 0.68811(16) 0.0497(11) Uani d 1 . .
    C C20 0.4030(3) 0.4923(6) 0.7436(2) 0.096(2) Uani d 1 . .
    H H20A 0.4284 0.4134 0.7406 0.144 Uiso calc 1 . .
    H H20B 0.3775 0.4783 0.7714 0.144 Uiso calc 1 . .
    H H20C 0.4320 0.5671 0.7544 0.144 Uiso calc 1 . .
    C C21 0.1592(2) 0.5863(5) 0.64384(15) 0.0496(10) Uani d 1 . .
    C C22 0.1192(3) 0.6702(6) 0.6741(2) 0.0832(17) Uani d 1 . .
    H H22A 0.0836 0.7103 0.6475 0.125 Uiso calc 1 . .
    H H22B 0.1463 0.7394 0.6947 0.125 Uiso calc 1 . .
    H H22C 0.1020 0.6153 0.6998 0.125 Uiso calc 1 . .
    C C23 0.2282(3) 0.4307(6) 0.7801(2) 0.0764(16) Uani d 1 . .
    C C24 0.2089(3) 0.3137(6) 0.7481(2) 0.0860(16) Uani d 1 . .
    H H24A 0.2100 0.2385 0.7729 0.129 Uiso calc 1 . .
    H H24B 0.2384 0.2980 0.7236 0.129 Uiso calc 1 . .
    H H24C 0.1650 0.3250 0.7260 0.129 Uiso calc 1 . .
    C C41 0.4746(2) -0.0370(5) 0.5713(2) 0.0664(13) Uani d 1 . .
    H H41A 0.4716 -0.0657 0.5332 0.100 Uiso calc 1 . .
    H H41B 0.4638 -0.1104 0.5930 0.100 Uiso calc 1 . .
    H H41C 0.5186 -0.0074 0.5870 0.100 Uiso calc 1 . .
    C C51 0.4385(3) 0.0398(6) 0.6760(2) 0.0731(14) Uani d 1 . .
    H H51A 0.4231 0.0802 0.7065 0.110 Uiso calc 1 . .
    H H51B 0.4856 0.0441 0.6836 0.110 Uiso calc 1 . .
    H H51C 0.4247 -0.0522 0.6721 0.110 Uiso calc 1 . .
loop_
    _atom_site_aniso_label
    _atom_site_aniso_U_11
    _atom_site_aniso_U_22
    _atom_site_aniso_U_33
    _atom_site_aniso_U_12
    _atom_site_aniso_U_13
    _atom_site_aniso_U_23
    Cu1 0.0377(3) 0.0473(3) 0.0331(3) -0.00463(19) 0.0127(2) -0.00961(17)
    O1 0.0510(19) 0.0698(18) 0.0349(13) -0.0078(16) 0.0135(13) -0.0072(13)
    O2 0.060(2) 0.074(2) 0.0609(18) -0.0027(17) 0.0088(16) 0.0134(16)
    O3 0.0509(18) 0.0602(17) 0.0513(15) -0.0003(14) 0.0202(14) -0.0171(13)
    O4 0.062(2) 0.064(2) 0.073(2) -0.0070(17) 0.0208(18) -0.0168(16)
    N1 0.0367(17) 0.0427(17) 0.0286(14) 0.0010(14) 0.0079(12) -0.0040(12)
    N2 0.0353(17) 0.0401(16) 0.0298(14) -0.0045(14) 0.0110(13) -0.0048(12)
    N3 0.0334(17) 0.0392(17) 0.0432(16) -0.0029(15) 0.0094(13) -0.0092(13)
    N4 0.054(3) 0.060(2) 0.065(2) -0.0151(18) 0.022(2) -0.0073(17)
    N5 0.173(7) 0.107(4) 0.067(3) -0.016(4) 0.048(4) -0.005(3)
    C1 0.037(2) 0.040(2) 0.0352(17) -0.0047(17) 0.0099(15) -0.0057(15)
    C2 0.0293(19) 0.042(2) 0.0373(18) -0.0081(16) 0.0101(15) -0.0053(15)
    C3 0.035(2) 0.051(2) 0.046(2) -0.0019(18) 0.0138(17) -0.0086(17)
    C4 0.029(2) 0.049(2) 0.058(2) 0.0010(18) 0.0081(17) -0.0034(18)
    C5 0.039(2) 0.056(2) 0.048(2) -0.001(2) 0.0043(18) 0.0040(18)
    C6 0.039(2) 0.054(2) 0.0372(18) -0.0005(19) 0.0087(16) -0.0002(16)
    C7 0.0328(19) 0.041(2) 0.0281(16) -0.0095(16) 0.0055(14) -0.0062(14)
    C8 0.033(2) 0.037(2) 0.0366(18) -0.0072(16) 0.0065(16) -0.0065(14)
    C9 0.052(3) 0.045(2) 0.0356(19) -0.003(2) 0.0097(18) -0.0022(16)
    C10 0.058(3) 0.047(2) 0.045(2) -0.004(2) 0.0054(19) 0.0012(17)
    C11 0.047(3) 0.042(2) 0.059(2) 0.0007(19) 0.003(2) 0.0033(19)
    C12 0.038(2) 0.050(2) 0.052(2) -0.0020(19) 0.0106(18) -0.0107(18)
    C13 0.041(2) 0.049(2) 0.0284(16) -0.0031(17) 0.0121(15) -0.0093(14)
    C14 0.040(2) 0.053(2) 0.0313(17) 0.0028(19) 0.0082(16) 0.0042(16)
    C15 0.042(2) 0.086(3) 0.042(2) 0.009(2) 0.0181(19) 0.011(2)
    C16 0.044(3) 0.120(5) 0.060(3) 0.008(3) 0.022(2) 0.025(3)
    C17 0.052(3) 0.103(4) 0.086(4) -0.016(3) 0.015(3) 0.036(3)
    C18 0.067(3) 0.074(3) 0.088(3) -0.028(3) 0.020(3) 0.000(3)
    C19 0.047(3) 0.063(3) 0.039(2) 0.006(2) 0.0077(19) -0.0034(18)
    C20 0.081(5) 0.134(6) 0.059(3) -0.007(4) -0.014(3) 0.018(3)
    C21 0.046(2) 0.067(3) 0.0366(19) 0.011(2) 0.0108(18) -0.0051(19)
    C22 0.073(4) 0.103(4) 0.083(3) 0.018(3) 0.039(3) -0.020(3)
    C23 0.103(5) 0.081(4) 0.050(3) 0.003(3) 0.026(3) 0.011(3)
    C24 0.096(4) 0.086(4) 0.072(3) -0.008(3) 0.010(3) 0.017(3)
    C41 0.044(3) 0.078(3) 0.076(3) 0.014(3) 0.009(2) 0.002(3)
    C51 0.062(3) 0.095(4) 0.056(3) 0.018(3) 0.001(2) 0.016(3)
_geom_special_details
;
 All esds (except the esd in the dihedral angle between two l.s. planes)
 are estimated using the full covariance matrix.  The cell esds are taken
 into account individually in the estimation of esds in distances, angles
 and torsion angles; correlations between esds in cell parameters are only
 used when they are defined by crystal symmetry.  An approximate (isotropic)
 treatment of cell esds is used for estimating esds involving l.s. planes.
;
loop_
    _geom_bond_atom_site_label_1
    _geom_bond_atom_site_label_2
    _geom_bond_site_symmetry_2
    _geom_bond_distance
    _geom_bond_publ_flag
    N1 C1 . 1.375(5) ?
    C9 C10 . 1.365(6) ?
    C10 C11 . 1.375(5) ?
    C11 C12 . 1.387(6) ?
    N3 C12 . 1.323(5) ?
    N2 C13 . 1.473(4) ?
    C13 C14 . 1.517(5) ?
    N4 C14 . 1.329(5) ?
    C14 C15 . 1.382(5) ?
    C15 C16 . 1.381(6) ?
    C16 C17 . 1.361(9) ?
    C17 C18 . 1.370(7) ?
    N4 C18 . 1.324(6) ?
    O2 C19 . 1.233(5) ?
    O1 C19 . 1.271(5) ?
    C1 C2 . 1.411(4) ?
    N2 C2 . 1.388(4) ?
    C19 C20 . 1.523(7) ?
    O4 C21 . 1.224(5) ?
    O3 C21 . 1.295(5) ?
    C21 C22 . 1.518(5) ?
    N5 C23 . 1.119(7) ?
    C23 C24 . 1.442(8) ?
    C2 C3 . 1.387(5) ?
    C3 C4 . 1.390(6) ?
    C4 C41 . 1.511(6) ?
    C4 C5 . 1.442(5) ?
    C5 C51 . 1.526(6) ?
    C5 C6 . 1.364(6) ?
    C1 C6 . 1.399(5) ?
    N2 C7 . 1.367(4) ?
    N1 C7 . 1.338(4) ?
    C7 C8 . 1.471(5) ?
    N3 C8 . 1.369(4) ?
    C8 C9 . 1.382(5) ?
    C10 H10 . 0.9500 ?
    C11 H11 . 0.9500 ?
    C12 H12 . 0.9500 ?
    C13 H13A . 0.9900 ?
    C13 H13B . 0.9900 ?
    C15 H15 . 0.9500 ?
    C16 H16 . 0.9500 ?
    C17 H17 . 0.9500 ?
    C18 H18 . 0.9500 ?
    C20 H20A . 0.9800 ?
    C20 H20B . 0.9800 ?
    C20 H20C . 0.9800 ?
    C22 H22A . 0.9800 ?
    C22 H22B . 0.9800 ?
    C22 H22C . 0.9800 ?
    C24 H24A . 0.9800 ?
    C24 H24B . 0.9800 ?
    C24 H24C . 0.9800 ?
    C3 H3 . 0.9500 ?
    C41 H41A . 0.9800 ?
    C41 H41B . 0.9800 ?
    C41 H41C . 0.9800 ?
    C51 H51A . 0.9800 ?
    C51 H51B . 0.9800 ?
    C51 H51C . 0.9800 ?
    C6 H6 . 0.9500 ?
    C9 H9 . 0.9500 ?
    Cu1 N1 . 1.974(3) y
    Cu1 N3 . 2.034(3) y
    Cu1 O1 . 1.948(3) y
    Cu1 O3 . 1.935(2) y
    Cu1 O2 . 2.651(3) ?
    Cu1 O4 . 2.676(4) ?
loop_
    _geom_angle_atom_site_label_1
    _geom_angle_atom_site_label_2
    _geom_angle_atom_site_label_3
    _geom_angle_site_symmetry_1
    _geom_angle_site_symmetry_3
    _geom_angle
    _geom_angle_publ_flag
    C1 C6 H6 . . 120.4 ?
    C1 N1 Cu1 . . 137.6(2) ?
    C10 C11 H11 . . 120.8 ?
    C10 C11 C12 . . 118.4(4) ?
    C10 C9 H9 . . 120.3 ?
    C10 C9 C8 . . 119.4(3) ?
    C11 C12 H12 . . 118.5 ?
    C11 C10 H10 . . 120.1 ?
    C12 C11 H11 . . 120.8 ?
    C12 N3 Cu1 . . 125.8(2) ?
    C12 N3 C8 . . 118.3(3) ?
    C14 C15 H15 . . 120.7 ?
    C14 C13 H13B . . 109.5 ?
    C14 C13 H13A . . 109.5 ?
    C15 C16 H16 . . 120.6 ?
    C15 C14 C13 . . 120.1(4) ?
    C16 C17 H17 . . 120.7 ?
    C16 C17 C18 . . 118.7(5) ?
    C16 C15 H15 . . 120.7 ?
    C16 C15 C14 . . 118.6(5) ?
    C17 C18 H18 . . 117.9 ?
    C17 C16 H16 . . 120.6 ?
    C17 C16 C15 . . 118.7(4) ?
    C18 C17 H17 . . 120.7 ?
    C18 N4 C14 . . 116.9(4) ?
    C19 C20 H20C . . 109.5 ?
    C19 C20 H20B . . 109.5 ?
    C19 C20 H20A . . 109.5 ?
    C19 O1 Cu1 . . 106.7(2) ?
    C2 C3 H3 . . 120.6 ?
    C2 C3 C4 . . 118.7(3) ?
    C2 N2 C13 . . 122.0(3) ?
    C21 C22 H22C . . 109.5 ?
    C21 C22 H22B . . 109.5 ?
    C21 C22 H22A . . 109.5 ?
    C21 O3 Cu1 . . 107.4(2) ?
    C23 C24 H24C . . 109.5 ?
    C23 C24 H24B . . 109.5 ?
    C23 C24 H24A . . 109.5 ?
    C3 C4 C41 . . 119.6(3) ?
    C3 C4 C5 . . 119.4(3) ?
    C3 C2 C1 . . 121.7(3) ?
    C3 C2 N2 . . 132.2(3) ?
    C4 C41 H41C . . 109.5 ?
    C4 C41 H41B . . 109.5 ?
    C4 C41 H41A . . 109.5 ?
    C4 C5 C51 . . 119.8(4) ?
    C4 C3 H3 . . 120.6 ?
    C5 C51 H51C . . 109.5 ?
    C5 C51 H51B . . 109.5 ?
    C5 C51 H51A . . 109.5 ?
    C5 C6 H6 . . 120.4 ?
    C5 C6 C1 . . 119.3(3) ?
    C5 C4 C41 . . 120.9(4) ?
    C6 C5 C51 . . 119.0(4) ?
    C6 C5 C4 . . 121.2(4) ?
    C6 C1 C2 . . 119.6(3) ?
    C7 N2 C13 . . 130.1(3) ?
    C7 N2 C2 . . 107.3(3) ?
    C7 N1 Cu1 . . 114.4(2) ?
    C7 N1 C1 . . 107.5(3) ?
    C8 C9 H9 . . 120.3 ?
    C8 N3 Cu1 . . 115.6(2) ?
    C9 C10 H10 . . 120.1 ?
    C9 C10 C11 . . 119.7(4) ?
    C9 C8 C7 . . 128.3(3) ?
    H13A C13 H13B . . 108.1 ?
    H20A C20 H20C . . 109.5 ?
    H20A C20 H20B . . 109.5 ?
    H20B C20 H20C . . 109.5 ?
    H22A C22 H22C . . 109.5 ?
    H22A C22 H22B . . 109.5 ?
    H22B C22 H22C . . 109.5 ?
    H24A C24 H24C . . 109.5 ?
    H24A C24 H24B . . 109.5 ?
    H24B C24 H24C . . 109.5 ?
    H41A C41 H41C . . 109.5 ?
    H41A C41 H41B . . 109.5 ?
    H41B C41 H41C . . 109.5 ?
    H51A C51 H51C . . 109.5 ?
    H51A C51 H51B . . 109.5 ?
    H51B C51 H51C . . 109.5 ?
    N1 C7 C8 . . 118.4(3) ?
    N1 C7 N2 . . 110.9(3) ?
    N1 C1 C2 . . 108.2(3) ?
    N1 C1 C6 . . 132.2(3) ?
    N1 Cu1 N3 . . 80.41(11) y
    N2 C13 H13B . . 109.5 ?
    N2 C13 H13A . . 109.5 ?
    N2 C13 C14 . . 110.8(3) ?
    N2 C7 C8 . . 130.7(3) ?
    N2 C2 C1 . . 106.2(3) ?
    N3 C12 H12 . . 118.5 ?
    N3 C12 C11 . . 122.9(3) ?
    N3 C8 C7 . . 110.5(3) ?
    N3 C8 C9 . . 121.2(3) ?
    N4 C18 H18 . . 117.9 ?
    N4 C18 C17 . . 124.2(5) ?
    N4 C14 C13 . . 116.9(3) ?
    N4 C14 C15 . . 122.9(4) ?
    N5 C23 C24 . . 179.5(9) ?
    O1 C19 C20 . . 115.7(4) ?
    O1 Cu1 N3 . . 171.88(11) y
    O1 Cu1 N1 . . 94.59(12) y
    O2 C19 C20 . . 120.7(5) ?
    O2 C19 O1 . . 123.7(4) ?
    O3 C21 C22 . . 114.5(4) ?
    O3 Cu1 N3 . . 93.35(12) y
    O3 Cu1 N1 . . 173.39(12) y
    O3 Cu1 O1 . . 91.85(12) y
    O4 C21 C22 . . 122.4(4) ?
    O4 C21 O3 . . 123.2(3) ?
loop_
    _geom_torsion_atom_site_label_1
    _geom_torsion_atom_site_label_2
    _geom_torsion_atom_site_label_3
    _geom_torsion_atom_site_label_4
    _geom_torsion_site_symmetry_1
    _geom_torsion_site_symmetry_2
    _geom_torsion_site_symmetry_3
    _geom_torsion_site_symmetry_4
    _geom_torsion
    _geom_torsion_publ_flag
    C7 N1 C1 C6 . . . . -179.0(4) ?
    Cu1 N1 C1 C6 . . . . 10.3(6) ?
    C7 N1 C1 C2 . . . . -0.5(4) ?
    Cu1 N1 C1 C2 . . . . -171.2(3) ?
    C7 N2 C2 C3 . . . . -178.6(4) ?
    C13 N2 C2 C3 . . . . -6.6(6) ?
    C7 N2 C2 C1 . . . . 1.7(4) ?
    C13 N2 C2 C1 . . . . 173.6(3) ?
    N1 C1 C2 C3 . . . . 179.4(3) ?
    C6 C1 C2 C3 . . . . -1.9(5) ?
    N1 C1 C2 N2 . . . . -0.8(4) ?
    C6 C1 C2 N2 . . . . 178.0(3) ?
    N2 C2 C3 C4 . . . . -179.7(4) ?
    C1 C2 C3 C4 . . . . 0.1(5) ?
    C2 C3 C4 C5 . . . . 1.2(5) ?
    C2 C3 C4 C41 . . . . 179.5(4) ?
    C3 C4 C5 C6 . . . . -0.7(6) ?
    C41 C4 C5 C6 . . . . -179.0(4) ?
    C3 C4 C5 C51 . . . . 177.8(4) ?
    C41 C4 C5 C51 . . . . -0.6(6) ?
    C4 C5 C6 C1 . . . . -1.1(6) ?
    C51 C5 C6 C1 . . . . -179.6(4) ?
    N1 C1 C6 C5 . . . . -179.3(4) ?
    C2 C1 C6 C5 . . . . 2.3(5) ?
    C1 N1 C7 N2 . . . . 1.6(4) ?
    Cu1 N1 C7 N2 . . . . 174.7(2) ?
    C1 N1 C7 C8 . . . . -179.6(3) ?
    Cu1 N1 C7 C8 . . . . -6.5(4) ?
    C2 N2 C7 N1 . . . . -2.1(4) ?
    C13 N2 C7 N1 . . . . -173.1(3) ?
    C2 N2 C7 C8 . . . . 179.4(3) ?
    C13 N2 C7 C8 . . . . 8.3(6) ?
    C12 N3 C8 C9 . . . . 0.6(5) ?
    Cu1 N3 C8 C9 . . . . -172.7(3) ?
    C12 N3 C8 C7 . . . . 179.7(3) ?
    Cu1 N3 C8 C7 . . . . 6.4(4) ?
    N1 C7 C8 N3 . . . . 0.0(5) y
    N2 C7 C8 N3 . . . . 178.5(3) ?
    N1 C7 C8 C9 . . . . 179.0(4) ?
    N2 C7 C8 C9 . . . . -2.5(6) ?
    N3 C8 C9 C10 . . . . -0.7(6) ?
    C7 C8 C9 C10 . . . . -179.5(4) ?
    C8 C9 C10 C11 . . . . 0.0(6) ?
    C9 C10 C11 C12 . . . . 0.6(6) ?
    C8 N3 C12 C11 . . . . 0.0(6) ?
    Cu1 N3 C12 C11 . . . . 172.6(3) ?
    C10 C11 C12 N3 . . . . -0.7(6) ?
    C7 N2 C13 C14 . . . . 88.6(4) ?
    C2 N2 C13 C14 . . . . -81.3(4) ?
    C18 N4 C14 C15 . . . . -0.1(7) ?
    C18 N4 C14 C13 . . . . -179.9(4) ?
    N2 C13 C14 N4 . . . . -44.2(5) ?
    N2 C13 C14 C15 . . . . 136.1(4) ?
    N4 C14 C15 C16 . . . . 0.0(6) ?
    C13 C14 C15 C16 . . . . 179.8(4) ?
    C14 C15 C16 C17 . . . . -0.2(7) ?
    C15 C16 C17 C18 . . . . 0.5(8) ?
    C14 N4 C18 C17 . . . . 0.4(8) ?
    C16 C17 C18 N4 . . . . -0.6(9) ?
    Cu1 O1 C19 O2 . . . . -1.9(5) ?
    Cu1 O1 C19 C20 . . . . 179.1(4) ?
    Cu1 O3 C21 O4 . . . . -5.5(5) ?
    Cu1 O3 C21 C22 . . . . 174.7(3) ?
loop_
    _geom_hbond_atom_site_label_D
    _geom_hbond_atom_site_label_H
    _geom_hbond_atom_site_label_A
    _geom_hbond_site_symmetry_A
    _geom_hbond_distance_DH
    _geom_hbond_distance_HA
    _geom_hbond_distance_DA
    _geom_hbond_angle_DHA
    _geom_hbond_publ_flag
    C12 H12 O3 . 0.95 2.51 3.043(5) 115.3 y
    C10 H10 O2 7_566 0.95 2.42 3.140(5) 132.1 y
    C6 H6 O1 . 0.95 2.54 3.191(5) 126.1 y
    C24 H24B O1 . 0.98 2.59 3.334(6) 132.9 y
    C9 H9 N5 6_565 0.95 2.50 3.349(6) 149.3 y
    C13 H13B O4 7_556 0.99 2.41 3.391(5) 168.8 y
    C16 H16 O2 5_666 0.95 2.57 3.449(6) 154.3 y
    C17 H17 <i>Cg</i>(Bz) 3_666 0.95 2.87 3.783(6) 162 y
_shelx_hkl_file
;
  -4   0   0  170.88   12.40
   4   0   0  187.18   12.50
   4   0   0  170.38   12.80
  -6   0   0  802.12   57.59
   6   0   0  877.61   57.89
   6   0   0  904.21   57.59
  -8   0   0 1255.77   91.19
   8   0   0 1418.96   91.59
   8   0   0 1425.46   91.19
 -10   0   0  363.96   26.40
  10   0   0  396.46   26.30
  12   0   0  221.68   18.80
  14   0   0   22.10    6.10
  16   0   0   52.59    9.10
 -18   0   0   48.30    7.30
  18   0   0   27.50    8.10
 -20   0   0   41.60    7.50
  20   0   0   37.70    9.90
 -22   0   0   24.60    7.00
  22   0   0   11.50    8.60
 -24   0   0   12.60    6.50
  24   0   0   -1.60    8.30
 -25   1   0   68.89    9.80
  23  -1   0   60.69   13.50
 -23   1   0   81.39   10.00
  21  -1   0  126.89   19.20
 -21   1   0  205.38   16.00
  19  -1   0   14.00    7.80
 -19   1   0   32.30    6.30
 -17   1   0  286.27   21.60
  15  -1   0   19.50    6.60
 -15   1   0   36.30    5.20
  13  -1   0   14.30    5.30
 -13   1   0   24.40    4.00
  11  -1   0    8.40    4.40
  11  -1   0   19.40    3.10
 -11   1   0    4.80    4.30
 -11   1   0   12.80    3.10
   9  -1   0  536.25   34.00
  -9   1   0  463.15   33.90
   7  -1   0   62.89    4.80
   7  -1   0   46.90    6.90
   7  -1   0   44.80    5.10
  -7   1   0   44.40    5.10
  -7   1   0   50.19    4.60
   5  -1   0   12.00    3.40
   5  -1   0   19.00    2.60
   5  -1   0   20.00    2.60
  -5   1   0   18.90    2.10
  -5   1   0   20.90    2.90
   3  -1   0   -7.90    1.80
   3  -1   0   -7.60    1.00
   3  -1   0  -10.40    1.20
  -3   1   0   -7.50    1.80
  -3   1   0  -10.40    1.40
  -3   1   0   -8.00    1.00
  -1  -1   0   54.29    4.30
  -1  -1   0   59.59    4.30
  -3  -1   0   -9.80    1.70
   3   1   0  -11.10    1.90
   3   1   0   -9.40    1.70
   3   1   0  -11.40    2.40
  -5  -1   0   14.20    2.60
   5   1   0    5.30    3.40
   5   1   0   17.70    2.60
  -7  -1   0   41.30    5.00
   7   1   0   49.99    4.80
  -9  -1   0  412.86   33.30
   9   1   0  558.64   34.10
   9   1   0  486.75   33.70
 -11  -1   0   11.40    3.50
  11   1   0    5.30    4.20
 -13  -1   0   17.00    4.20
  13   1   0    8.80    4.90
 -15  -1   0   28.30    5.40
  15   1   0   10.00    5.40
  17   1   0  130.09   15.50
 -19  -1   0   22.10    6.50
  19   1   0    6.70    6.70
  21   1   0  120.69   17.70
 -23  -1   0   88.19   11.60
 -25  -1   0   67.39   10.40
  25   1   0   38.10   12.50
  22  -2   0   18.60    9.20
 -22   2   0   16.20    5.90
  20  -2   0   88.69   13.50
 -20   2   0   89.99   10.60
  18  -2   0  118.19   16.20
 -18   2   0  134.09   12.10
  16  -2   0  142.39   16.20
 -16   2   0  149.09   12.30
  14  -2   0  158.38   16.00
 -14   2   0  162.98   12.70
  12  -2   0  280.57   25.40
  12  -2   0  366.06   23.00
 -12   2   0  334.17   23.10
  10  -2   0  313.37   20.40
  10  -2   0  281.77   22.80
 -10   2   0  286.77   20.50
   8  -2   0 3490.45  220.88
   8  -2   0 3330.87  222.18
   8  -2   0 3329.77  221.18
  -8   2   0 3109.29  221.38
  -8   2   0 3375.36  220.98
   6  -2   0 6876.81  466.35
   6  -2   0 7025.90  466.05
   6  -2   0 7115.29  465.85
  -6   2   0 6780.52  466.15
  -6   2   0 7337.37  465.85
   4  -2   0 6739.13  466.85
   4  -2   0 6854.11  466.85
   4  -2   0 7313.17  467.05
  -4   2   0 6486.85  467.15
  -4   2   0 7673.03  466.85
  -4   2   0 7188.18  467.05
   2  -2   0  633.64   47.10
   2  -2   0  768.12   47.20
  -2   2   0  623.34   47.10
  -2   2   0  708.13   47.10
  -2   2   0  798.52   47.20
   0  -2   0 9137.09  607.64
   0   2   0 8365.86  607.64
   0   2   0 9999.00  607.64
  -2  -2   0  495.55   36.70
  -2  -2   0  538.45   36.70
   2   2   0  572.24   36.70
   2   2   0  561.74   36.60
  -4  -2   0 5547.44  413.06
   4   2   0 6732.33  413.16
   4   2   0 6392.66  413.26
   6   2   0 6445.46  425.76
   6   2   0 6384.86  425.96
  -8  -2   0 2293.97  153.18
 -10  -2   0  211.58   16.00
 -12  -2   0  238.58   18.10
  14   2   0   55.79    9.40
  16   2   0   49.10    9.70
  18   2   0   59.49   11.30
 -20  -2   0   71.59    9.50
  20   2   0   40.20   10.60
 -22  -2   0   18.00    7.30
  22   2   0   10.00    9.10
 -24  -2   0    2.70    7.10
  24   2   0   -7.00    8.00
 -21   3   0  242.28   19.10
  19  -3   0   63.59   10.80
 -19   3   0   83.19    9.00
  17  -3   0   64.89   10.00
 -17   3   0   68.39    8.00
  15  -3   0  200.88   17.50
  15  -3   0  188.58   15.60
 -15   3   0  187.88   14.50
  13  -3   0   16.70    2.80
  13  -3   0   14.60    5.00
 -13   3   0   19.80    3.40
  11  -3   0   -2.30    1.80
  11  -3   0   -1.50    3.10
 -11   3   0   -2.10    3.40
 -11   3   0   -2.80    2.10
 -11   3   0    0.20    3.20
   9  -3   0 1268.27   86.59
   9  -3   0 1315.57   86.19
  -9   3   0 1330.67   86.29
  -9   3   0 1260.57   86.89
   7  -3   0  227.88   18.20
   7  -3   0  284.47   18.60
   7  -3   0  263.07   18.10
  -7   3   0  280.97   18.80
  -7   3   0  291.37   18.20
   5  -3   0    2.90    1.30
   5  -3   0    6.50    1.70
   5  -3   0    3.50    1.10
  -5   3   0    5.40    1.60
  -5   3   0    2.40    1.70
  -5   3   0    4.00    1.10
   3  -3   0  788.62   50.39
  -3   3   0  806.52   50.39
  -3   3   0  749.42   50.29
  -3   3   0  671.43   50.29
   1  -3   0  142.39   10.50
  -1   3   0  151.08   10.40
  -1  -3   0  123.39    9.40
   1   3   0  136.19    9.70
   1   3   0  118.99    9.20
  -3  -3   0  510.25   39.40
   3   3   0  570.64   39.20
   3   3   0  655.23   39.40
  -5  -3   0    1.60    2.80
   5   3   0    4.30    2.60
   5   3   0    0.60    2.60
   5   3   0   -0.90    4.70
  -7  -3   0  199.38   15.30
  -9  -3   0  909.41   61.99
 -11  -3   0   -3.00    3.60
  11   3   0    1.00    5.20
 -13  -3   0   21.00    5.20
  13   3   0    3.70    6.10
  15   3   0   65.79   11.40
 -17  -3   0   55.89    8.50
  17   3   0   25.60    8.80
  19   3   0   25.50    9.40
  21   3   0  121.19   18.50
 -23  -3   0   19.90    8.00
  23   3   0    6.00    9.30
 -18   4   0  151.28   12.60
  16  -4   0   84.09    9.10
 -16   4   0   80.39    7.90
  14  -4   0  141.19   11.00
  14  -4   0  166.68   12.10
  14  -4   0  146.39   11.50
 -14   4   0  146.49   11.40
  12  -4   0  818.12   53.19
  12  -4   0  800.52   53.39
 -12   4   0  797.32   53.29
 -12   4   0  748.63   54.19
  10  -4   0 2182.18  141.49
  10  -4   0 2065.29  141.39
 -10   4   0 2173.68  141.49
 -10   4   0 2090.39  142.19
   8  -4   0 2751.62  173.58
   8  -4   0 2451.05  173.58
  -8   4   0 2537.15  174.08
  -8   4   0 2718.33  173.58
   6  -4   0  255.57   18.00
   6  -4   0  283.87   17.80
  -6   4   0  238.28   18.10
  -6   4   0  264.77   18.10
   4  -4   0  605.84   41.20
  -4   4   0  566.74   41.20
  -4   4   0  588.74   41.00
  -4   4   0  693.03   41.20
   2  -4   0  955.30   65.89
  -2   4   0 1068.39   65.79
  -2   4   0  924.51   65.59
  -2   4   0  992.40   65.79
   0  -4   0  778.12   54.19
   0   4   0  801.12   53.99
   0   4   0  837.62   54.29
   2   4   0  929.61   62.99
   2   4   0  945.91   63.19
   4   4   0  547.15   35.70
   4   4   0  490.45   35.50
  -6  -4   0  186.58   14.90
  -8  -4   0 1826.02  122.79
 -12  -4   0  564.24   40.10
  14   4   0   56.99   11.30
 -16  -4   0   58.79    8.50
  16   4   0   31.50    9.90
 -18  -4   0  102.69   12.60
  18   4   0   62.99   13.60
 -20  -4   0   35.50    8.50
  20   4   0   28.80   11.20
 -22  -4   0   -2.70    6.90
  22   4   0   -3.50    8.00
 -15   5   0  522.35   35.60
  13  -5   0  545.55   38.50
  13  -5   0  600.34   38.00
 -13   5   0  562.84   38.00
 -13   5   0  532.55   39.30
  11  -5   0    0.10    1.30
  11  -5   0    1.50    1.70
 -11   5   0    4.90    3.30
 -11   5   0    1.80    2.20
 -11   5   0    4.30    1.70
  -9   5   0   31.40    4.10
   7  -5   0  306.17   20.20
  -7   5   0  277.07   20.60
  -7   5   0  312.07   20.60
   5  -5   0    0.00    1.90
  -5   5   0    2.20    1.80
  -5   5   0    3.50    1.20
  -5   5   0    0.30    1.60
  -5   5   0    3.70    1.60
   3  -5   0    1.10    2.10
  -3   5   0    2.40    2.20
  -3   5   0    1.60    1.30
  -3   5   0    0.80    1.80
  -3   5   0    1.30    1.50
   1  -5   0   13.70    3.20
  -1   5   0   16.00    3.30
  -1   5   0   17.00    2.80
   1   5   0   21.30    3.90
   1   5   0   21.00    3.40
  -3  -5   0    1.20    3.50
   3   5   0    2.70    4.90
  -5  -5   0    2.70    3.80
   5   5   0    0.20    5.60
  -7  -5   0  206.78   14.80
   7   5   0  134.49   18.40
  -9  -5   0   19.10    5.20
   9   5   0    4.20    6.70
 -11  -5   0    2.40    4.50
  11   5   0   -0.50    6.40
 -13  -5   0  404.96   27.30
  13   5   0  289.37   31.60
 -15  -5   0  390.16   27.20
  15   5   0  280.17   31.60
 -17  -5   0   48.70    8.50
  17   5   0   30.60   11.20
 -19  -5   0   35.20    8.30
  19   5   0   16.30   10.30
 -21  -5   0   44.80    9.30
  21   5   0   26.70   12.40
 -23  -5   0   12.00    7.80
  23   5   0    3.30   10.90
 -14   6   0  374.16   27.30
 -12   6   0  316.47   23.00
 -10   6   0  103.69    8.90
  -8   6   0  153.78   11.50
   6  -6   0  227.88   16.50
  -6   6   0  215.08   16.60
  -6   6   0  256.47   16.50
  -6   6   0  251.27   16.60
   4  -6   0  240.88   18.70
  -4   6   0  256.77   18.40
  -4   6   0  293.37   18.50
  -4   6   0  248.38   18.80
  -4   6   0  295.67   18.70
   2  -6   0  668.53   50.09
  -2   6   0  785.62   49.99
  -2   6   0  783.22   50.29
  -2   6   0  729.43   49.60
  -2   6   0  743.33   49.99
   0   6   0  448.56   30.00
   0   6   0  414.26   29.60
   2   6   0  331.67   27.40
  -4  -6   0  157.48   12.80
   4   6   0  121.79   15.90
  -6  -6   0  147.59   12.30
   6   6   0  108.39   16.30
  -8  -6   0   94.79   10.20
   8   6   0   74.59   13.70
 -10  -6   0   66.39    8.80
  10   6   0   71.89   14.40
 -12  -6   0  183.48   16.40
  12   6   0  162.08   22.10
 -14  -6   0  267.47   22.00
  14   6   0  250.37   28.30
 -16  -6   0  106.89   12.90
  16   6   0  101.79   19.10
 -18  -6   0   28.80    7.70
  18   6   0   16.40   10.70
 -20  -6   0   14.40    7.00
  20   6   0   -1.90   10.00
 -22  -6   0   -0.20    6.70
  22   6   0   -5.50    9.90
 -15   7   0   67.49    8.20
 -13   7   0  194.88   15.70
 -11   7   0  175.68   13.70
  -9   7   0   31.70    4.10
  -7   7   0   82.39    6.30
  -7   7   0   66.69    6.10
  -5   7   0   -1.70    2.20
  -5   7   0    0.90    1.60
  -5   7   0    3.40    1.80
  -5   7   0    2.10    2.40
  -3   7   0   34.50    3.50
  -3   7   0   36.70    4.30
  -3   7   0   35.20    3.90
  -3   7   0   28.90    4.50
  -1   7   0   -0.60    3.60
  -1   7   0    4.40    3.10
   1   7   0    1.00    4.80
   3   7   0   13.40    6.70
  -5  -7   0    1.80    4.60
   5   7   0   -2.50    5.80
  -7  -7   0   51.99    7.50
   7   7   0   33.40   10.20
  -9  -7   0   22.20    6.10
   9   7   0   14.80    9.40
 -11  -7   0  107.39   12.10
  11   7   0   85.19   16.90
 -13  -7   0  129.59   13.70
  13   7   0  115.19   19.50
 -15  -7   0   30.20    7.50
  15   7   0   22.60   12.00
 -17  -7   0   46.00    9.00
  17   7   0   39.50   14.50
 -19  -7   0   59.39   10.00
  19   7   0   39.10   15.10
 -14   8   0   21.90    5.20
 -12   8   0   28.70    4.80
 -10   8   0   59.59    6.60
  -8   8   0  263.67   18.70
  -6   8   0  349.07   23.20
  -6   8   0  329.97   23.40
  -4   8   0   24.60    4.00
  -4   8   0   12.40    4.30
  -4   8   0   29.40    4.00
  -4   8   0   25.90    3.10
  -4   8   0   24.00    3.20
  -2   8   0   90.09    7.30
  -2   8   0   98.49    7.80
   0   8   0   54.69    9.00
   2   8   0   30.20    7.90
   4   8   0    7.90    6.90
   6   8   0  159.68   20.20
  -8  -8   0  164.88   15.80
   8   8   0  146.99   21.40
 -10  -8   0   26.60    7.10
  10   8   0   21.50   11.00
 -12  -8   0   13.40    6.50
  12   8   0   23.20   11.40
 -14  -8   0   10.70    6.40
  14   8   0    7.50   10.90
 -16  -8   0    3.00    6.80
  16   8   0    2.80   10.30
 -18  -8   0   35.60    9.20
  18   8   0   21.30   13.70
 -15   9   0   26.30    5.50
 -13   9   0   10.00    4.40
 -11   9   0   67.59    7.60
  -9   9   0   95.99    8.50
  -7   9   0  103.49    8.50
  -5   9   0   13.90    3.10
  -5   9   0   17.40    2.80
  -5   9   0    3.00    3.70
  -3   9   0   17.10    2.80
  -3   9   0    7.50    4.50
  -3   9   0   19.40    3.20
  -1   9   0    0.80    4.30
  -1   9   0    5.60    2.50
  -1   9   0    7.50    2.30
   1   9   0    1.60    5.20
   3   9   0    2.20    6.00
   5   9   0    8.00    7.10
   7   9   0   53.19   12.70
   9   9   0   42.70   12.30
 -11  -9   0   34.90    8.40
  11   9   0   23.10   12.00
 -13  -9   0    9.50    6.90
  13   9   0    6.80   10.80
 -15  -9   0   13.80    7.50
  15   9   0    4.20   12.60
 -17  -9   0   23.20    8.20
  17   9   0   -5.20   11.20
  -2  10   0   73.29    7.00
   0  10   0  100.79    9.40
   0  10   0  119.99    9.60
   2  10   0   36.20    9.40
   4  10   0    2.50    6.80
   6  10   0   29.40    9.80
   8  10   0   16.70    9.50
  10  10   0   14.20   10.90
  12  10   0   -5.50   10.80
  14  10   0   -2.00   11.00
   1  11   0    0.70    6.00
   1  11   0   12.90    3.80
   3  11   0    2.80    7.10
   5  11   0   -5.20    6.90
   7  11   0   -1.40    7.70
   9  11   0    2.90    9.30
  11  11   0   10.70   11.00
   4  12   0    2.40    8.00
   6  12   0    0.80    8.50
   6  12  -1   -5.40    7.60
   4  12  -1   -3.20    7.20
  11  11  -1   36.30   12.90
   9  11  -1    5.40    9.60
   7  11  -1    5.60    8.30
   5  11  -1    7.00    8.00
   3  11  -1   -0.30    6.50
   1  11  -1    2.80    6.00
  14  10  -1   -7.60   10.60
 -14 -10   1    3.50    7.20
  12  10  -1   -2.50    9.90
  10  10  -1    4.00    9.50
   8  10  -1    1.10    8.10
   6  10  -1   23.70    9.30
   4  10  -1   -1.90    6.30
   2  10  -1    3.40    5.60
   0  10  -1   11.60    3.20
   0  10  -1    2.70    5.30
  -2  10  -1   36.40    7.60
  17   9  -1   -2.00   11.70
 -17  -9   1   20.80    8.20
  15   9  -1   -1.60   10.90
 -15  -9   1   22.20    8.00
  13   9  -1   45.80   14.40
 -13  -9   1   70.89   10.90
  11   9  -1   -2.70    9.30
 -11  -9   1   22.10    7.70
   9   9  -1   11.60    8.90
  -9  -9   1    6.50    6.80
   7   9  -1   -0.70    7.70
   5   9  -1   22.90    8.40
   3   9  -1   23.90    7.70
   1   9  -1   18.00    6.80
  -1   9  -1   28.10    4.00
  -1   9  -1   34.40    3.50
  -3   9  -1   62.69    6.00
  -3   9  -1   64.89    5.70
  -5   9  -1   29.60    5.60
  -7   9  -1   68.39    6.50
 -11   9  -1    4.60    3.60
 -13   9  -1    9.20    4.30
  18   8  -1   -1.00   11.40
 -18  -8   1   13.30    7.60
  16   8  -1   -6.90   10.00
 -16  -8   1    5.90    6.60
  14   8  -1   12.20   11.80
 -14  -8   1   25.90    7.40
  12   8  -1    0.50    8.90
 -12  -8   1   -3.20    5.40
  10   8  -1   -1.80    8.20
 -10  -8   1    4.60    5.70
   8   8  -1    1.70    7.50
  -8  -8   1    1.20    5.60
   6   8  -1   27.50    9.50
  -6  -8   1   50.39    8.00
   4   8  -1    6.70    6.60
   2   8  -1   16.00    6.50
   0   8  -1    2.60    4.40
  -2   8  -1   61.49    6.40
  -2   8  -1   65.59    5.40
  -2   8  -1   63.39    5.80
  -4   8  -1  117.49   11.40
  -4   8  -1  168.98   10.90
  -4   8  -1  151.58   10.60
  -6   8  -1   18.80    2.90
  -8   8  -1   25.90    3.80
 -10   8  -1  118.39   10.10
 -12   8  -1   47.50    6.20
 -21  -7   1   22.10    8.20
  19   7  -1   24.70   13.60
 -19  -7   1   43.40    8.90
  17   7  -1    7.90   10.50
 -17  -7   1    7.20    7.00
  15   7  -1   12.70   10.80
 -15  -7   1   20.00    7.60
  13   7  -1   61.39   14.20
 -13  -7   1  106.39   12.60
  11   7  -1   -5.70    7.80
 -11  -7   1    0.70    5.50
   9   7  -1    3.10    7.70
  -9  -7   1    9.80    5.40
   7   7  -1   71.29   12.80
   5   7  -1  125.89   17.80
  -5  -7   1  203.18   15.20
   3   7  -1   62.39   10.30
  -1   7  -1  185.78   12.60
  -1   7  -1  191.48   13.50
   1  -7   1  161.08   13.80
  -3   7  -1    6.30    2.40
  -3   7  -1    1.40    2.70
  -3   7  -1    6.10    1.80
  -3   7  -1    6.70    2.00
   3  -7   1    5.90    3.10
  -5   7  -1   35.50    3.50
  -5   7  -1   27.30    3.80
  -5   7  -1   41.00    3.80
  -5   7  -1   36.00    3.90
   5  -7   1   29.10    4.20
  -7   7  -1  118.19    9.10
  -7   7  -1  125.09    9.00
   7  -7   1  106.29    9.00
  -9   7  -1   35.40    4.50
 -11   7  -1   31.90    5.00
 -13   7  -1    3.00    4.00
  22   6  -1   10.20   11.10
 -22  -6   1   23.20    8.40
  20   6  -1    3.10   10.20
 -20  -6   1   -0.10    6.70
  18   6  -1   -1.60    8.90
 -18  -6   1    2.80    6.30
  16   6  -1   58.29   15.10
 -16  -6   1  107.79   13.20
  14   6  -1   59.69   14.10
  12   6  -1   -2.30    7.20
 -12  -6   1    3.10    5.30
  10   6  -1    2.90    6.80
 -10  -6   1    6.50    5.00
   8   6  -1    0.00    6.20
  -8  -6   1    3.90    4.60
   6   6  -1   17.60    7.60
  -6  -6   1   24.60    5.60
  -4  -6   1   25.10    5.30
  -2  -6   1   -2.30    3.30
  -2  -6   1    2.60    4.00
   0   6  -1   66.69    6.00
   0   6  -1   54.59    6.00
   0  -6   1   56.09    6.70
  -2   6  -1   -1.40    2.20
  -2   6  -1    2.70    2.10
  -2   6  -1    0.40    1.30
   2  -6   1   -3.50    2.50
  -4   6  -1   22.80    2.80
  -4   6  -1   22.40    2.90
  -4   6  -1   18.10    3.00
  -4   6  -1   24.20    2.50
   4  -6   1   23.10    3.30
  -6   6  -1   46.90    4.30
  -6   6  -1   36.60    4.40
   6  -6   1   42.50    4.70
  -8   6  -1  126.99   10.50
  -8   6  -1  142.19   10.50
   8  -6   1  136.49    9.90
 -10   6  -1  299.37   21.60
  10  -6   1  302.17   20.60
 -12   6  -1   65.99    7.30
  23   5  -1  -10.80    8.80
 -23  -5   1   11.10    8.20
  21   5  -1   -6.10    8.20
 -21  -5   1    8.80    7.60
  19   5  -1   -3.10    7.80
 -19  -5   1   -3.20    6.40
  17   5  -1    6.30    8.60
 -17  -5   1   20.70    7.20
  15   5  -1   36.80   11.80
 -15  -5   1   63.99    9.00
  13   5  -1  151.48   21.60
 -13  -5   1  235.88   17.90
  11   5  -1   53.49   11.90
 -11  -5   1   95.29   10.00
  -9  -5   1  279.67   21.60
   7   5  -1   50.89   11.00
  -7  -5   1   91.39    9.30
  -5  -5   1  305.47   22.70
   3   5  -1   77.19    6.80
  -3  -5   1   60.09    7.00
  -3  -5   1   53.29    6.70
   1   5  -1   49.00    5.00
   1   5  -1   50.89    5.50
  -1  -5   1   46.90    5.70
  -1  -5   1   33.10    5.50
  -1   5  -1  214.38   14.10
  -1   5  -1  189.18   13.40
  -1   5  -1  187.98   14.00
   1  -5   1  190.48   14.40
  -3   5  -1   84.59    7.30
  -3   5  -1  100.99    7.10
  -3   5  -1   89.39    6.90
  -3   5  -1  108.69    7.60
   3  -5   1   91.59    7.80
  -5   5  -1  388.26   27.60
  -5   5  -1  427.36   27.70
   5  -5   1  404.96   27.80
  -7   5  -1  206.28   15.60
  -7   5  -1  222.18   15.40
   7  -5   1  209.18   15.20
   7  -5   1  225.88   15.10
  -9   5  -1   22.10    3.70
  -9   5  -1   13.70    3.40
   9  -5   1   20.60    2.70
 -11   5  -1    5.00    3.00
 -11   5  -1   15.50    4.00
  11  -5   1   11.20    2.40
 -13   5  -1  100.89    8.50
  13  -5   1  112.49    8.70
 -15   5  -1   -1.40    3.00
  15  -5   1    1.00    3.20
  24   4  -1   -1.30    9.50
 -24  -4   1    3.60    7.70
  22   4  -1   -0.70    8.40
 -22  -4   1    5.70    7.40
  20   4  -1   -3.30    7.30
 -20  -4   1    6.60    6.80
  18   4  -1   31.30   10.60
 -18  -4   1   40.10    8.30
  16   4  -1   10.00    7.80
 -16  -4   1   43.30    7.70
  14   4  -1   -1.30    6.10
 -14  -4   1    1.60    4.60
  12   4  -1   21.40    7.70
 -12  -4   1   43.60    6.80
 -10  -4   1  852.31   58.69
  -8  -4   1  252.67   19.20
  -6  -4   1   81.99    8.40
   4   4  -1    1.80    2.70
   4   4  -1   -3.00    2.50
  -4  -4   1   -0.50    2.90
  -4  -4   1   -0.30    3.40
   2   4  -1  439.36   28.00
   2   4  -1  425.76   27.90
  -2  -4   1  402.06   28.10
  -2  -4   1  351.26   28.20
   0   4  -1    0.00    2.00
   0   4  -1    0.10    1.90
   0  -4   1   -0.20    2.20
   0  -4   1   -1.40    2.50
  -2   4  -1  560.14   34.50
  -2   4  -1  473.95   34.10
  -2   4  -1  471.95   34.40
   2  -4   1  537.45   34.60
  -4   4  -1   43.30    3.90
  -4   4  -1   45.60    4.10
   4  -4   1   45.20    4.40
   4  -4   1   42.80    3.90
  -6   4  -1    0.90    2.00
  -6   4  -1    6.10    2.00
   6  -4   1    8.30    2.00
   6  -4   1    4.30    1.90
  -8   4  -1  125.69   11.70
  -8   4  -1  141.79   11.40
   8  -4   1  165.18   10.70
 -10   4  -1  283.47   19.50
 -10   4  -1  287.27   20.80
  10  -4   1  280.07   19.30
  10  -4   1  290.87   19.80
 -12   4  -1   26.20    5.70
 -12   4  -1   47.70    4.90
  12  -4   1   38.50    4.10
  12  -4   1   52.59    5.30
 -14   4  -1    1.90    3.30
 -14   4  -1    1.50    2.80
  14  -4   1   -4.40    2.10
  14  -4   1   -0.50    3.10
 -16   4  -1   44.90    5.60
  16  -4   1   56.79    7.90
 -18   4  -1   41.00    5.60
  23   3  -1   -3.30    8.30
 -23  -3   1    0.30    7.20
  21   3  -1   -2.20    7.20
 -21  -3   1    2.80    6.50
  19   3  -1   15.80    8.60
 -19  -3   1   26.40    7.20
  17   3  -1    1.20    6.10
 -17  -3   1    0.90    5.40
  15   3  -1    7.10    6.30
 -15  -3   1    0.70    4.80
  13   3  -1    2.20    5.60
 -13  -3   1    0.20    4.00
 -11  -3   1  477.95   33.80
  -9  -3   1 1570.94  105.59
  -7  -3   1  263.37   19.30
   5   3  -1  109.59    7.80
   5   3  -1   88.69    7.90
  -5  -3   1   87.59    8.10
  -5  -3   1   83.39    7.80
   3   3  -1  305.37   19.90
   3   3  -1  276.47   19.90
  -3  -3   1  275.97   20.10
  -3  -3   1  285.67   20.10
   1   3  -1  169.88   12.00
   1   3  -1  170.78   12.10
  -1  -3   1  159.88   12.40
  -1  -3   1  172.88   12.30
  -1   3  -1  282.87   22.70
  -1   3  -1  377.36   22.90
  -1   3  -1  300.37   22.40
   1  -3   1  382.76   23.00
  -3   3  -1  270.67   17.70
  -3   3  -1  242.78   17.60
   3  -3   1  243.48   17.60
   3  -3   1  281.67   17.80
  -5   3  -1  193.38   14.20
  -5   3  -1  197.08   14.40
   5  -3   1  198.28   14.00
   5  -3   1  217.58   14.00
  -7   3  -1  876.71   56.99
  -7   3  -1  853.81   57.59
   7  -3   1  816.62   57.19
   7  -3   1  863.31   56.89
   7  -3   1  867.61   57.39
  -9   3  -1  548.25   37.10
  -9   3  -1  504.35   37.80
   9  -3   1  588.34   37.60
   9  -3   1  556.24   37.00
 -11   3  -1   30.60    3.50
 -11   3  -1   13.90    4.60
  11  -3   1   28.10    3.50
  11  -3   1   29.90    4.60
 -13   3  -1    4.20    3.90
 -13   3  -1   10.70    3.10
  13  -3   1    6.20    2.20
  13  -3   1    9.00    4.70
 -15   3  -1    2.90    3.40
  15  -3   1    1.90    5.30
 -17   3  -1   29.40    5.00
  17  -3   1   23.20    7.40
 -19   3  -1   29.50    5.50
  19  -3   1   27.30    8.20
 -21   3  -1   41.20    8.40
  24   2  -1   -6.80    7.60
 -24  -2   1   13.10    7.70
  22   2  -1   -0.60    7.60
 -22  -2   1    7.10    6.60
 -20  -2   1  122.39   14.30
  18   2  -1   -0.70    5.70
 -18  -2   1    7.70    5.70
  16   2  -1    6.40    6.00
 -16  -2   1    8.40    5.00
  14   2  -1    5.90    5.30
 -14  -2   1    3.70    4.20
  12   2  -1   14.60    5.90
 -12  -2   1   28.00    4.90
  10   2  -1    5.50    4.70
 -10  -2   1   11.70    3.50
  -8  -2   1  218.18   16.20
   6   2  -1 3111.79  196.58
  -6  -2   1 2796.82  196.58
   4   2  -1 1550.04   99.29
   4   2  -1 1579.44   99.09
  -4  -2   1 1429.16   99.29
  -4  -2   1 1383.56   99.09
   2   2  -1  124.59    8.80
   2   2  -1  118.29    9.00
  -2  -2   1  112.19    9.00
  -2  -2   1  121.99    9.10
   0   2  -1  864.81   63.49
   0   2  -1 1029.60   63.69
   0  -2   1 1030.40   63.69
   0  -2   1  894.41   63.69
  -2   2  -1 1631.94  118.39
  -2   2  -1 1925.21  118.59
   2  -2   1 1959.50  118.59
   2  -2   1 1621.24  118.39
  -4   2  -1 9000.30  613.44
  -4   2  -1 9220.58  613.24
   4  -2   1 9217.68  613.14
   4  -2   1 9566.54  613.14
  -6   2  -1  857.01   63.29
  -6   2  -1  908.91   62.79
   6  -2   1  954.70   63.09
   6  -2   1  983.80   62.79
   6  -2   1 1009.30   63.49
  -8   2  -1  142.69   11.00
   8  -2   1  165.68   11.40
   8  -2   1  144.59   12.80
   8  -2   1  160.58   10.90
 -10   2  -1   39.40    4.80
  10  -2   1   35.50    6.30
  10  -2   1   44.10    4.30
 -12   2  -1  110.59    9.60
  12  -2   1  128.39    9.20
  12  -2   1  108.19   12.80
 -14   2  -1   12.70    3.70
  14  -2   1   10.20    6.00
 -16   2  -1    0.00    3.80
  16  -2   1    0.10    5.90
 -18   2  -1   10.80    4.60
  18  -2   1    5.70    7.20
 -20   2  -1   24.30    5.90
  20  -2   1   15.00    8.80
 -22   2  -1   27.00    6.30
  22  -2   1   21.60    9.60
  25   1  -1   -3.80    7.90
 -25  -1   1    3.40    7.10
  23   1  -1   -6.20    7.40
 -23  -1   1    5.10    6.40
  21   1  -1   -1.40    7.00
 -21  -1   1   12.50    6.30
  19   1  -1   -0.10    6.10
 -19  -1   1   -1.40    5.30
  17   1  -1    5.80    5.80
 -17  -1   1    6.40    5.10
  15   1  -1   45.70    8.50
  13   1  -1    0.40    4.00
 -13  -1   1   -2.20    3.20
 -11  -1   1   22.90    4.10
   9   1  -1   58.09    6.20
   9   1  -1   60.89    7.30
  -9  -1   1   51.79    6.10
   7   1  -1    0.60    2.70
   7   1  -1    0.90    2.60
   7   1  -1    1.10    1.90
   7   1  -1   -0.70    3.40
  -7  -1   1    2.40    2.10
   5   1  -1  726.63   49.00
  -5  -1   1  727.93   48.80
   3   1  -1  503.75   33.00
   3   1  -1  477.35   33.10
  -3  -1   1  499.95   33.00
  -3  -1   1  453.25   33.10
   1  -1   1   24.10    1.80
  -3   1  -1 1316.87   90.89
  -3   1  -1 1274.07   91.49
  -3   1  -1 1218.98   91.09
   3  -1   1 1470.05   90.89
   3  -1   1 1417.96   91.09
   3  -1   1 1518.75   91.39
  -5   1  -1   10.60    1.80
  -5   1  -1    3.40    3.10
   5  -1   1   10.60    2.40
   5  -1   1   14.90    1.80
   5  -1   1    7.70    3.40
  -7   1  -1    3.60    3.70
  -7   1  -1    7.70    2.10
   7  -1   1    7.20    1.90
   7  -1   1    9.50    4.00
   7  -1   1    8.70    2.60
  -9   1  -1  108.59    8.80
   9  -1   1  127.79    8.70
   9  -1   1   84.19   11.20
 -11   1  -1   15.00    3.20
 -11   1  -1    4.90    4.50
  11  -1   1    7.40    4.70
  11  -1   1   14.90    3.00
 -13   1  -1   -2.90    3.00
  13  -1   1    0.30    4.60
 -15   1  -1   13.10    4.30
  15  -1   1   13.70    6.20
 -17   1  -1   31.60    5.80
  17  -1   1   20.30    7.60
 -19   1  -1   27.60    6.10
  19  -1   1   22.60    8.70
 -21   1  -1   12.80    5.90
  21  -1   1   -3.90    7.70
 -23   1  -1    6.40    5.90
  23  -1   1   -6.00    8.00
 -25   1  -1    2.50    6.00
  24   0  -1  -13.20    7.30
 -24   0   1    6.20    6.30
  22   0  -1   -5.80    6.60
 -22   0   1    5.50    5.90
  20   0  -1   -2.60    5.90
 -20   0   1   11.50    5.70
  18   0  -1    2.60    5.40
 -18   0   1   -1.50    4.80
  16   0  -1    1.00    4.70
 -16   0   1   -0.50    3.90
  14   0  -1   -0.20    4.20
 -14   0   1   -2.70    3.10
  12   0  -1    0.50    3.60
 -12   0   1   -2.60    2.80
  10   0  -1   -0.10    2.50
  10   0  -1    1.60    3.30
  10   0  -1   -1.00    3.10
 -10   0   1   -3.30    2.50
   8   0  -1   -2.90    2.70
   8   0  -1   -1.70    1.90
   8   0  -1   -4.00    2.20
   8   0  -1   -1.70    2.60
  -8   0   1    1.10    2.00
   6   0  -1   -1.30    2.00
   6   0  -1   -2.80    1.60
   6   0  -1   -2.40    2.50
   6   0  -1   -1.80    2.10
  -6   0   1   -4.20    1.60
   4   0  -1   -0.70    1.70
   4   0  -1    0.40    1.90
   4   0  -1    0.30    1.60
   4   0  -1   -2.40    2.10
  -4   0   1    2.30    2.00
  -4   0   1   -3.10    1.50
   2   0  -1   -1.90    0.50
   2   0  -1   -1.40    0.40
   2   0  -1   -1.80    0.40
  -2   0   1   -1.80    0.40
  -2   0   1   -1.30    0.40
  -2   0   1   -1.60    0.30
   0   0   1   -0.10    0.10
   0   0   1    0.00    0.10
  -2   0  -1   -0.40    0.70
  -2   0  -1   -0.30    1.20
   2   0   1   -0.80    0.90
   2   0   1    1.30    1.80
  -4   0  -1   -3.50    1.70
  -4   0  -1    0.60    3.30
   4   0   1    1.60    3.10
   4   0   1    0.40    1.90
  -6   0  -1    0.90    3.50
  -6   0  -1   -2.30    1.80
   6   0   1   -0.70    3.00
   6   0   1   -1.50    1.80
  -8   0  -1   -0.70    2.30
  -8   0  -1    2.40    4.10
   8   0   1    0.50    2.20
   8   0   1    1.40    3.40
   8   0   1   -2.70    2.80
 -10   0  -1   -0.60    2.80
 -10   0  -1    5.20    4.80
  10   0   1   -1.50    2.40
  10   0   1    0.50    3.90
 -12   0  -1   -1.90    3.00
  12   0   1    0.60    4.20
 -14   0  -1   -1.00    3.70
  14   0   1   -0.50    4.80
 -16   0  -1   -5.90    4.10
  16   0   1   -3.80    4.70
 -18   0  -1   -1.60    4.80
  18   0   1   -2.00    5.90
 -20   0  -1    5.40    5.60
  20   0   1   -6.00    6.10
 -22   0  -1   11.70    6.10
  22   0   1   -7.50    7.20
 -24   0  -1    7.10    6.40
  24   0   1   -1.10    9.00
 -25   1   1    5.10    6.40
  23  -1  -1   -4.30    7.70
 -23   1   1   17.60    6.40
  21  -1  -1    1.70    6.90
 -21   1   1   18.60    5.90
  19  -1  -1    1.10    6.30
 -19   1   1   -4.00    4.60
  17  -1  -1    2.30    5.80
 -17   1   1   11.50    4.40
  15  -1  -1   44.60    7.70
  13  -1  -1   -2.20    3.90
 -13   1   1   -1.20    2.70
  11  -1  -1   22.50    4.00
  11  -1  -1   27.60    3.60
 -11   1   1   24.40    3.60
   9  -1  -1   67.09    6.20
   9  -1  -1   69.69    5.80
  -9   1   1   57.69    5.80
  -9   1   1   52.89    6.40
   7  -1  -1    2.10    2.00
   7  -1  -1   -0.40    2.40
   7  -1  -1    1.60    1.70
  -7   1   1    3.60    1.70
  -7   1   1   -0.20    2.30
   5  -1  -1  971.80   61.49
   5  -1  -1  900.81   61.59
  -5   1   1  855.71   61.69
  -5   1   1  960.10   61.49
   3  -1  -1  649.43   39.90
   3  -1  -1  577.14   40.00
   3  -1  -1  574.94   40.10
  -3   1   1  587.34   40.00
  -3   1   1  560.84   40.00
  -1  -1  -1   13.80    2.30
  -1  -1  -1   15.10    1.90
   1   1   1   16.00    2.50
  -3  -1  -1  493.35   38.30
   3   1   1  615.54   38.60
  -5  -1  -1    8.50    2.40
  -5  -1  -1    4.00    3.50
   5   1   1    9.10    2.60
   5   1   1   -0.40    3.20
  -7  -1  -1    4.40    2.50
  -7  -1  -1    2.00    4.00
   7   1   1    2.60    3.60
   7   1   1    3.70    2.50
  -9  -1  -1   45.60    9.10
   9   1   1   42.50    7.00
 -11  -1  -1    5.50    3.50
  11   1   1    6.50    4.60
 -13  -1  -1   -1.90    3.30
  13   1   1    3.10    4.40
 -15  -1  -1    9.40    4.50
  15   1   1    5.40    5.20
 -17  -1  -1   27.10    6.00
  17   1   1    6.40    6.20
 -19  -1  -1   15.20    6.40
  19   1   1   11.00    7.30
 -21  -1  -1    6.60    6.20
  21   1   1   -0.90    7.20
 -23  -1  -1    3.80    6.30
  23   1   1   -5.10    7.40
 -25  -1  -1    9.10    6.70
 -24   2   1   22.40    6.70
  22  -2  -1   -3.90    8.80
 -22   2   1    6.80    5.30
  20  -2  -1   85.89   13.80
 -20   2   1  123.69   11.50
  18  -2  -1    0.60    6.50
 -18   2   1    6.30    4.20
  16  -2  -1   13.60    6.50
 -16   2   1   14.90    4.10
  14  -2  -1    0.90    4.70
  14  -2  -1    6.30    3.80
 -14   2   1    9.70    3.30
  12  -2  -1   45.50    5.30
  12  -2  -1   22.00    5.70
  12  -2  -1   31.50    3.80
 -12   2   1   35.50    4.20
  10  -2  -1   17.00    2.60
  10  -2  -1   13.50    2.90
  10  -2  -1   16.20    4.50
 -10   2   1   11.50    3.60
 -10   2   1   16.50    2.80
   8  -2  -1  295.07   19.50
   8  -2  -1  246.38   20.80
   8  -2  -1  292.67   19.90
  -8   2   1  276.37   20.20
  -8   2   1  307.47   19.60
   6  -2  -1 3770.42  250.57
   6  -2  -1 3636.84  250.77
   6  -2  -1 3720.43  250.37
  -6   2   1 3657.53  250.57
  -6   2   1 4080.19  250.37
   4  -2  -1 1648.64  112.79
   4  -2  -1 1727.03  112.89
  -4   2   1 1753.42  112.79
  -4   2   1 1661.73  112.89
   2  -2  -1  152.88    9.90
  -2   2   1  147.89    9.80
  -2   2   1  129.09    9.70
  -2   2   1  133.39    9.60
   0   2   1  531.55   31.30
   0   2   1  390.86   32.00
  -2  -2  -1  924.81   55.29
   2   2   1  715.03   56.29
  -4  -2  -1 6340.77  420.86
  -6  -2  -1  321.47   26.90
   6   2   1  396.96   27.60
  -8  -2  -1  115.59    9.00
   8   2   1   70.39   10.30
 -10  -2  -1   36.90    5.00
  10   2   1   17.40    6.00
  12   2   1   41.40    7.80
 -14  -2  -1    7.00    4.50
  14   2   1    2.70    5.10
 -16  -2  -1   -2.80    4.70
  16   2   1    0.10    5.80
 -18  -2  -1   -0.30    5.50
  18   2   1   -3.40    5.90
 -20  -2  -1   24.90    7.20
  20   2   1   10.90    7.90
 -22  -2  -1   24.00    7.60
  22   2   1    8.90    8.80
 -24  -2  -1    4.80    6.70
  24   2   1  -16.10    7.20
 -21   3   1   12.10    4.90
  19  -3  -1   23.20    7.90
 -19   3   1   35.20    5.50
  17  -3  -1    2.00    5.80
 -17   3   1    2.70    3.50
  15  -3  -1   10.30    3.50
  15  -3  -1    8.30    5.40
 -15   3   1    5.20    3.10
  13  -3  -1   -0.60    2.60
  13  -3  -1   -3.20    2.00
  13  -3  -1   -2.80    3.90
 -13   3   1   -1.10    2.40
 -13   3   1   -3.60    3.70
  11  -3  -1  668.13   45.40
  11  -3  -1  685.23   44.40
  11  -3  -1  641.54   44.30
 -11   3   1  614.34   45.10
 -11   3   1  673.43   44.40
   9  -3  -1 2014.70  140.59
   9  -3  -1 2098.49  140.39
  -9   3   1 2232.48  140.49
  -9   3   1 2103.89  140.99
   7  -3  -1  316.07   22.60
   7  -3  -1  300.17   22.50
   7  -3  -1  344.57   23.10
  -7   3   1  370.66   22.70
  -7   3   1  348.87   23.20
   5  -3  -1  111.39    7.90
   5  -3  -1  112.09    8.10
  -5   3   1  106.69    8.20
  -5   3   1  113.49    7.80
   3  -3  -1  287.07   22.10
  -3   3   1  362.76   22.20
  -3   3   1  312.17   22.30
  -3   3   1  357.76   22.30
  -1   3   1  147.39    9.10
  -1   3   1  104.99    9.30
   1   3   1  266.17   20.00
   1   3   1  297.67   19.60
   3   3   1  231.58   15.80
   3   3   1  200.68   15.30
   5   3   1  186.48   14.00
   5   3   1  186.68   14.20
  -7  -3  -1  580.24   40.10
  -9  -3  -1  368.96   23.50
   9   3   1  258.27   25.90
 -11  -3  -1   16.60    4.60
  11   3   1    4.90    5.40
 -13  -3  -1    8.80    4.60
  13   3   1    9.10    6.50
 -15  -3  -1   -0.40    5.00
  15   3   1   -2.50    5.30
 -17  -3  -1   15.70    6.10
  17   3   1   10.30    7.30
 -19  -3  -1   23.70    7.00
  19   3   1    9.30    7.50
 -21  -3  -1   21.90    7.50
  21   3   1   11.00    9.10
 -23  -3  -1    6.90    6.70
  23   3   1   -2.90    8.80
 -18   4   1   54.09    6.90
  16  -4  -1   23.10    5.00
 -16   4   1   34.40    4.40
  14  -4  -1   -3.60    2.70
  14  -4  -1   -2.00    2.20
  14  -4  -1   -4.10    2.20
 -14   4   1    0.30    2.50
 -14   4   1    2.90    4.10
  12  -4  -1   57.79    5.60
  12  -4  -1   56.59    5.50
  12  -4  -1   63.69    5.40
 -12   4   1   57.19    6.80
 -12   4   1   69.99    5.80
  10  -4  -1 1069.59   73.09
  10  -4  -1 1103.49   73.09
  10  -4  -1 1053.19   73.19
 -10   4   1 1158.08   73.29
 -10   4   1 1105.29   73.99
   8  -4  -1  328.77   23.30
  -8   4   1  369.86   23.30
  -8   4   1  328.77   23.70
   6  -4  -1  121.59    8.50
   6  -4  -1  108.59    8.50
  -6   4   1  117.89    8.20
  -6   4   1  110.89    8.60
  -4   4   1    0.40    1.40
  -4   4   1    0.00    1.20
  -2   4   1  487.35   32.20
  -2   4   1  465.75   32.10
   0   4   1   -3.70    2.50
   0   4   1   -2.90    3.50
   0   4   1   -1.00    1.80
   2   4   1  469.55   32.00
   2   4   1  452.85   31.60
  -4  -4  -1   24.30    4.30
   4   4   1   13.60    6.40
   4   4   1   36.10    4.80
   4   4   1   28.20    4.10
  -6  -4  -1    5.40    3.60
   6   4   1   -3.20    5.20
  -8  -4  -1   88.19    8.80
   8   4   1   57.79   10.30
 -10  -4  -1  186.48   14.40
  10   4   1  135.29   17.80
 -12  -4  -1   35.00    6.10
  12   4   1   22.30    8.10
 -14  -4  -1    1.80    4.80
  14   4   1    3.90    6.90
 -16  -4  -1   35.40    7.40
  16   4   1   32.20   10.00
 -18  -4  -1   27.70    7.50
  18   4   1   19.60    9.10
 -20  -4  -1    6.20    6.50
  20   4   1    1.00    8.20
 -22  -4  -1   10.40    6.90
  22   4   1   -5.30    8.00
 -17   5   1   25.80    5.60
 -15   5   1  100.79   10.60
 -15   5   1   89.59    7.80
  13  -5  -1  302.47   21.40
 -13   5   1  323.57   21.50
 -13   5   1  303.37   22.90
  11  -5  -1  139.69   10.50
 -11   5   1  141.59   11.80
 -11   5   1  156.48   10.50
   9  -5  -1  378.56   24.80
  -9   5   1  347.17   25.20
  -9   5   1  363.36   24.60
  -7   5   1  116.19    8.90
  -7   5   1  118.79    8.40
  -5   5   1  394.26   29.10
  -5   5   1  440.86   29.00
  -5   5   1  453.35   29.00
  -3   5   1   66.79    5.50
  -3   5   1   72.19    5.80
  -3   5   1   73.69    5.80
  -1   5   1   49.30    5.40
  -1   5   1   31.40    6.30
  -1   5   1   52.29    4.70
   1   5   1  196.88   14.90
   1   5   1  190.98   14.20
  -3  -5  -1   55.19    6.40
   3   5   1   48.20    9.10
  -5  -5  -1  206.48   16.00
   5   5   1  197.88   20.20
  -7  -5  -1  114.19   10.40
   7   5   1  105.29   15.50
  -9  -5  -1    7.20    4.40
   9   5   1    8.90    7.70
 -11  -5  -1    2.40    4.50
  11   5   1    6.70    7.70
 -13  -5  -1   58.19    8.10
  13   5   1   57.09   12.20
 -15  -5  -1    6.60    5.40
  15   5   1    3.50    7.70
 -17  -5  -1   -0.80    5.70
  17   5   1    1.10    8.10
 -19  -5  -1   11.70    6.50
  19   5   1    6.00    9.60
 -21  -5  -1   -0.30    6.00
  21   5   1  -10.80    8.20
 -16   6   1   83.99    9.50
 -14   6   1  109.69   10.00
 -14   6   1  123.79   11.30
 -12   6   1    3.00    3.40
 -10   6   1    5.90    1.60
 -10   6   1    0.70    2.60
  -8   6   1    1.30    2.00
  -8   6   1    2.70    1.50
  -6   6   1   37.50    3.80
  -6   6   1   24.70    3.60
  -6   6   1   28.00    3.40
  -6   6   1   37.10    3.30
  -4   6   1   56.19    4.60
  -4   6   1   46.40    4.30
  -4   6   1   33.80    4.90
  -4   6   1   51.69    4.70
  -2   6   1   -1.20    2.10
  -2   6   1    1.70    1.70
  -2   6   1    2.90    3.00
  -2   6   1   -2.20    2.80
  -2   6   1    0.30    1.50
   0   6   1   35.30    7.40
   0   6   1   52.39    6.00
   0   6   1   50.69    5.40
   2   6   1    1.70    4.90
  -4  -6  -1    9.30    4.40
   4   6   1    8.90    6.30
  -6  -6  -1   31.00    5.70
   6   6   1   12.90    7.60
  -8  -6  -1   90.59    9.80
   8   6   1   63.89   13.10
 -10  -6  -1  174.58   14.90
  10   6   1  153.58   20.70
 -12  -6  -1   33.50    6.70
  12   6   1   23.70   10.20
 -14  -6  -1   29.20    6.60
  14   6   1    4.20    9.50
 -16  -6  -1   -0.70    5.20
  16   6   1    3.80    9.20
 -18  -6  -1    8.20    5.90
  18   6   1   -3.30    8.80
 -20  -6  -1    5.10    6.40
  20   6   1    0.50    9.40
 -15   7   1   25.10    5.70
 -13   7   1  156.88   13.10
 -11   7   1    0.80    2.90
  -9   7   1    7.30    2.70
  -7   7   1  190.88   12.60
  -7   7   1  176.68   12.70
  -7   7   1  160.48   13.20
  -7   7   1  188.58   13.00
  -5   7   1  261.97   19.20
  -5   7   1  255.97   19.80
  -5   7   1  293.77   19.30
  -5   7   1  292.67   19.30
  -3   7   1  156.18   12.50
  -3   7   1  162.28   11.70
  -3   7   1  160.98   11.80
  -3   7   1  150.78   11.30
  -1   7   1  242.28   17.30
   1   7   1   89.09   12.20
   3   7   1    3.60    5.60
   5   7   1   14.20    7.90
  -7  -7  -1   68.99    8.80
   7   7   1   53.49   12.30
  -9  -7  -1   28.10    6.60
   9   7   1   19.10    9.60
 -11  -7  -1   21.10    6.10
  11   7   1   12.60   10.10
 -13  -7  -1    4.10    5.50
  13   7   1    5.90    9.90
 -15  -7  -1    4.50    5.70
  15   7   1    2.10   10.50
 -17  -7  -1   16.80    7.00
  17   7   1   20.20   12.20
 -19  -7  -1   11.90    7.00
  19   7   1   10.50   11.40
 -16   8   1   16.50    5.20
 -14   8   1   25.80    5.40
 -12   8   1    5.10    3.50
 -10   8   1    2.10    2.80
  -8   8   1    5.80    2.60
  -6   8   1   85.39    7.10
  -6   8   1   90.39    7.30
  -4   8   1   20.10    3.90
  -4   8   1   29.30    3.30
  -4   8   1   28.60    3.50
  -4   8   1   29.40    4.40
  -2   8   1   19.60    2.80
  -2   8   1   23.60    3.30
  -2   8   1    7.90    4.50
   0   8   1    1.20    4.80
   2   8   1   29.10    8.20
   4   8   1   83.19   13.20
   6   8   1    1.40    7.20
   8   8   1    5.90    8.70
 -10  -8  -1   67.89    9.50
  10   8   1   46.00   13.50
 -12  -8  -1   27.90    7.50
  12   8   1   21.80   11.20
 -14  -8  -1   47.50    8.60
  14   8   1   29.50   13.40
 -16  -8  -1    6.20    6.80
  16   8   1   11.00   12.40
 -18  -8  -1   16.20    7.60
  18   8   1    7.50   12.50
 -15   9   1   28.20    5.60
 -13   9   1  102.29   10.00
 -11   9   1   37.60    5.20
  -9   9   1    5.30    2.80
  -7   9   1   15.10    3.00
  -5   9   1   38.00    4.10
  -5   9   1   34.40    4.50
  -3   9   1   60.49    6.10
  -3   9   1   62.29    5.80
  -1   9   1   53.99    5.10
  -1   9   1   45.70    5.60
   1   9   1   13.60    6.50
   3   9   1   28.40    8.60
   5   9   1   36.40   10.20
   7   9   1   47.30   11.90
   9   9   1   17.50   10.20
  11   9   1   -7.70    9.20
  13   9   1    7.10   11.50
 -15  -9  -1   10.30    7.00
  15   9   1   -1.50   11.30
 -17  -9  -1    5.40    7.10
  17   9   1   -7.60   11.80
  -8  10   1   -5.50    3.60
  -6  10   1   41.30    4.70
  -4  10   1    0.40    2.30
  -2  10   1    0.40    2.40
  -2  10   1   -3.10    4.20
  -2  10   1    2.30    2.70
   0  10   1   17.70    3.10
   0  10   1   14.20    3.50
   0  10   1    1.70    5.40
   2  10   1   53.19   10.80
   4  10   1   51.59   11.20
   6  10   1    9.50    8.40
   8  10   1   21.90   10.60
  10  10   1   18.30   11.60
  12  10   1  -11.30    9.70
  14  10   1    5.40   12.60
   1  11   1    2.50    3.20
   1  11   1    0.80    6.10
   3  11   1   -3.00    6.20
   5  11   1   -4.50    7.60
   7  11   1   16.80   10.40
   9  11   1   11.40   10.40
  11  11   1    0.90   10.50
   4  12   1  -13.20    6.80
   4  12   1   10.10    5.10
   6  12   1   -4.40    8.30
   6  12  -2   -5.40    7.30
   4  12  -2    4.70    7.80
  11  11  -2    9.70   10.30
   9  11  -2   10.00    9.10
   7  11  -2    5.20    8.00
   5  11  -2    8.00    7.60
   3  11  -2    8.70    6.70
   1  11  -2    4.20    5.90
  14  10  -2   16.10   12.10
 -14 -10   2    2.30    7.20
  12  10  -2   14.40   11.00
 -12 -10   2   24.70    8.10
  10  10  -2    7.00    9.70
 -10 -10   2   21.70    7.70
   8  10  -2    8.80    8.30
   6  10  -2    4.60    7.40
   4  10  -2    7.00    6.70
   2  10  -2   12.30    6.30
   0  10  -2    4.20    5.30
  -2  10  -2   -0.50    4.10
  17   9  -2   -7.00   10.40
 -17  -9   2    6.30    7.30
  15   9  -2    6.40   11.10
 -15  -9   2    3.60    6.70
  13   9  -2   17.20   11.00
 -13  -9   2   17.20    7.40
  11   9  -2   14.10   10.40
 -11  -9   2   31.50    8.10
   9   9  -2    9.60    8.70
  -9  -9   2   14.00    6.90
   7   9  -2    3.00    8.30
  -7  -9   2    5.90    6.20
   5   9  -2   16.90    7.40
   3   9  -2   52.99   10.40
   1   9  -2  152.18   11.00
  -1   9  -2  158.28   11.30
  -3   9  -2  165.78   12.00
  -3   9  -2  171.08   12.40
  -5   9  -2  145.79   10.80
  -7   9  -2   86.49    7.60
  -9   9  -2  141.99   11.60
 -11   9  -2   48.60    6.30
  18   8  -2   22.60   14.00
 -18  -8   2   47.00    9.30
  16   8  -2   16.50   11.60
 -16  -8   2   23.30    7.80
  14   8  -2   40.90   14.20
 -14  -8   2   49.40    9.30
  12   8  -2    3.90    9.40
 -12  -8   2   10.00    6.50
  10   8  -2   19.80    9.80
 -10  -8   2   22.40    6.90
   8   8  -2   17.10    8.70
  -8  -8   2   31.20    7.30
   6   8  -2   24.90    9.30
  -6  -8   2   50.69    8.10
   4   8  -2   11.70    6.50
  -4  -8   2   21.20    6.10
   0   8  -2    8.80    1.80
   0  -8   2    1.40    3.80
  -2   8  -2    1.50    1.60
  -2   8  -2    2.40    2.30
  -2   8  -2    2.30    2.00
   2  -8   2   -6.30    3.40
  -4   8  -2    8.00    2.00
  -4   8  -2    5.30    2.10
   4  -8   2    3.80    3.50
  -6   8  -2   26.50    3.40
   6  -8   2   22.80    4.00
  -8   8  -2   14.00    3.30
 -10   8  -2   27.20    4.60
  21   7  -2    3.40   11.70
 -21  -7   2   11.20    7.90
  19   7  -2    7.80   10.60
 -19  -7   2   15.00    7.80
  17   7  -2   10.10   10.90
 -17  -7   2   13.20    7.50
  15   7  -2    4.30    9.50
 -15  -7   2    7.90    7.00
  13   7  -2    3.50    8.40
 -13  -7   2   -5.60    5.90
  11   7  -2    1.70    8.10
 -11  -7   2    3.70    6.00
   9   7  -2   79.69   13.90
   7   7  -2   29.70    9.20
  -5  -7   2  143.69   13.30
  -3  -7   2  168.38   13.30
  -3  -7   2  122.69   13.30
  -1  -7   2  411.36   29.40
  -1   7  -2  331.07   22.40
  -1   7  -2  338.07   23.00
   1  -7   2  323.17   23.80
  -3   7  -2  338.87   22.10
  -3   7  -2  300.67   21.20
  -3   7  -2  306.17   21.40
  -3   7  -2  307.47   21.40
   3  -7   2  306.97   22.30
  -5   7  -2  356.06   24.50
  -5   7  -2  378.46   25.00
   5  -7   2  342.17   25.10
  -7   7  -2  345.37   23.30
  -7   7  -2  336.47   23.50
   7  -7   2  325.17   23.40
  -9   7  -2  289.67   20.40
   9  -7   2  281.97   19.90
 -11   7  -2   86.99    9.00
  22   6  -2   22.20   13.30
 -22  -6   2   56.29   10.80
  20   6  -2   17.40   11.90
 -20  -6   2   20.30    8.20
  18   6  -2   38.30   13.90
 -18  -6   2   79.69   11.10
 -16  -6   2  278.47   23.90
 -14  -6   2  528.05   39.10
 -12  -6   2  239.48   20.40
  10   6  -2   51.89   12.10
   8   6  -2    6.20    6.90
  -8  -6   2   27.50    6.20
  -6  -6   2   59.69    7.90
  -4  -6   2   34.10    6.10
  -4  -6   2   32.60    5.50
  -2  -6   2    6.40    4.30
  -2  -6   2   13.80    4.20
   0   6  -2   -0.80    2.00
   0  -6   2   -0.40    3.00
  -2   6  -2  253.17   16.70
  -2   6  -2  233.98   16.20
  -2   6  -2  213.68   15.80
   2  -6   2  231.38   17.00
  -4   6  -2    0.70    1.40
  -4   6  -2    2.30    2.30
  -4   6  -2    1.90    1.40
   4  -6   2   -0.10    2.50
  -6   6  -2  101.19    8.20
  -6   6  -2   99.39    7.90
   6  -6   2  105.19    8.40
  -8   6  -2   14.30    3.60
  -8   6  -2   24.90    3.60
   8  -6   2   21.70    3.20
 -10   6  -2   46.90    5.90
  10  -6   2   49.99    5.30
  12  -6   2   52.19    5.50
  23   5  -2   -8.00    8.90
 -23  -5   2   -6.10    7.40
  21   5  -2    2.50    8.80
 -21  -5   2   16.70    8.20
  19   5  -2    0.20    8.00
 -19  -5   2    6.40    7.00
  17   5  -2    1.00    8.00
 -17  -5   2    4.20    6.20
  15   5  -2    5.30    8.30
 -15  -5   2    0.20    5.60
  13   5  -2   31.30   10.50
 -13  -5   2   34.80    7.10
  11   5  -2  141.09   19.90
 -11  -5   2  204.78   15.70
  -9  -5   2  178.08   15.00
  -7  -5   2  381.66   27.70
  -5  -5   2  997.70   69.39
  -5  -5   2 1040.00   69.29
   3   5  -2  159.68   11.30
  -3  -5   2  133.19   12.40
  -3  -5   2  144.39   11.90
   1   5  -2  257.87   19.10
   1   5  -2  271.87   18.90
  -1  -5   2  284.87   19.70
  -1   5  -2  275.47   18.20
  -1   5  -2  235.28   17.30
  -1   5  -2  245.28   17.70
   1  -5   2  270.77   18.50
  -3   5  -2  164.98   12.00
  -3   5  -2  162.38   12.00
  -3   5  -2  166.28   12.00
  -3   5  -2  190.58   12.60
   3  -5   2  185.18   12.90
  -5   5  -2  598.54   39.80
  -5   5  -2  558.94   39.60
   5  -5   2  607.64   39.90
  -7   5  -2  710.23   47.60
  -7   5  -2  659.23   47.20
   7  -5   2  672.23   47.00
   7  -5   2  748.03   47.10
  -9   5  -2  387.26   27.30
  -9   5  -2  333.17   27.70
   9  -5   2  444.16   26.90
  11  -5   2  365.26   25.20
  13  -5   2  375.16   26.10
  15  -5   2  132.59   10.90
  24   4  -2   26.70   12.10
 -24  -4   2   64.59   11.30
  22   4  -2   41.10   12.70
 -22  -4   2   88.89   11.90
  20   4  -2    3.70    7.80
 -20  -4   2   20.60    7.50
 -18  -4   2  166.08   16.50
 -16  -4   2  226.58   19.50
 -14  -4   2  264.67   21.00
 -12  -4   2  779.02   54.09
 -10  -4   2  929.31   63.69
  -8  -4   2  607.84   42.20
  -6  -4   2  288.37   21.10
  -6  -4   2  289.07   21.10
   4   4  -2  217.38   16.70
   4   4  -2  250.37   16.50
  -4  -4   2  215.38   17.00
  -4  -4   2  240.68   17.10
   2   4  -2  186.18   12.90
   2   4  -2  173.08   13.10
  -2  -4   2  173.78   13.60
  -2  -4   2  185.18   13.50
   0   4  -2   17.60    2.50
   0   4  -2   21.00    3.00
   0  -4   2   23.20    3.40
   0  -4   2   16.30    3.40
  -2   4  -2    6.50    2.10
  -2   4  -2    4.50    1.20
  -2   4  -2    6.50    1.40
   2  -4   2    8.80    2.50
  -4   4  -2   88.09    7.00
  -4   4  -2  100.49    7.30
   4  -4   2   89.09    6.90
   4  -4   2   96.69    7.50
  -6   4  -2  414.76   29.80
  -6   4  -2  434.56   29.50
   6  -4   2  452.35   29.40
   6  -4   2  428.06   29.30
  -8   4  -2  258.77   19.40
  -8   4  -2  229.78   19.90
   8  -4   2  315.57   19.00
 -10   4  -2   17.70    4.40
  10  -4   2   23.70    3.20
 -12   4  -2  107.99    8.40
  12  -4   2  109.49    8.80
  12  -4   2   92.49    7.60
 -14   4  -2  100.19    8.80
  14  -4   2  102.19    9.40
  14  -4   2   95.89    9.00
 -16   4  -2  125.89   11.60
  16  -4   2  159.78   13.00
  18  -4   2   66.79   10.50
  23   3  -2    4.30    8.50
 -23  -3   2   10.90    7.50
  21   3  -2    8.50    7.80
 -21  -3   2   17.70    7.40
  19   3  -2   20.20    9.10
 -19  -3   2   37.40    7.90
 -17  -3   2   55.79    8.60
  15   3  -2   24.10    7.90
  13   3  -2   53.39   10.30
 -11  -3   2  933.21   63.69
  -9  -3   2  246.78   18.40
  -7  -3   2  340.87   22.40
  -7  -3   2  277.47   22.00
   5   3  -2  476.05   30.70
   5   3  -2  420.66   30.30
  -5  -3   2  454.45   30.80
  -5  -3   2  424.86   30.60
   3   3  -2  959.20   69.39
   3   3  -2 1090.29   69.19
  -3  -3   2 1060.29   69.49
  -3  -3   2 1032.00   69.49
   1   3  -2 1865.11  126.39
   1   3  -2 1914.41  126.59
  -1  -3   2 1917.81  126.69
  -1  -3   2 1903.81  126.59
  -1   3  -2  847.62   54.59
  -1   3  -2  793.92   54.69
  -3   3  -2   64.39    4.90
  -3   3  -2   68.59    5.30
   3  -3   2   55.19    4.80
   3  -3   2   68.39    5.40
  -5   3  -2   25.80    3.30
  -5   3  -2   28.70    4.10
   5  -3   2   32.30    3.60
   5  -3   2   26.00    2.90
  -7   3  -2  247.38   18.60
  -7   3  -2  233.58   19.30
   7  -3   2  278.17   18.20
   7  -3   2  280.97   18.20
  -9   3  -2  564.64   41.00
   9  -3   2  664.93   41.60
   9  -3   2  601.54   40.80
 -11   3  -2  711.23   50.89
  11  -3   2  810.72   51.89
  11  -3   2  745.33   50.49
 -13   3  -2  286.07   22.70
  13  -3   2  316.77   22.20
  13  -3   2  378.76   25.00
 -15   3  -2  294.67   23.80
  15  -3   2  389.36   27.00
 -17   3  -2  211.98   18.40
  17  -3   2  291.87   22.10
 -19   3  -2   86.09   10.00
  19  -3   2  107.29   14.10
  24   2  -2   66.89   14.40
  22   2  -2   43.30   11.10
  20   2  -2   75.49   13.20
  18   2  -2  153.38   17.80
  16   2  -2  113.79   14.60
 -14  -2   2  171.78   14.40
  12   2  -2   45.20    8.50
  10   2  -2    9.90    5.30
 -10  -2   2   16.50    3.70
   8   2  -2 3199.58  199.48
   8   2  -2 3056.09  198.48
  -8  -2   2 2691.63  198.38
   6   2  -2 5669.63  360.46
   6   2  -2 5767.72  360.16
  -6  -2   2 4761.82  360.26
  -6  -2   2 5510.15  360.26
   4   2  -2 2304.77  151.98
   4   2  -2 2469.75  152.18
  -4  -2   2 2177.28  152.18
  -4  -2   2 2187.88  152.08
   2   2  -2   22.90    3.30
   2   2  -2   28.20    3.90
  -2  -2   2   29.00    4.10
  -2  -2   2   26.80    3.10
   0   2  -2  103.89    7.10
   0   2  -2   80.59    6.30
   0  -2   2   86.79    7.00
   0  -2   2   86.59    6.50
  -2   2  -2    5.30    1.70
  -2   2  -2    4.30    1.40
   2  -2   2    2.00    1.10
   2  -2   2    2.60    1.60
  -4   2  -2 2557.24  162.58
  -4   2  -2 2090.69  162.08
   4  -2   2 2649.93  162.18
   4  -2   2 2461.65  162.08
  -6   2  -2   18.40    2.40
  -6   2  -2   11.80    3.60
   6  -2   2   19.70    3.10
   6  -2   2   21.70    2.50
   6  -2   2   26.50    3.00
  -8   2  -2   78.09    6.60
   8  -2   2   78.49    6.20
   8  -2   2   82.69    8.60
   8  -2   2   73.09    6.90
 -10   2  -2  203.48   15.90
  10  -2   2  223.48   18.50
  10  -2   2  238.98   15.70
 -12   2  -2  335.57   25.30
  12  -2   2  404.16   25.00
  12  -2   2  336.07   27.90
 -14   2  -2   59.79    7.00
  14  -2   2   46.40    8.60
 -16   2  -2  158.08   13.30
  16  -2   2  156.68   17.70
 -18   2  -2  246.78   19.80
  18  -2   2  269.27   24.20
 -20   2  -2   98.59   11.10
  20  -2   2  110.39   16.70
 -22   2  -2   18.20    5.50
  22  -2   2    9.50    8.70
  25   1  -2  -11.10    7.90
 -25  -1   2    9.60    7.30
  23   1  -2    6.60    8.40
 -23  -1   2   11.20    6.80
  21   1  -2    1.00    6.50
 -21  -1   2   14.20    6.30
  19   1  -2  180.38   19.10
  17   1  -2    5.40    5.60
 -17  -1   2   16.30    5.40
  15   1  -2   41.90    8.00
  13   1  -2    2.80    4.40
 -13  -1   2    7.50    3.50
   9   1  -2 1140.39   72.79
   9   1  -2 1157.58   72.89
  -9  -1   2  942.11   72.49
   7   1  -2  336.27   21.70
   7   1  -2  311.67   21.50
   7   1  -2  315.87   21.80
  -7  -1   2  287.57   21.60
   5   1  -2 1264.17   80.79
   5   1  -2 1247.68   80.59
   5   1  -2 1172.08   80.49
  -5  -1   2 1231.18   80.69
  -5  -1   2 1122.29   80.59
   3   1  -2 5682.83  359.16
   3   1  -2 5676.63  359.26
   3   1  -2 4764.72  359.26
  -3  -1   2 5371.56  359.36
  -3  -1   2 5593.84  359.26
   1   1  -2 2070.49  159.78
   1   1  -2 2340.17  159.98
  -1  -1   2 2293.17  159.98
  -1  -1   2 2603.94  159.88
  -1  -1   2 2709.33  159.68
  -1   1  -2 3377.26  215.78
   1  -1   2 3059.59  215.58
   1  -1   2 3324.57  215.78
  -3   1  -2 4631.04  352.16
   3  -1   2 5685.83  351.56
   3  -1   2 5593.64  351.96
  -5   1  -2   52.99    7.70
  -5   1  -2   64.39    5.70
   5  -1   2   76.59    5.50
   5  -1   2   67.59    6.30
   5  -1   2   72.89    7.70
  -7   1  -2 1054.39   75.19
   7  -1   2 1150.38   75.59
   7  -1   2 1024.60   76.89
   7  -1   2 1264.57   75.19
  -9   1  -2 1275.87   80.69
   9  -1   2 1125.09   82.69
 -11   1  -2  350.66   23.40
  11  -1   2  300.57   25.80
 -13   1  -2    2.00    3.30
  13  -1   2    4.80    5.30
 -15   1  -2  119.49   10.80
  15  -1   2   94.89   13.80
 -17   1  -2  208.08   16.80
  17  -1   2  192.28   20.30
 -19   1  -2   51.89    7.60
  19  -1   2   37.40   10.30
 -21   1  -2    5.70    5.50
  21  -1   2   10.30    8.20
 -23   1  -2   31.90    6.60
  23  -1   2   18.40   10.20
  24   0  -2   66.49   13.60
  22   0  -2   58.99   12.10
  20   0  -2  379.26   32.10
  18   0  -2   94.19   13.50
  16   0  -2   10.00    5.60
 -16   0   2   24.30    4.90
  14   0  -2  212.88   18.40
  12   0  -2  600.44   43.10
  10   0  -2  452.35   29.60
  10   0  -2  426.26   29.30
 -10   0   2  396.46   29.30
   8   0  -2  197.48   12.60
   8   0  -2  171.68   12.10
  -8   0   2  150.28   12.10
  -8   0   2  142.69   12.60
   6   0  -2   58.49    5.00
   6   0  -2   52.19    5.00
   6   0  -2   69.69    5.30
  -6   0   2   49.30    5.40
  -6   0   2   44.40    4.90
   4   0  -2  998.30   69.29
   4   0  -2 1135.09   69.39
   4   0  -2 1042.80   69.29
  -4   0   2 1028.20   69.29
  -4   0   2 1012.50   69.29
  -4   0   2 1010.60   69.29
   2   0  -2 1372.36   79.59
  -2   0   2 1020.40   79.39
   0   0  -2   -4.80    0.20
   0   0  -2   -4.40    0.20
   0   0   2   -4.30    0.30
   0   0   2   -4.60    0.30
  -2   0  -2   13.30    3.00
   2   0   2   12.20    3.00
  -4   0  -2   10.60    3.90
  -4   0  -2   14.30    2.70
   4   0   2   14.00    2.90
   4   0   2   12.80    4.20
  -6   0  -2  557.94   43.70
   6   0   2  673.13   43.60
   8   0   2  345.77   26.20
 -10   0  -2   94.39    9.00
  10   0   2  110.69    8.90
 -12   0  -2    0.70    3.30
  12   0   2   -2.20    4.20
 -14   0  -2    8.20    4.00
  14   0   2    3.60    4.80
  16   0   2   38.90    8.60
 -18   0  -2  325.47   25.00
 -20   0  -2  388.76   26.60
  20   0   2  287.07   29.90
 -22   0  -2   53.19    8.20
  22   0   2   27.60   10.30
 -24   0  -2   95.89   11.70
  24   0   2   78.49   15.50
 -25   1   2   13.90    6.60
  23  -1  -2    3.40    8.40
 -23   1   2   11.70    6.10
  21  -1  -2   -0.70    7.10
 -21   1   2    6.50    5.40
  19  -1  -2  277.47   28.40
 -19   1   2  404.46   26.00
  17  -1  -2   11.10    5.90
 -17   1   2   16.20    4.70
  15  -1  -2   56.69    9.30
 -15   1   2   99.19    8.30
  13  -1  -2    5.50    4.00
 -13   1   2   10.10    3.20
  11  -1  -2  177.08   12.60
  11  -1  -2  184.18   12.90
 -11   1   2  165.78   12.60
 -11   1   2  136.59   13.30
   9  -1  -2 1236.08   73.89
   9  -1  -2 1111.79   73.69
  -9   1   2  983.50   74.09
  -9   1   2 1067.79   73.69
   7  -1  -2  362.36   24.20
   7  -1  -2  340.77   24.30
   7  -1  -2  377.36   24.30
  -7   1   2  336.47   24.50
  -7   1   2  358.36   24.30
   5  -1  -2 1306.27   86.89
   5  -1  -2 1389.96   86.89
   5  -1  -2 1286.67   86.99
  -5   1   2 1330.87   86.89
  -5   1   2 1212.18   86.99
   3  -1  -2 5653.03  363.66
   3  -1  -2 5268.27  363.76
   3  -1  -2 5602.24  363.86
  -3   1   2 5361.06  363.86
  -3   1   2 5609.14  363.66
  -3   1   2 5436.16  363.76
   1  -1  -2 2390.06  167.38
   1  -1  -2 2690.23  167.28
  -1   1   2 2460.25  167.18
  -1  -1  -2 1894.21  137.29
   1   1   2 2215.88  137.49
  -3  -1  -2 2474.65  173.28
  -3  -1  -2 2506.05  171.98
   3   1   2 2783.72  173.38
  -5  -1  -2   32.70    6.00
   5   1   2   26.80    5.40
  -7  -1  -2  443.86   35.60
   7   1   2  519.85   35.30
   9   1   2  566.04   41.10
  11   1   2  167.58   15.80
 -13  -1  -2    1.00    3.80
  13   1   2    0.30    4.70
 -15  -1  -2  104.69   10.10
  15   1   2   68.59   11.20
 -17  -1  -2  186.18   14.70
  17   1   2  115.79   16.90
 -19  -1  -2   34.40    7.40
  19   1   2   30.70    9.30
 -21  -1  -2    1.30    5.90
  21   1   2    3.20    7.50
 -23  -1  -2   23.40    6.90
  23   1   2    9.90    9.40
 -24   2   2  164.28   15.70
 -22   2   2  123.09   12.40
  20  -2  -2  167.38   19.80
 -20   2   2  201.38   15.80
  18  -2  -2  307.47   28.90
 -18   2   2  393.26   25.90
  16  -2  -2  233.18   23.80
 -16   2   2  339.17   21.40
  14  -2  -2  213.38   15.80
 -14   2   2  218.58   15.90
  12  -2  -2  139.49   10.80
  12  -2  -2  137.59   10.50
 -12   2   2  147.09   10.90
 -12   2   2  134.89   11.90
  10  -2  -2   23.00    2.90
  10  -2  -2    9.80    4.00
  10  -2  -2   17.70    2.90
 -10   2   2   18.20    2.90
 -10   2   2   15.60    3.70
   8  -2  -2 3455.75  222.58
   8  -2  -2 3319.17  222.88
   8  -2  -2 3177.78  222.58
  -8   2   2 3232.78  222.98
  -8   2   2 3580.04  222.68
   6  -2  -2 6230.18  427.36
   6  -2  -2 6575.14  427.26
   6  -2  -2 6708.53  427.56
  -6   2   2 6096.09  427.56
  -6   2   2 6623.84  427.36
   4  -2  -2 2452.25  157.38
   4  -2  -2 2308.97  157.28
  -4   2   2 2348.36  157.18
  -4   2   2 2363.66  157.28
   2  -2  -2   40.80    3.70
  -2   2   2   33.40    4.40
  -2   2   2   37.80    3.50
   0  -2  -2   30.60    4.50
  -2  -2  -2    1.20    2.90
   2   2   2    1.90    2.60
   2   2   2   -0.50    3.20
  -4  -2  -2 1209.48   76.59
   4   2   2 1067.39   78.19
  -6  -2  -2    6.90    4.70
  -6  -2  -2   13.60    3.50
   6   2   2    5.30    4.50
   6   2   2   24.50    4.00
  -8  -2  -2   45.90    5.30
   8   2   2   27.10    6.80
 -10  -2  -2  148.09   11.10
  10   2   2   92.59   13.00
 -12  -2  -2  248.68   19.10
 -14  -2  -2   55.69    7.50
  16   2   2   59.49   10.70
  18   2   2  118.69   16.50
 -20  -2  -2   89.59   11.40
  20   2   2   50.99   12.00
 -22  -2  -2   10.10    6.40
  22   2   2    2.50    7.50
  24   2   2   16.80   10.60
 -21   3   2   26.60    5.60
  19  -3  -2   60.79   10.20
 -19   3   2   61.69    8.00
  17  -3  -2   56.09    9.20
 -17   3   2   58.59    7.00
  15  -3  -2   72.79    7.00
  15  -3  -2   71.89   10.50
 -15   3   2   64.49    7.20
  13  -3  -2  132.59   10.00
  13  -3  -2  122.59    9.90
  13  -3  -2  138.59   12.60
 -13   3   2  125.39   11.70
 -13   3   2  139.39   10.20
  11  -3  -2 1230.18   82.69
  11  -3  -2 1195.88   82.59
  11  -3  -2 1309.47   83.79
 -11   3   2 1169.38   83.29
 -11   3   2 1285.27   82.79
   9  -3  -2  325.77   21.90
   9  -3  -2  319.17   22.10
   9  -3  -2  304.07   21.60
  -9   3   2  338.27   21.90
  -9   3   2  311.27   22.40
   7  -3  -2  345.97   23.40
   7  -3  -2  323.27   23.00
  -7   3   2  366.86   23.10
  -7   3   2  324.07   23.40
   5  -3  -2  490.65   32.70
   5  -3  -2  494.35   32.80
  -5   3   2  485.65   32.60
  -5   3   2  475.35   32.80
   3  -3  -2 1357.46   81.69
  -3   3   2 1095.89   81.39
  -3   3   2 1316.67   81.59
  -3   3   2 1128.39   81.29
  -1   3   2 1707.53  113.59
   1   3   2  519.45   33.30
   1   3   2  451.15   34.90
  -3  -3  -2   29.20    4.30
   3   3   2   24.90    5.80
   3   3   2   46.80    5.90
  -5  -3  -2   11.20    3.30
   5   3   2   22.40    4.20
   5   3   2   10.90    5.30
  -7  -3  -2  141.79   11.50
   7   3   2  130.89   14.60
  -9  -3  -2  324.67   22.70
   9   3   2  287.77   25.80
 -11  -3  -2  464.95   29.10
  11   3   2  324.97   31.60
 -13  -3  -2  206.18   15.50
  13   3   2  148.29   18.40
 -15  -3  -2  212.58   16.70
  15   3   2  164.18   19.70
  17   3   2  109.59   16.10
 -19  -3  -2   59.79    8.90
  19   3   2   40.20   11.30
 -21  -3  -2   25.10    7.20
  21   3   2   17.40    9.30
 -23  -3  -2    5.80    6.50
  23   3   2   -2.10    8.90
 -20   4   2   26.00    5.00
 -18   4   2  211.28   16.00
  16  -4  -2  267.87   20.00
 -16   4   2  278.27   19.30
 -16   4   2  244.88   20.70
  14  -4  -2  276.97   21.10
  14  -4  -2  303.37   21.40
  14  -4  -2  322.37   21.70
 -14   4   2  299.47   22.80
 -14   4   2  333.07   21.50
  12  -4  -2  880.91   61.89
  12  -4  -2  864.71   61.79
  12  -4  -2  950.30   62.19
 -12   4   2  937.51   62.99
 -12   4   2 1008.30   62.19
  10  -4  -2 1096.79   76.69
 -10   4   2 1232.48   76.69
 -10   4   2 1115.19   77.19
   8  -4  -2  697.43   48.10
  -8   4   2  689.43   48.40
  -8   4   2  764.62   48.10
   6  -4  -2  370.16   24.10
   6  -4  -2  348.97   24.10
  -6   4   2  337.37   24.00
  -6   4   2  352.06   23.80
  -4   4   2  248.78   18.40
  -4   4   2  279.07   18.20
  -4   4   2  276.97   18.40
  -2   4   2  227.98   14.50
  -2   4   2  186.48   14.20
   0   4   2    9.20    2.90
   0   4   2   13.10    4.40
   2   4   2    2.40    2.60
   2   4   2    5.10    3.50
   2   4   2    1.90    4.40
  -4  -4  -2   48.40    6.00
   4   4   2   57.79    9.30
  -6  -4  -2  207.18   15.70
   6   4   2  199.38   19.70
  -8  -4  -2  131.79   11.90
   8   4   2  155.18   16.70
 -10  -4  -2   10.60    4.30
  10   4   2    5.30    5.90
 -12  -4  -2   57.49    7.70
  12   4   2   49.30   10.90
 -14  -4  -2   75.69    9.60
  14   4   2   39.60   10.70
 -16  -4  -2   96.79   11.20
  16   4   2   54.99   12.40
 -18  -4  -2   47.80    8.20
  18   4   2   18.10    9.50
 -20  -4  -2    9.70    6.20
  20   4   2    0.00    8.00
 -22  -4  -2   22.50    7.30
  22   4   2    7.90   10.10
 -17   5   2    0.80    2.80
 -15   5   2    3.90    4.50
 -15   5   2    3.00    2.60
  13  -5  -2   46.10    4.80
 -13   5   2   53.89    5.10
 -13   5   2   46.90    6.20
  11  -5  -2  287.57   20.10
 -11   5   2  300.97   20.00
 -11   5   2  280.57   20.80
   9  -5  -2  241.48   16.70
  -9   5   2  248.18   16.50
  -9   5   2  225.28   17.00
  -7   5   2  487.55   34.00
  -7   5   2  514.75   33.80
  -5   5   2 1226.88   80.19
  -5   5   2 1093.89   80.19
  -5   5   2 1279.57   79.99
  -3   5   2  152.18   11.40
  -3   5   2  173.48   11.70
  -3   5   2  158.98   11.40
  -1   5   2  295.17   19.70
  -1   5   2  266.77   19.40
   1   5   2  212.58   15.50
   1   5   2  214.88   16.20
   3   5   2   98.09   12.90
  -5  -5  -2  260.17   20.80
   5   5   2  309.17   25.50
  -7  -5  -2  325.77   24.70
   7   5   2  361.56   30.00
  -9  -5  -2  193.78   15.60
 -11  -5  -2  152.78   14.20
  11   5   2  186.88   20.80
 -13  -5  -2  173.28   15.00
  13   5   2  167.58   21.50
 -15  -5  -2   75.19    9.60
  15   5   2   67.99   14.80
 -17  -5  -2   62.99    9.20
  17   5   2   70.59   15.10
 -19  -5  -2   43.00    8.30
  19   5   2   38.10   12.40
 -21  -5  -2   11.40    6.80
  21   5   2    6.30   10.00
 -16   6   2  333.77   25.20
 -14   6   2  649.43   43.90
 -14   6   2  656.53   45.20
 -12   6   2  296.47   20.60
 -12   6   2  307.57   21.80
 -10   6   2  138.59   10.90
 -10   6   2  141.99   10.10
  -8   6   2   24.30    3.20
  -8   6   2   22.80    2.70
  -6   6   2   85.79    6.00
  -6   6   2   78.99    6.20
  -6   6   2   65.39    5.70
  -4   6   2   44.80    4.20
  -4   6   2   40.50    4.10
  -4   6   2   40.20    4.00
  -4   6   2   29.80    4.30
  -2   6   2    5.00    3.30
  -2   6   2    7.00    3.90
  -2   6   2   17.40    2.70
  -2   6   2   12.20    2.70
   0   6   2   -3.80    2.40
   0   6   2    0.00    4.50
   2   6   2  120.79   14.50
   4   6   2   -3.40    5.70
  -6  -6  -2   51.09    7.00
   6   6   2   36.70   10.00
  -8  -6  -2   12.90    5.00
   8   6   2    5.00    8.00
 -10  -6  -2   24.10    5.90
  10   6   2   36.10   11.10
 -12  -6  -2   23.80    6.20
  12   6   2   34.00   11.20
 -14  -6  -2    6.70    5.40
  14   6   2   13.90   10.20
 -16  -6  -2    0.40    5.30
  16   6   2    1.20    9.30
 -18  -6  -2   17.70    6.90
  18   6   2    1.70   10.10
 -20  -6  -2   33.60    8.20
  20   6   2    7.30   11.20
 -17   7   2   21.90    5.80
 -15   7   2   16.30    4.90
 -13   7   2    0.60    3.40
 -11   7   2   16.30    3.60
 -11   7   2   12.90    2.30
  -9   7   2  215.88   14.60
  -9   7   2  201.98   15.20
  -7   7   2   99.59    8.20
  -7   7   2  109.09    8.00
  -5   7   2  197.18   13.80
  -5   7   2  198.58   13.80
  -5   7   2  179.68   13.70
  -3   7   2  144.69   13.10
  -3   7   2  170.18   11.80
  -3   7   2  160.58   12.10
  -3   7   2  177.48   12.20
  -1   7   2  419.66   29.10
   1   7   2  165.78   16.90
   3   7   2  177.58   18.70
   5   7   2  199.78   21.70
   7   7   2  193.18   22.50
  -9  -7  -2  162.18   15.50
   9   7   2  174.18   22.30
 -11  -7  -2   52.89    8.30
  11   7   2   42.60   12.80
 -13  -7  -2   18.90    6.70
  13   7   2   22.10   11.60
 -15  -7  -2    4.50    6.10
  15   7   2   12.80   11.40
 -17  -7  -2   30.30    7.80
  17   7   2   39.00   13.70
 -19  -7  -2   14.30    7.30
  19   7   2   15.00   13.10
 -16   8   2   46.80    7.00
 -14   8   2   78.49    8.90
 -12   8   2   17.00    4.00
 -10   8   2   42.10    4.90
  -8   8   2   46.40    4.90
  -8   8   2   46.20    4.80
  -6   8   2   72.39    6.40
  -6   8   2   70.39    6.30
  -4   8   2   28.60    3.40
  -4   8   2   20.20    3.90
  -4   8   2   32.50    4.10
  -2   8   2   10.30    4.90
  -2   8   2   29.80    3.20
  -2   8   2   25.30    3.50
   0   8   2    4.30    2.70
   0   8   2    2.00    4.90
   2   8   2   -4.00    5.10
   4   8   2    2.80    6.60
   6   8   2   15.20    8.80
   8   8   2   13.00    9.70
  10   8   2    7.30   10.10
 -12  -8  -2    3.80    6.20
  12   8   2   15.80   11.50
 -14  -8  -2   26.40    7.60
  14   8   2   27.80   13.80
 -16  -8  -2    4.60    6.30
  16   8   2    4.90   11.80
 -18  -8  -2    7.50    6.80
  18   8   2   -2.30   12.00
 -17   9   2   14.80    5.50
 -15   9   2    8.60    4.60
 -11   9   2   48.30    5.70
  -9   9   2   21.30    3.70
  -7   9   2   11.30    2.90
  -5   9   2   31.30    3.80
  -5   9   2   26.50    3.80
  -3   9   2  129.39   10.20
  -3   9   2  125.09    9.80
  -1   9   2  165.08   11.80
  -1   9   2  149.69   12.20
   1   9   2   89.79   13.10
   3   9   2   79.19   12.90
   5   9   2   86.69   14.60
   7   9   2   65.19   13.30
   9   9   2   77.29   15.90
  11   9   2   37.10   14.00
  13   9   2   -4.40   10.30
  15   9   2    1.80   12.10
 -12  10   2   31.40    6.20
 -10  10   2   25.70    4.40
  -8  10   2   12.90    3.30
  -6  10   2   17.00    3.40
  -4  10   2   22.10    3.60
  -2  10   2   18.90    3.30
  -2  10   2   17.20    3.50
  -2  10   2    4.90    5.30
   0  10   2    0.10    5.20
   0  10   2    2.40    2.90
   2  10   2    3.90    3.60
   2  10   2    2.40    6.40
   4  10   2   -3.30    6.70
   6  10   2   -7.50    7.10
   8  10   2   -0.50    9.10
  10  10   2   28.10   12.50
  12  10   2    8.90   12.00
  14  10   2    5.80   12.70
   1  11   2   46.60    6.10
   3  11   2   18.20    8.70
   5  11   2   11.80    9.10
   7  11   2   16.00   10.40
   9  11   2   45.00   13.60
  11  11   2   10.90   12.70
   4  12   2   -7.00    7.20
   4  12   2    1.40    4.60
   6  12  -3    2.80    7.80
   4  12  -3   14.60    8.70
  11  11  -3    9.50   10.10
   9  11  -3    9.00    8.20
   7  11  -3   -2.70    7.20
   5  11  -3    6.10    7.10
   3  11  -3   13.30    7.30
   1  11  -3    8.70    6.10
  14  10  -3    6.80   10.30
 -14 -10   3   16.70    8.00
  12  10  -3   15.90   11.30
 -12 -10   3   22.60    8.30
  10  10  -3   10.80    9.40
 -10 -10   3   24.10    8.00
   8  10  -3   -0.10    7.40
  -8 -10   3   12.20    7.00
   6  10  -3   14.30    7.90
   4  10  -3   10.60    6.80
   2  10  -3   15.70    6.50
   0  10  -3   -0.20    4.70
  17   9  -3    2.90   11.30
  15   9  -3    5.90   10.30
 -15  -9   3   10.90    7.00
  13   9  -3    3.90   10.00
 -13  -9   3   26.10    7.60
  11   9  -3   18.20   10.40
 -11  -9   3   31.30    8.10
   9   9  -3    3.10    8.20
  -9  -9   3    2.40    6.30
   7   9  -3    0.70    7.20
  -7  -9   3    2.00    6.20
   5   9  -3    2.50    6.00
  -5  -9   3    2.20    5.80
   1   9  -3    2.30    1.70
  -1   9  -3    4.20    1.80
   1  -9   3    0.70    4.30
  -3   9  -3   -3.80    2.10
  -3   9  -3   -1.10    1.80
   3  -9   3   -3.60    3.80
  -5   9  -3   25.30    3.50
   5  -9   3   20.10    4.60
  -7   9  -3   62.39    7.20
  18   8  -3   -1.60    9.70
 -18  -8   3   22.30    8.40
  16   8  -3   17.30   11.20
 -16  -8   3    9.60    7.40
  14   8  -3   18.80   11.10
 -14  -8   3   39.90    9.00
  12   8  -3   49.99   13.90
 -12  -8   3   82.39   11.10
  10   8  -3   11.20    8.60
 -10  -8   3   25.00    7.30
   8   8  -3   33.00   10.20
  -8  -8   3   50.09    8.40
   6   8  -3    9.80    7.30
  -6  -8   3   11.60    5.90
  -4  -8   3   41.50    7.40
  -2  -8   3   40.70    6.40
   0   8  -3    8.10    1.70
   0  -8   3   -0.50    3.90
  -2   8  -3  165.18   11.50
  -2   8  -3  158.38   12.00
   2  -8   3  169.58   13.80
  -4   8  -3  109.39    8.00
   4  -8   3   99.99   10.10
  -6   8  -3   21.90    3.10
   6  -8   3   10.70    3.70
  -8   8  -3   40.00    4.70
   8  -8   3   27.60    5.20
  21   7  -3    8.30   12.70
 -21  -7   3    8.50    8.00
  19   7  -3   19.80   12.30
 -19  -7   3   35.80    9.30
  17   7  -3   -4.30    8.60
 -17  -7   3   13.80    7.50
  15   7  -3    7.90    9.60
 -15  -7   3   11.70    6.90
  13   7  -3    0.20    8.40
 -13  -7   3   -2.40    5.90
  11   7  -3   -0.50    7.50
 -11  -7   3   -2.00    5.60
   9   7  -3    6.60    7.30
  -9  -7   3   21.80    6.40
  -7  -7   3    6.10    5.40
  -5  -7   3   33.20    6.50
  -5  -7   3   33.40    6.10
  -3  -7   3   51.89    6.70
  -3  -7   3   33.40    6.40
  -1  -7   3  230.28   17.90
  -1   7  -3    6.50    1.60
  -1   7  -3   10.90    2.40
   1  -7   3    4.70    3.70
  -3   7  -3   61.09    4.90
  -3   7  -3   62.19    5.10
  -3   7  -3   59.39    5.10
   3  -7   3   55.19    7.00
  -5   7  -3  129.89   10.40
  -5   7  -3  140.79    9.70
   5  -7   3  120.89   10.80
  -7   7  -3   56.49    5.60
  -7   7  -3   42.30    5.80
   7  -7   3   49.99    6.10
  -9   7  -3    3.00    3.20
   9  -7   3    8.60    3.00
  22   6  -3   -7.90   10.20
 -22  -6   3   11.60    8.50
  20   6  -3   -6.80    8.90
 -20  -6   3    6.90    7.50
  18   6  -3   18.00   10.60
 -18  -6   3   45.20    9.00
  16   6  -3   84.09   17.20
 -16  -6   3  146.69   15.00
 -14  -6   3   74.29   10.30
 -12  -6   3   76.49    9.90
  10   6  -3    8.30    7.30
 -10  -6   3   18.90    5.90
  -8  -6   3    3.10    4.70
  -6  -6   3   67.29    8.30
  -6  -6   3   68.59    9.00
  -4  -6   3  176.78   14.60
  -4  -6   3  169.08   14.90
   2   6  -3  493.35   31.50
  -2  -6   3  476.35   32.40
  -2  -6   3  399.16   32.30
   0   6  -3    4.60    1.20
   0   6  -3    2.70    2.00
   0  -6   3    5.80    3.40
   0  -6   3   -1.60    3.30
  -2   6  -3   46.50    4.30
  -2   6  -3   49.20    3.90
   2  -6   3   45.70    6.20
  -4   6  -3   96.29    6.80
  -4   6  -3   92.69    7.60
   4  -6   3   79.49    7.90
  -6   6  -3   28.20    3.30
  -6   6  -3   21.00    3.40
   6  -6   3   26.20    3.90
  -8   6  -3   15.50    3.40
  -8   6  -3   12.40    3.70
   8  -6   3   16.60    3.30
 -10   6  -3    0.50    3.30
  10  -6   3    6.40    2.90
  12  -6   3   60.09    6.30
  23   5  -3   -4.50    9.30
 -23  -5   3   11.10    8.20
  21   5  -3    1.90    8.60
 -21  -5   3   23.40    8.30
  19   5  -3    0.40    7.90
 -19  -5   3   -3.10    6.10
  17   5  -3   15.20    9.30
 -17  -5   3   13.00    6.80
  15   5  -3   24.20   10.20
 -15  -5   3   51.49    7.90
  13   5  -3    2.20    7.30
 -13  -5   3   -2.10    4.70
  11   5  -3    6.30    7.10
 -11  -5   3   29.10    6.00
  -9  -5   3   15.00    4.90
  -7  -5   3   19.80    4.70
  -7  -5   3   15.70    4.60
  -5  -5   3   82.79    8.90
  -5  -5   3   85.19    9.10
   3   5  -3    4.80    2.30
  -3  -5   3    1.50    3.50
  -3  -5   3    0.10    3.10
   1   5  -3  156.18   11.60
   1   5  -3  169.78   12.20
  -1  -5   3  139.69   12.70
  -1  -5   3  170.88   12.70
  -1   5  -3  490.65   34.20
  -1   5  -3  555.74   34.80
  -1   5  -3  468.55   33.90
   1  -5   3  522.05   35.00
  -3   5  -3    8.20    1.60
  -3   5  -3   10.90    2.60
   3  -5   3    9.40    2.90
  -5   5  -3   17.60    2.80
  -5   5  -3   25.40    2.90
   5  -5   3   25.30    2.70
   5  -5   3   17.10    3.20
  -7   5  -3   59.49    6.60
  -7   5  -3   63.39    6.20
   7  -5   3   64.99    6.00
   7  -5   3   60.99    5.30
  -9   5  -3  225.38   19.40
   9  -5   3  284.57   18.40
  11  -5   3  173.18   13.00
  13  -5   3    1.00    3.00
  15  -5   3   20.70    4.30
  24   4  -3   -4.30    9.20
 -24  -4   3    3.30    7.80
  22   4  -3    5.60    8.70
 -22  -4   3   16.20    8.00
  20   4  -3   -4.80    6.90
 -20  -4   3    6.70    6.60
  18   4  -3   -0.60    6.70
 -18  -4   3    0.40    5.70
  16   4  -3   -2.30    7.00
 -16  -4   3    3.20    5.30
  14   4  -3    0.20    5.70
 -14  -4   3    4.60    5.00
 -12  -4   3  517.15   36.90
 -10  -4   3  541.95   38.10
  -8  -4   3  357.76   27.20
  -8  -4   3  405.16   27.60
  -6  -4   3   42.50    6.00
  -6  -4   3   54.79    6.00
   4   4  -3  190.88   14.20
   4   4  -3  210.68   15.40
  -4  -4   3  206.98   15.10
  -4  -4   3  182.58   14.80
   2   4  -3   55.69    5.70
   2   4  -3   64.69    5.30
  -2  -4   3   50.69    6.30
  -2  -4   3   60.89    6.30
   0   4  -3   36.10    3.80
   0   4  -3   45.30    4.60
   0  -4   3   37.90    4.50
   0  -4   3   48.00    5.30
  -2   4  -3   76.29    5.80
  -2   4  -3   86.79    6.80
  -2   4  -3   77.29    5.80
   2  -4   3   86.29    7.20
  -4   4  -3  248.58   16.80
  -4   4  -3  228.88   16.50
   4  -4   3  225.78   16.30
   4  -4   3  251.77   17.00
  -6   4  -3  200.78   14.60
  -6   4  -3  174.48   14.10
   6  -4   3  214.78   14.20
   6  -4   3  192.28   13.80
   8  -4   3  169.98   12.00
   8  -4   3  156.98   11.90
  10  -4   3  332.17   23.20
 -12   4  -3    7.80    2.40
 -12   4  -3    1.40    3.60
  12  -4   3    6.60    3.00
  12  -4   3    4.00    1.80
 -14   4  -3   12.90    3.10
  14  -4   3   19.40    4.50
 -16   4  -3   28.20    4.30
  16  -4   3   38.50    6.20
  18  -4   3   11.80    6.10
  23   3  -3    1.30    8.00
 -23  -3   3    9.80    7.10
  21   3  -3    0.10    7.40
 -21  -3   3    6.20    6.50
  19   3  -3   11.80    7.90
 -19  -3   3   33.30    7.50
  17   3  -3   10.00    7.10
 -17  -3   3   22.40    6.30
  15   3  -3    7.70    6.70
 -15  -3   3   19.10    5.50
  13   3  -3   -0.30    5.10
 -13  -3   3    2.50    4.00
  -9  -3   3   29.70    4.50
  -9  -3   3   17.80    3.90
  -7  -3   3  644.04   45.50
  -7  -3   3  684.53   45.30
   5   3  -3  146.79   10.70
   5   3  -3  133.99   11.10
  -5  -3   3  158.38   11.50
  -5  -3   3  139.09   11.00
   3   3  -3    1.00    1.60
  -3  -3   3   -1.00    2.00
  -3  -3   3    3.40    2.40
   1   3  -3   25.20    3.90
   1   3  -3   27.20    3.00
  -1  -3   3   26.70    3.00
  -1  -3   3   23.60    3.40
  -1   3  -3   43.60    3.70
   1  -3   3   41.10    4.20
   1  -3   3   54.49    4.60
  -3   3  -3    1.20    1.70
  -3   3  -3    2.60    1.40
   3  -3   3    1.60    2.00
   3  -3   3    1.80    1.10
  -5   3  -3  379.06   26.10
   5  -3   3  351.06   25.40
   5  -3   3  397.06   25.70
  -7   3  -3   85.49    9.70
   7  -3   3  105.89    8.40
   7  -3   3  126.39    8.60
  -9   3  -3   41.10    6.80
  -9   3  -3   48.50    5.30
   9  -3   3   68.59    6.10
   9  -3   3   61.29    4.60
 -11   3  -3   30.80    4.00
 -11   3  -3   14.40    5.30
  11  -3   3   33.40    3.60
  11  -3   3   52.19    6.70
 -13   3  -3    7.40    3.40
  13  -3   3   16.00    5.20
  13  -3   3   14.60    2.70
 -15   3  -3    9.90    3.80
  15  -3   3   21.60    6.50
 -17   3  -3    8.70    3.80
  17  -3   3    0.60    6.30
 -19   3  -3   17.20    4.30
  19  -3   3   17.20    7.90
  24   2  -3   -7.40    7.00
 -24  -2   3   11.00    7.40
  22   2  -3   -7.30    5.90
 -22  -2   3    4.00    6.40
  20   2  -3   -9.60    6.00
 -20  -2   3    3.00    5.90
  18   2  -3    6.80    6.50
 -18  -2   3    7.10    5.50
  16   2  -3    1.90    5.20
 -16  -2   3    2.20    4.50
  14   2  -3    2.60    5.00
 -14  -2   3    4.00    4.00
  10   2  -3   -2.40    4.60
 -10  -2   3    3.30    3.10
   8   2  -3    6.30    3.80
   8   2  -3    1.30    2.40
  -8  -2   3    0.60    2.70
  -8  -2   3    1.20    2.60
   6   2  -3  495.25   33.20
   6   2  -3  485.05   33.20
  -6  -2   3  482.75   33.40
  -6  -2   3  493.05   33.50
   4   2  -3   69.79    5.80
   4   2  -3   74.19    5.90
   4   2  -3   62.59    6.40
  -4  -2   3   76.19    6.10
  -4  -2   3   61.69    6.40
   2   2  -3  305.37   19.90
   2   2  -3  285.87   19.60
   2   2  -3  296.17   19.30
  -2  -2   3  256.07   19.90
  -2  -2   3  289.47   19.60
   0   2  -3  957.50   61.39
   0   2  -3  926.51   60.99
   0  -2   3  939.61   61.39
   0  -2   3  842.62   60.99
  -2   2  -3    9.70    1.90
   2  -2   3    9.90    2.00
   2  -2   3    8.20    1.40
  -4   2  -3 1148.49   74.89
   4  -2   3 1067.59   74.29
   4  -2   3 1127.19   74.49
   6  -2   3  503.95   35.30
   6  -2   3  528.85   34.50
   6  -2   3  513.25   35.00
  -8   2  -3   77.59    7.70
   8  -2   3  109.09    9.80
   8  -2   3  100.89    7.40
   8  -2   3   97.89    8.20
 -10   2  -3   30.60    4.10
  10  -2   3   36.80    4.40
  10  -2   3   33.40    6.30
 -12   2  -3   44.30    5.40
  12  -2   3   50.99    5.30
  12  -2   3   40.80    7.90
 -14   2  -3    1.30    3.40
  14  -2   3    0.70    6.10
 -16   2  -3    2.30    3.90
  16  -2   3   -1.10    6.20
 -18   2  -3   42.70    6.50
  18  -2   3   40.30    9.90
 -20   2  -3   48.20    6.80
  20  -2   3   44.60   10.90
 -22   2  -3   14.50    5.30
  22  -2   3   21.50    9.50
  25   1  -3   -8.50    7.30
 -25  -1   3    8.20    7.10
  23   1  -3   -6.30    6.50
 -23  -1   3   13.20    6.70
  21   1  -3    2.60    6.90
 -21  -1   3   11.70    6.20
  19   1  -3    1.70    5.80
 -19  -1   3    8.90    5.40
  15   1  -3   29.40    7.00
  13   1  -3    2.80    4.10
 -13  -1   3    2.30    3.20
  11   1  -3   -1.70    4.00
 -11  -1   3   -0.60    2.90
   9   1  -3  188.78   14.60
  -9  -1   3  203.08   14.50
   7   1  -3  487.15   32.50
   7   1  -3  503.05   32.30
   7   1  -3  471.55   32.30
  -7  -1   3  463.05   32.40
  -7  -1   3  453.05   32.50
   5   1  -3  173.58   11.90
   5   1  -3  169.58   11.50
   5   1  -3  161.18   11.60
  -5  -1   3  139.39   11.60
  -5  -1   3  165.98   11.90
  -5  -1   3  169.68   11.90
   3   1  -3   47.90    3.80
   3   1  -3   50.59    4.40
   3   1  -3   37.70    4.80
  -3  -1   3   52.09    4.20
  -3  -1   3   40.50    4.80
  -3  -1   3   44.80    4.50
   1   1  -3  596.94   42.10
   1   1  -3  678.03   42.30
  -1  -1   3  600.74   41.90
  -1  -1   3  616.84   42.10
  -1  -1   3  664.53   42.40
  -1   1  -3  208.18   14.70
  -1   1  -3  223.78   15.00
   1  -1   3  216.08   14.70
   1  -1   3  226.18   15.10
  -3   1  -3   85.19    8.30
   3  -1   3  103.09    7.70
  -5   1  -3  331.37   24.40
  -7   1  -3   -1.10    2.30
  -7   1  -3    0.10    3.50
   7  -1   3   -1.60    2.10
   7  -1   3    1.80    4.10
  -9   1  -3   63.29    7.10
   9  -1   3   74.49   11.00
   9  -1   3   86.89    7.00
 -11   1  -3  246.38   17.60
  11  -1   3  229.78   20.80
 -13   1  -3   34.10    5.20
  13  -1   3   33.30    7.70
 -15   1  -3   21.30    4.90
  15  -1   3   16.20    7.30
 -17   1  -3   46.10    6.90
  17  -1   3   36.50    9.40
 -19   1  -3   19.30    5.50
  19  -1   3    7.80    8.00
 -21   1  -3    5.70    4.80
  21  -1   3    1.00    7.70
 -23   1  -3   12.80    5.40
  23  -1   3   -1.00    9.00
  24   0  -3   -7.40    7.20
 -24   0   3   -1.40    6.30
  22   0  -3   -3.20    6.30
 -22   0   3    4.00    5.60
  20   0  -3   -1.40    6.10
 -20   0   3    5.70    5.10
  18   0  -3   -3.10    4.80
 -18   0   3    0.40    4.40
  16   0  -3   -4.20    4.00
 -16   0   3   -0.90    3.60
  14   0  -3   -1.20    3.80
 -14   0   3   -0.80    3.20
  12   0  -3   -0.30    3.60
 -12   0   3   -3.10    2.70
  10   0  -3   -1.00    3.20
  10   0  -3   -4.00    2.80
 -10   0   3   -4.30    2.30
 -10   0   3   -1.10    3.10
   8   0  -3   -1.00    1.90
   8   0  -3   -1.80    2.40
   8   0  -3    0.00    1.90
  -8   0   3    0.80    2.60
  -8   0   3   -1.60    2.00
   6   0  -3   -1.10    1.70
   6   0  -3   -0.80    1.60
   6   0  -3   -1.30    1.90
  -6   0   3   -0.10    2.00
  -6   0   3    0.40    1.70
  -6   0   3   -2.20    1.80
   4   0  -3   -1.50    1.80
   4   0  -3    0.20    1.50
   4   0  -3   -1.30    1.80
  -4   0   3   -0.40    1.70
  -4   0   3   -0.80    1.70
  -4   0   3   -1.40    1.40
   2   0  -3   -0.50    0.80
   2   0  -3   -1.00    1.00
   2   0  -3   -1.90    1.20
  -2   0   3   -1.70    1.10
  -2   0   3   -0.60    1.00
  -2   0   3   -0.90    0.80
   0   0  -3   -2.00    1.00
   0   0  -3   -2.20    0.70
   0   0   3   -1.60    0.70
   0   0   3   -2.30    0.90
  -2   0  -3   -4.60    2.60
   2   0   3   -5.10    2.90
  -4   0  -3   -2.50    2.00
  -4   0  -3    1.70    3.60
   4   0   3    0.60    3.80
   4   0   3   -0.60    2.60
  -6   0  -3   -1.50    3.80
  -6   0  -3   -0.90    2.20
   6   0   3   -1.50    3.90
   6   0   3   -0.50    2.70
  -8   0  -3    0.80    4.30
  -8   0  -3    0.20    2.60
   8   0   3    0.80    2.80
   8   0   3    0.70    4.40
 -10   0  -3    2.20    3.10
  10   0   3    4.80    4.70
  10   0   3    3.60    3.30
 -12   0  -3    1.30    3.40
  12   0   3    0.20    4.80
 -14   0  -3    5.10    3.90
  14   0   3   -3.30    4.90
 -16   0  -3    5.90    4.50
  16   0   3   -2.50    5.70
 -18   0  -3   -4.60    4.70
  18   0   3    4.90    6.60
 -20   0  -3    8.20    5.40
  20   0   3    0.40    7.80
 -22   0  -3   16.80    5.90
  22   0   3   -8.60    7.70
 -24   0  -3    2.60    5.60
  24   0   3   -9.90    8.60
 -25   1   3    2.80    6.20
  23  -1  -3  -10.00    6.80
 -23   1   3   10.70    6.00
  21  -1  -3   -2.90    6.70
 -21   1   3   15.10    5.30
  19  -1  -3    3.90    6.40
 -19   1   3   13.80    4.90
 -17   1   3  154.58   13.20
 -15   1   3   87.69    8.70
  13  -1  -3    0.50    3.40
  13  -1  -3   -1.90    2.80
 -13   1   3   -1.30    2.70
 -13   1   3    0.70    3.40
  11  -1  -3   -2.80    2.50
  11  -1  -3   -1.70    2.70
 -11   1   3   -1.30    2.30
 -11   1   3    1.00    3.30
   9  -1  -3  213.38   14.90
   9  -1  -3  215.78   15.00
  -9   1   3  185.98   15.30
  -9   1   3  214.98   15.00
   7  -1  -3  519.85   34.80
   7  -1  -3  519.05   34.90
   7  -1  -3  491.05   34.90
  -7   1   3  529.65   34.90
   5  -1  -3  169.38   11.20
   5  -1  -3  151.98   11.10
   5  -1  -3  162.98   11.10
  -5   1   3  150.88   11.10
  -5   1   3  165.88   11.20
  -5   1   3  154.88   11.00
   3  -1  -3   42.60    3.50
   3  -1  -3   32.50    3.30
   3  -1  -3   45.00    3.60
  -3   1   3   45.40    3.60
  -3   1   3   33.90    3.50
  -3   1   3   45.20    3.60
   1  -1  -3  635.54   45.70
   1  -1  -3  694.63   45.50
  -1   1   3  701.83   45.50
  -1   1   3  686.33   45.60
  -1  -1  -3  167.78   14.20
   1   1   3  193.08   14.30
  -3  -1  -3   58.09    7.90
   3   1   3   63.49    8.30
   3   1   3   67.39    6.40
  -5  -1  -3  206.58   19.10
   5   1   3  264.47   19.40
  -7  -1  -3    1.30    2.60
  -7  -1  -3    1.20    4.40
   7   1   3   -0.90    3.10
   7   1   3    1.70    4.00
  -9  -1  -3   57.99    6.80
   9   1   3   43.10    7.80
  11   1   3  126.09   13.60
 -13  -1  -3   30.50    5.10
  13   1   3   15.50    6.20
 -15  -1  -3   18.40    5.20
  15   1   3    5.90    5.90
 -17  -1  -3   26.20    6.30
  17   1   3   20.70    7.60
 -19  -1  -3   16.70    6.20
  19   1   3   20.90    8.20
 -21  -1  -3    2.50    5.40
  21   1   3   -8.80    7.00
 -23  -1  -3   13.10    6.20
  23   1   3   -1.70    8.80
 -24   2   3    8.50    5.60
 -22   2   3   13.30    5.30
  20  -2  -3   -0.10    6.20
 -20   2   3    2.60    4.10
  18  -2  -3    0.00    5.60
 -18   2   3   15.20    4.30
  16  -2  -3    2.20    5.00
 -16   2   3    1.40    3.20
  14  -2  -3   -1.90    3.90
  14  -2  -3    1.90    2.70
 -14   2   3    7.40    3.00
 -14   2   3    7.70    4.20
  12  -2  -3  193.38   14.30
 -12   2   3  189.18   15.20
 -12   2   3  208.08   14.50
  10  -2  -3   -1.80    2.00
  10  -2  -3    0.50    2.70
  10  -2  -3    0.40    2.00
 -10   2   3   -1.10    2.10
 -10   2   3    4.50    2.80
   8  -2  -3    2.60    2.30
   8  -2  -3    0.30    1.80
   8  -2  -3    1.30    1.70
   8  -2  -3    0.40    2.00
  -8   2   3    1.60    1.90
  -8   2   3    2.80    2.30
   6  -2  -3  501.55   35.00
   6  -2  -3  539.95   35.10
   6  -2  -3  531.15   34.80
  -6   2   3  525.95   35.00
  -6   2   3  502.15   35.10
   4  -2  -3   70.59    5.60
   4  -2  -3   64.99    5.50
  -4   2   3   70.09    5.60
  -4   2   3   68.89    5.50
   2  -2  -3  320.87   21.60
  -2   2   3  305.77   21.80
  -2   2   3  320.07   21.50
   0   2   3  887.91   53.99
   0   2   3  715.13   54.99
  -2  -2  -3    5.40    3.70
   2   2   3    4.40    4.10
   2   2   3    6.00    2.80
  -4  -2  -3  427.96   31.50
  -4  -2  -3  421.96   29.40
  -6  -2  -3  227.18   16.40
   6   2   3  222.28   19.10
  -8  -2  -3   50.59    6.40
   8   2   3   50.19    8.50
 -10  -2  -3   10.20    3.80
  10   2   3   11.60    5.30
 -12  -2  -3   19.10    4.40
  12   2   3    7.20    5.60
 -14  -2  -3    2.90    4.20
  14   2   3    5.50    5.60
 -16  -2  -3   -4.00    4.60
  16   2   3    0.50    6.10
 -18  -2  -3   37.50    7.00
  18   2   3   27.00    8.90
 -20  -2  -3   32.80    7.30
  20   2   3   24.00    9.40
 -22  -2  -3   15.60    6.40
  22   2   3   14.70    9.20
 -24  -2  -3   17.10    7.30
  24   2   3  -10.90    8.80
 -23   3   3    8.40    5.70
 -21   3   3    7.00    4.30
  19  -3  -3   28.60    8.10
 -19   3   3   50.39    6.00
  17  -3  -3   11.40    6.60
 -17   3   3   28.50    4.50
  15  -3  -3   10.20    5.50
  15  -3  -3   15.20    3.40
 -15   3   3   23.10    3.80
 -15   3   3   27.20    5.50
  13  -3  -3    0.10    3.90
  13  -3  -3   -0.50    2.20
 -13   3   3    3.50    2.60
 -13   3   3    3.90    3.50
  11  -3  -3  130.39   12.00
  11  -3  -3  142.59   10.50
  11  -3  -3  132.89   10.20
 -11   3   3  157.88   10.70
 -11   3   3  144.69   11.40
   9  -3  -3   24.90    4.00
   9  -3  -3   32.80    3.60
  -9   3   3   36.80    4.10
  -9   3   3   31.00    4.00
   7  -3  -3  702.83   50.49
   7  -3  -3  743.53   50.69
  -7   3   3  823.72   50.49
  -7   3   3  745.13   50.69
   5  -3  -3  158.88   11.30
   5  -3  -3  159.68   11.30
  -5   3   3  153.38   11.30
  -5   3   3  163.38   11.20
   3  -3  -3    1.10    1.70
  -3   3   3    1.70    1.50
  -3   3   3    0.30    1.30
  -3   3   3   -3.80    1.90
  -1   3   3   30.00    3.60
  -1   3   3   16.10    4.10
  -1  -3  -3   19.30    4.00
   1   3   3   35.70    5.80
   1   3   3   24.00    3.60
  -3  -3  -3    0.60    3.10
   3   3   3    1.50    4.40
   3   3   3    1.10    3.10
  -5  -3  -3  158.88   12.40
  -5  -3  -3  123.89   14.00
   5   3   3  188.88   15.50
  -7  -3  -3   54.49    6.30
   7   3   3   43.40    7.90
   9   3   3    7.10    6.30
 -11  -3  -3   18.50    4.40
  11   3   3   17.90    7.10
 -13  -3  -3    6.60    4.30
  13   3   3    7.10    6.30
 -15  -3  -3   10.80    5.00
  15   3   3    2.20    6.50
 -17  -3  -3   -0.30    5.00
  17   3   3   -3.70    6.50
 -19  -3  -3   13.10    6.10
  19   3   3    5.60    7.60
 -21  -3  -3   12.30    6.40
  21   3   3    2.00    8.10
 -23  -3  -3   43.20    8.70
  23   3   3   31.10   11.30
 -20   4   3    4.00    3.60
 -18   4   3    2.40    3.20
  16  -4  -3   -2.30    3.40
 -16   4   3    6.40    4.70
 -16   4   3    2.90    2.90
  14  -4  -3    6.40    2.70
 -14   4   3    6.60    4.00
 -14   4   3   16.60    3.00
  12  -4  -3  603.94   42.20
 -12   4   3  658.13   42.30
 -12   4   3  609.94   42.90
  10  -4  -3  598.64   43.00
 -10   4   3  608.74   43.40
 -10   4   3  707.03   43.10
   8  -4  -3  400.96   28.20
  -8   4   3  399.66   28.40
  -8   4   3  443.16   28.20
   6  -4  -3   61.79    5.40
  -6   4   3   61.29    5.40
  -6   4   3   64.19    5.10
  -4   4   3  189.68   14.90
  -4   4   3  208.68   13.90
  -4   4   3  225.08   14.30
  -4   4   3  191.58   14.20
  -2   4   3   45.30    6.60
  -2   4   3   52.59    4.50
   0   4   3   23.90    3.80
   0   4   3   28.00    5.70
   2   4   3   44.70    7.90
   2   4   3   55.49    6.00
   4   4   3  121.49   14.50
  -6  -4  -3   81.99    9.00
   6   4   3  106.09   13.50
  -8  -4  -3   75.59    7.90
   8   4   3   53.29    9.90
 -10  -4  -3  149.99   12.70
  10   4   3  150.68   17.90
 -12  -4  -3   10.80    4.30
  12   4   3    4.60    6.90
 -14  -4  -3   11.10    4.90
  14   4   3   16.00    8.40
 -16  -4  -3   22.20    6.00
  16   4   3   13.80    8.60
 -18  -4  -3   17.00    6.00
  18   4   3    5.50    8.50
 -20  -4  -3   -1.50    5.40
  20   4   3   -4.00    7.80
 -22  -4  -3   12.50    6.90
  22   4   3   -9.90    8.00
 -17   5   3   14.00    5.70
 -17   5   3   22.60    3.80
 -15   5   3   51.89    7.00
 -15   5   3   54.19    5.90
  13  -5  -3   -0.60    2.10
 -13   5   3    0.80    2.20
 -13   5   3    0.60    3.40
  11  -5  -3   28.00    3.90
 -11   5   3   40.10    4.30
 -11   5   3   32.60    4.50
   9  -5  -3   17.60    2.70
  -9   5   3   16.20    3.10
  -9   5   3   17.00    2.50
   7  -5  -3   25.20    3.20
  -7   5   3   18.50    2.60
  -7   5   3   18.90    3.00
  -5   5   3   62.19    6.70
  -5   5   3   96.59    6.30
  -5   5   3   73.59    5.70
  -3   5   3    2.10    1.80
  -3   5   3   -1.30    2.80
  -3   5   3   -1.00    1.60
  -3   5   3   -1.60    1.50
  -1   5   3  117.59   13.50
  -1   5   3  180.18   11.70
  -1   5   3  153.48   11.40
   1   5   3  450.75   31.20
   3   5   3    6.40    5.40
   5   5   3    2.70    6.10
  -7  -5  -3   27.60    5.20
   7   5   3   27.10    8.60
  -9  -5  -3  133.09   12.80
   9   5   3  168.68   19.00
 -11  -5  -3   72.59    9.30
  11   5   3   70.29   12.80
 -13  -5  -3    1.40    4.50
  13   5   3   -3.70    7.10
 -15  -5  -3   20.80    6.00
  15   5   3   20.30    9.30
 -17  -5  -3   -2.10    5.10
  17   5   3    1.60    8.90
 -19  -5  -3   34.00    7.60
  19   5   3   11.40    9.40
 -21  -5  -3    2.70    6.50
  21   5   3    3.20   10.10
 -18   6   3   37.90    7.20
 -16   6   3  173.58   15.10
 -14   6   3   99.69    7.90
 -14   6   3   97.49    9.90
 -12   6   3   82.49    8.00
 -12   6   3   79.49    6.70
  10  -6  -3   36.00    4.30
 -10   6   3   29.00    3.90
 -10   6   3   28.40    4.00
  -8   6   3    9.80    2.40
  -8   6   3    7.30    2.10
  -6   6   3   68.99    6.40
  -6   6   3   82.49    6.30
  -4   6   3  221.68   14.70
  -4   6   3  191.58   14.30
  -4   6   3  198.18   14.20
  -2   6   3  495.95   33.10
  -2   6   3  469.75   32.90
   0   6   3    5.00    2.90
   0   6   3    6.40    4.80
   2   6   3   23.40    7.10
   4   6   3   30.90    8.70
   6   6   3   14.90    8.20
  -8  -6  -3    9.10    4.60
   8   6   3    7.20    7.90
 -10  -6  -3    1.50    4.70
  10   6   3   -4.00    7.50
 -12  -6  -3   32.30    6.80
  12   6   3   23.30   10.70
 -14  -6  -3    9.50    5.70
  14   6   3   14.80   10.40
 -16  -6  -3    2.60    5.50
  16   6   3    4.60    9.50
 -18  -6  -3    9.50    6.40
  18   6   3   -3.20    9.50
 -20  -6  -3    8.50    6.80
  20   6   3   -6.10    9.90
 -17   7   3    8.50    5.20
 -15   7   3    2.80    4.00
 -13   7   3    0.90    3.40
 -11   7   3   -1.30    2.70
 -11   7   3    0.20    2.00
  -9   7   3   17.80    3.20
  -9   7   3   18.30    2.80
  -7   7   3    9.30    2.50
  -7   7   3    6.70    2.20
  -5   7   3   25.20    4.70
  -5   7   3   22.20    4.10
  -5   7   3   37.60    3.90
  -5   7   3   27.70    3.80
  -3   7   3   55.79    5.20
  -3   7   3   30.70    6.20
  -3   7   3   48.20    5.30
  -3   7   3   51.59    4.80
  -1   7   3  231.98   16.90
   1   7   3    1.70    5.10
   3   7   3   28.10    8.40
   5   7   3   72.09   12.80
   7   7   3   28.20   10.00
   9   7   3   -1.70    8.30
 -11  -7  -3   20.40    6.20
  11   7   3   29.50   11.30
 -13  -7  -3   52.09    8.50
  13   7   3   73.99   16.80
 -15  -7  -3   13.60    5.90
  15   7   3    4.50   11.40
 -17  -7  -3    5.10    6.20
  17   7   3   -3.70   10.40
 -19  -7  -3    6.00    6.60
  19   7   3   -3.70   11.50
 -18   8   3   21.30    6.00
 -16   8   3   23.10    5.60
 -14   8   3   48.80    6.40
 -12   8   3  106.19    9.60
 -10   8   3   26.70    4.00
  -8   8   3   74.29    6.80
  -8   8   3   70.89    6.40
  -6   8   3   21.60    3.20
  -6   8   3   10.20    3.70
  -6   8   3   22.50    3.30
  -4   8   3   41.90    7.20
  -4   8   3   68.39    6.00
  -4   8   3   63.79    5.80
  -4   8   3   64.39    7.50
  -2   8   3   58.99    5.40
  -2   8   3   50.29    5.80
   0   8   3    4.70    3.00
   0   8   3    3.10    5.20
   2   8   3  101.09   14.30
   4   8   3   54.99   11.40
   6   8   3   10.00    8.50
   8   8   3   23.90   10.80
  10   8   3   68.69   15.40
  12   8   3    9.60   11.60
  14   8   3    2.00   10.40
  16   8   3   -8.40   10.60
  18   8   3    3.10   12.20
 -17   9   3   14.40    5.40
 -15   9   3    6.30    4.40
 -13   9   3   27.40    4.90
 -11   9   3   50.49    5.80
  -9   9   3    2.40    2.70
  -7   9   3    4.90    2.70
  -7   9   3    0.30    3.10
  -5   9   3    3.80    2.60
  -5   9   3    1.80    2.50
  -5   9   3   -2.10    4.20
  -3   9   3    6.70    2.80
  -3   9   3    0.60    4.40
  -3   9   3    8.60    3.00
  -1   9   3    2.10    4.70
  -1   9   3   -0.80    2.60
   1   9   3    3.40    3.30
   1   9   3   -0.30    5.50
   3   9   3   -1.70    6.40
   5   9   3    3.40    7.70
   7   9   3   33.80   10.80
   9   9   3   -5.30    9.00
  11   9   3    6.10   11.00
  13   9   3    8.80   12.50
  15   9   3   -3.30   11.20
 -14  10   3   29.20    5.70
 -12  10   3   28.00    4.90
 -10  10   3   24.10    4.40
  -8  10   3   11.40    3.30
  -6  10   3   36.20    4.60
  -4  10   3   20.20    3.90
  -4  10   3   25.70    3.90
  -2  10   3   12.00    3.30
  -2  10   3    8.70    5.60
  -2  10   3   13.30    3.30
   0  10   3   -0.30    2.90
   0  10   3   -0.30    5.40
   2  10   3    0.80    3.70
   2  10   3   -2.40    6.20
   4  10   3   27.60    9.70
   6  10   3   52.89   12.60
   8  10   3   42.20   13.10
  10  10   3   -5.40    9.80
  12  10   3   -4.00   11.00
  14  10   3   -4.70   12.00
  -1  11   3    0.90    3.50
   1  11   3   -2.50    3.30
   1  11   3   -6.10    5.90
   3  11   3   -5.40    6.70
   3  11   3    0.40    4.20
   5  11   3   -4.80    7.40
   7  11   3   -3.10    8.60
   9  11   3   -3.40   10.00
   4  12   3  -12.00    7.50
   4  12   3    3.70    5.00
   6  12  -4    2.80    7.90
   4  12  -4    9.10    7.40
  11  11  -4    3.80    9.10
 -11 -11   4   13.50    7.60
   9  11  -4   18.20    9.70
   7  11  -4   11.40    8.20
   5  11  -4   11.60    7.40
   3  11  -4   11.10    7.00
   1  11  -4    1.40    5.20
  -1  11  -4    1.40    5.60
  14  10  -4    6.60   10.10
 -14 -10   4    2.90    7.40
  12  10  -4    5.90    9.20
 -12 -10   4    8.90    7.40
  10  10  -4   13.40    9.50
 -10 -10   4   22.70    8.10
   8  10  -4   18.10    9.40
  -8 -10   4   33.90    8.00
   6  10  -4   -6.20    6.00
   4  10  -4   -1.70    5.70
   2 -10   4    6.70    4.50
  17   9  -4   26.30   13.20
 -17  -9   4   46.60   10.10
  15   9  -4   30.50   12.60
 -15  -9   4   42.40    9.40
  13   9  -4   34.00   12.60
 -13  -9   4   31.20    8.60
  11   9  -4   10.20    9.30
 -11  -9   4   34.50    8.40
   9   9  -4    2.70    7.60
  -9  -9   4    3.30    6.20
   7   9  -4    0.20    6.80
  -7  -9   4   -2.20    5.90
  -5  -9   4   24.30    7.20
  -3  -9   4  106.59   12.30
  -1  -9   4   60.69    8.10
   1  -9   4   80.39   10.20
   3  -9   4   43.00    6.30
   5  -9   4    1.30    3.80
  18   8  -4    1.60    9.60
 -18  -8   4   -0.70    7.30
  16   8  -4   -1.80    8.30
 -16  -8   4   -0.20    6.90
  14   8  -4   -6.50    8.10
 -14  -8   4    1.00    6.90
  12   8  -4    0.60    8.10
 -12  -8   4    8.00    6.80
  10   8  -4   15.50    8.30
 -10  -8   4   24.60    7.50
   8   8  -4   -1.10    6.60
  -8  -8   4    3.00    6.00
  -6  -8   4    1.00    5.50
  -6  -8   4   -7.20    4.70
  -4  -8   4   21.60    5.80
  -4  -8   4    8.60    5.70
  -2  -8   4  214.18   15.90
  -2  -8   4  141.59   15.20
   0  -8   4  236.28   18.60
  -2   8  -4  352.36   24.10
   2  -8   4  362.66   26.00
  -4   8  -4  456.75   29.80
   4  -8   4  418.96   31.00
  -6   8  -4  231.88   17.30
   6  -8   4  252.47   18.30
   8  -8   4   30.30    4.60
  21   7  -4   24.00   13.90
 -21  -7   4   31.40   10.20
  19   7  -4   26.20   12.90
 -19  -7   4   45.40   10.40
 -17  -7   4  156.08   17.50
  15   7  -4   50.79   13.60
 -15  -7   4   96.49   12.00
  13   7  -4   46.40   12.50
  11   7  -4   64.29   13.70
  -9  -7   4   66.99    9.30
  -7  -7   4   47.70    7.40
  -7  -7   4   49.60    8.10
  -5  -7   4   57.59    7.70
  -5  -7   4   49.70    7.90
  -3  -7   4   55.69    8.20
  -3  -7   4   42.50    7.00
   1   7  -4   27.60    2.50
  -1  -7   4   26.60    5.10
  -1  -7   4   16.30    4.90
  -1   7  -4   51.19    4.80
  -1   7  -4   46.20    3.80
   1  -7   4   48.50    7.10
  -3   7  -4   64.99    5.20
  -3   7  -4   64.79    5.20
  -3   7  -4   58.99    5.20
   3  -7   4   73.39    7.80
  -5   7  -4  117.19    9.40
  -5   7  -4  129.69   10.40
   5  -7   4  127.29   10.80
  -7   7  -4   10.90    3.00
  -7   7  -4   -1.30    3.00
   7  -7   4    6.00    3.40
   9  -7   4   17.90    3.90
  22   6  -4    2.00   10.40
 -22  -6   4    5.10    7.90
  20   6  -4    5.80    9.80
 -20  -6   4    0.50    7.10
  18   6  -4    4.00    8.90
 -18  -6   4   11.10    7.20
  16   6  -4   -0.90    8.80
 -16  -6   4   12.50    6.90
  14   6  -4   -1.80    7.70
 -14  -6   4   -4.30    5.70
  12   6  -4    6.50    8.10
 -12  -6   4    0.20    5.30
 -10  -6   4   -3.50    4.80
  -8  -6   4   19.20    5.50
  -8  -6   4   24.40    5.50
  -6  -6   4  166.08   13.80
  -6  -6   4  147.69   13.80
  -4  -6   4  627.94   38.00
  -4  -6   4  455.45   37.30
   2   6  -4  766.52   50.89
  -2  -6   4  735.63   51.89
  -2  -6   4  761.22   51.89
   0   6  -4  216.58   15.40
   0  -6   4  225.58   16.80
  -2   6  -4  341.07   23.30
  -2   6  -4  356.76   24.20
   2  -6   4  333.27   24.40
  -4   6  -4  467.35   32.90
  -4   6  -4  508.25   33.60
   4  -6   4  488.75   33.80
  -6   6  -4  527.05   34.60
  -6   6  -4  445.06   34.10
   6  -6   4  529.65   34.60
  -8   6  -4  419.36   30.70
   8  -6   4  444.76   30.00
 -10   6  -4  527.05   42.70
  10  -6   4  686.23   41.80
  12  -6   4    2.00    3.20
  23   5  -4   12.80   11.60
 -23  -5   4   42.20   10.10
  21   5  -4   22.70   11.50
 -21  -5   4   57.89   10.10
  19   5  -4    5.50    8.80
 -19  -5   4   16.50    7.30
  17   5  -4   52.59   13.20
 -17  -5   4   78.09   10.30
 -15  -5   4  295.17   23.80
 -13  -5   4  293.67   22.90
 -11  -5   4  301.57   22.90
  -9  -5   4  234.48   17.70
  -9  -5   4  211.28   17.30
  -7  -5   4 1078.79   72.79
  -7  -5   4 1063.39   72.99
  -5  -5   4 1114.79   76.59
  -5  -5   4 1144.09   76.49
   3   5  -4   15.50    2.80
  -3  -5   4   23.90    4.40
  -3  -5   4   16.10    4.10
   1   5  -4   -0.70    3.10
   1   5  -4    2.60    1.80
  -1  -5   4   -1.20    3.30
  -1  -5   4    0.10    3.00
  -1   5  -4  157.78   11.70
  -1   5  -4  172.68   12.60
   1  -5   4  177.08   13.00
  -3   5  -4    4.60    1.60
  -3   5  -4    3.90    2.30
   3  -5   4    3.90    2.80
  -5   5  -4    1.70    2.00
  -5   5  -4   -2.70    2.10
   5  -5   4    2.70    2.60
   5  -5   4   -0.80    1.40
  -7   5  -4    8.40    3.40
   7  -5   4   15.80    2.30
   7  -5   4   16.90    3.20
  -9   5  -4   61.89    8.50
   9  -5   4   85.09    7.20
 -11   5  -4   20.50    5.20
  11  -5   4   32.60    4.30
  13  -5   4   95.59    8.80
  15  -5   4   14.70    4.30
  24   4  -4    0.90    9.20
 -24  -4   4   28.20    9.30
  22   4  -4   -5.60    8.40
 -22  -4   4    4.00    7.00
  20   4  -4   -1.30    7.30
 -20  -4   4   -7.00    5.80
  18   4  -4    8.90    7.90
 -18  -4   4    9.70    6.40
  16   4  -4   -2.40    6.40
 -16  -4   4   -1.00    5.10
  14   4  -4   -1.90    5.80
 -14  -4   4   -3.20    4.40
  12   4  -4    8.80    6.80
 -12  -4   4   10.50    4.50
 -10  -4   4   63.99    7.50
 -10  -4   4   72.09    8.20
   8   4  -4  824.02   52.29
  -8  -4   4  792.02   52.89
  -8  -4   4  707.53   52.89
  -6  -4   4  308.27   21.80
  -6  -4   4  296.37   22.00
   4   4  -4  651.53   45.00
  -4  -4   4  678.63   45.50
  -4  -4   4  675.73   45.80
   2   4  -4  733.83   51.89
   2   4  -4  752.72   51.49
  -2  -4   4  790.62   51.89
  -2  -4   4  797.92   52.19
   0   4  -4  143.99   10.50
   0   4  -4  151.88   11.20
   0  -4   4  167.18   11.70
   0  -4   4  135.39   11.10
  -2   4  -4  467.95   36.20
  -2   4  -4  549.65   36.20
  -2   4  -4  574.84   36.90
   2  -4   4  578.04   37.10
  -4   4  -4  722.63   45.80
   4  -4   4  611.54   45.20
   4  -4   4  695.73   45.80
  -6   4  -4   90.59    8.00
   6  -4   4   74.69    6.40
   6  -4   4   88.49    7.30
  -8   4  -4   60.19    8.30
   8  -4   4   76.29    6.50
   8  -4   4   85.09    7.00
  10  -4   4  676.13   46.00
  12  -4   4  516.55   35.80
  14  -4   4  383.76   27.80
  16  -4   4  380.16   28.20
  18  -4   4  175.28   16.20
  25   3  -4   41.80   12.90
  23   3  -4   12.80    9.00
 -23  -3   4   44.00    9.00
  21   3  -4   33.70   10.70
 -21  -3   4   71.59   10.00
  19   3  -4   39.80   11.80
 -19  -3   4   70.19    9.50
 -17  -3   4  210.88   17.80
  15   3  -4  201.58   20.90
 -13  -3   4  297.17   22.30
 -11  -3   4  796.82   54.59
  -9  -3   4  766.42   52.29
   7   3  -4 1010.00   63.89
  -7  -3   4  870.21   64.39
  -7  -3   4  980.20   64.29
   5   3  -4 2046.20  130.09
   5   3  -4 1955.50  130.59
   5   3  -4 1974.50  130.29
  -5  -3   4 1978.50  130.49
  -5  -3   4 1828.62  130.69
   3   3  -4  211.88   14.80
   3   3  -4  223.08   15.20
   3   3  -4  223.98   15.60
  -3  -3   4  214.68   15.80
  -3  -3   4  213.18   15.40
   1   3  -4  191.78   13.80
   1   3  -4  200.68   14.30
  -1  -3   4  198.18   14.00
  -1  -3   4  211.08   14.50
  -1   3  -4 1728.43  116.29
  -1   3  -4 1838.22  116.89
   1  -3   4 1596.54  116.39
   1  -3   4 1846.52  116.89
  -3   3  -4  161.98   10.90
   3  -3   4  126.49   10.10
   3  -3   4  152.48   10.90
  -5   3  -4  141.19   11.50
   5  -3   4  152.28   11.00
   5  -3   4  149.69   10.60
  -7   3  -4    2.00    3.20
   7  -3   4    4.30    2.30
   7  -3   4    4.30    2.10
   9  -3   4   73.49    5.90
   9  -3   4   86.29    7.60
 -11   3  -4    6.40    2.70
 -11   3  -4   11.80    4.80
  11  -3   4   17.10    4.20
  11  -3   4   14.50    2.40
 -13   3  -4   21.70    3.70
  13  -3   4   20.50    3.10
  13  -3   4   18.90    5.40
 -15   3  -4    6.20    3.20
  15  -3   4    1.40    5.60
 -17   3  -4   98.39   10.10
  17  -3   4  141.29   14.80
 -19   3  -4  148.59   12.70
  24   2  -4   12.30    9.60
 -24  -2   4   50.29    9.10
  22   2  -4    5.90    7.50
 -22  -2   4    1.30    6.00
  20   2  -4    0.50    6.30
 -20  -2   4    0.20    5.50
  18   2  -4    1.30    5.90
 -18  -2   4    1.60    5.00
  16   2  -4    2.90    5.60
 -16  -2   4   -2.20    4.40
  14   2  -4    3.40    5.00
 -14  -2   4   -4.40    3.60
 -12  -2   4  199.08   15.50
 -10  -2   4  510.25   36.10
 -10  -2   4  534.75   36.20
   8   2  -4  350.56   24.60
  -8  -2   4  340.67   25.00
  -8  -2   4  380.96   25.20
   6   2  -4  651.73   43.10
   6   2  -4  642.84   42.70
   6   2  -4  635.64   42.80
  -6  -2   4  608.34   42.90
   4   2  -4  839.12   58.09
   4   2  -4  873.21   57.89
  -4  -2   4  817.52   58.19
  -4  -2   4  944.21   58.49
   2   2  -4 4333.07  293.17
   2   2  -4 4300.87  292.87
  -2  -2   4 4666.03  293.57
  -2  -2   4 4379.96  293.17
   0   2  -4 2680.43  170.18
   0   2  -4 2557.74  169.78
   0  -2   4 2436.66  169.78
   0  -2   4 2562.74  170.18
  -2   2  -4  133.49   10.10
  -2   2  -4  165.08   10.80
   2  -2   4  158.78   10.80
   2  -2   4  140.79   10.00
  -4   2  -4  525.25   36.40
   4  -2   4  570.04   35.60
   4  -2   4  501.45   35.40
   4  -2   4  505.25   35.80
   4  -2   4  543.25   36.00
  -6   2  -4  134.59   13.60
   6  -2   4  180.88   11.90
   6  -2   4  165.58   12.50
   6  -2   4  184.78   12.80
   8  -2   4  832.22   52.79
   8  -2   4  723.83   53.29
   8  -2   4  795.72   54.19
  10  -2   4  905.61   62.99
  10  -2   4  906.11   60.79
  12  -2   4  816.42   59.79
  12  -2   4  869.31   56.99
 -14   2  -4  283.07   20.60
 -16   2  -4  224.18   17.10
 -18   2  -4  192.58   15.60
 -20   2  -4   55.09    7.40
  22  -2   4   -5.90    8.30
  25   1  -4   40.30   11.90
  23   1  -4   72.69   13.70
  19   1  -4  138.89   16.40
  17   1  -4  254.97   23.20
 -15  -1   4  376.86   27.20
   9   1  -4 1611.44  102.69
   9   1  -4 1603.94  102.49
  -9  -1   4 1514.95  102.59
  -9  -1   4 1400.26  102.39
   7   1  -4  973.50   62.59
   7   1  -4  948.51   62.19
   7   1  -4  955.40   62.39
  -7  -1   4  868.81   62.39
  -7  -1   4  927.21   62.49
  -7  -1   4  904.41   62.49
   5   1  -4 4636.04  295.57
   5   1  -4 4321.67  295.37
   5   1  -4 4425.36  295.17
  -5  -1   4 4304.77  295.37
  -5  -1   4 4413.16  295.47
  -5  -1   4 4605.94  295.37
   3   1  -4 2723.33  175.58
   3   1  -4 2721.73  175.38
   3   1  -4 2196.28  175.68
  -3  -1   4 2865.51  175.38
  -3  -1   4 2714.13  175.58
   1   1  -4  379.26   29.40
   1   1  -4  465.45   29.20
  -1  -1   4  432.66   29.20
  -1  -1   4  461.65   29.50
  -1   1  -4   88.69    6.70
  -1   1  -4   89.69    7.30
   1  -1   4  108.89    7.40
   1  -1   4   87.59    6.70
  -3   1  -4 6672.23  467.95
   3  -1   4 7673.03  467.75
   3  -1   4 6801.32  467.25
  -5   1  -4   50.69    7.70
   5  -1   4   60.79    6.00
   5  -1   4   65.19    7.60
  -7   1  -4   34.90    6.90
   7  -1   4   49.10    5.40
   7  -1   4   53.59    8.30
  -9   1  -4  190.88   14.10
  11  -1   4   22.90    7.10
  11  -1   4   27.40    4.10
 -13   1  -4  171.68   13.40
  13  -1   4  156.98   17.30
 -15   1  -4   85.29    8.70
  15  -1   4   68.69   11.50
 -17   1  -4  263.17   20.10
  17  -1   4  267.17   24.60
 -19   1  -4   69.49    8.60
  19  -1   4   46.20   10.90
 -21   1  -4   55.69    7.60
  21  -1   4   41.20   11.50
 -23   1  -4   30.90    6.70
  23  -1   4   23.20   10.90
  24   0  -4   39.30   11.80
 -24   0   4   78.39    9.80
  22   0  -4    5.40    7.40
 -22   0   4   22.30    6.30
  20   0  -4    4.90    6.30
 -20   0   4   11.50    5.40
  18   0  -4   40.00    8.50
  16   0  -4  125.49   13.80
  12   0  -4   -0.20    3.50
 -12   0   4   -0.90    2.70
 -12   0   4    2.00    3.40
  10   0  -4  503.15   32.70
 -10   0   4  479.85   32.60
 -10   0   4  435.46   32.90
   8   0  -4 1588.64  100.59
   8   0  -4 1515.15  100.39
   8   0  -4 1484.05  100.39
  -8   0   4 1514.45  100.49
  -8   0   4 1422.46  100.39
  -8   0   4 1500.05  100.59
   6   0  -4   26.00    3.60
   6   0  -4   30.80    3.30
   6   0  -4   29.60    3.90
  -6   0   4   27.70    3.10
  -6   0   4   29.30    3.70
  -6   0   4   31.00    3.60
   4   0  -4   95.89    7.30
   4   0  -4  107.89    7.60
   4   0  -4   93.69    7.70
  -4   0   4   99.79    7.30
  -4   0   4  113.09    7.80
  -4   0   4   94.59    7.60
   2   0  -4   11.90    1.70
   2   0  -4   13.90    2.10
  -2   0   4   17.60    2.20
  -2   0   4   12.10    1.50
  -2   0   4   13.00    2.10
   0   0  -4 2989.40  187.68
   0   0  -4 2727.13  187.78
   0   0   4 3061.19  187.58
   0   0   4 2531.05  187.68
  -2   0  -4  336.97   26.40
   2   0   4  392.96   25.50
   2   0   4  384.16   26.40
  -4   0  -4 1057.19   82.39
   4   0   4 1365.96   82.89
  -6   0  -4  252.77   20.80
  -8   0  -4 1245.28   87.59
   8   0   4 1375.46   90.39
 -10   0  -4  941.01   63.69
  10   0   4  943.41   66.59
 -12   0  -4  412.56   29.10
  12   0   4  412.16   32.40
 -14   0  -4  114.69   10.90
  14   0   4  123.99   15.00
 -16   0  -4  150.98   13.70
  16   0   4  171.48   18.50
 -18   0  -4   86.39   10.10
  18   0   4   79.49   13.30
 -20   0  -4   55.19    7.90
  20   0   4   49.20   11.40
 -22   0  -4   48.80    7.80
  22   0   4   30.60   10.90
 -24   0  -4   94.49   12.10
  24   0   4  101.19   17.10
 -25   1   4   98.99   12.50
  23  -1  -4  128.29   19.50
 -23   1   4  195.98   15.80
  21  -1  -4   78.89   12.70
 -19   1   4  358.86   26.40
  17  -1  -4  308.37   25.60
  15  -1  -4  134.89   13.50
  13  -1  -4  263.27   18.50
 -13   1   4  261.87   18.40
 -13   1   4  230.78   19.10
  11  -1  -4 1424.86   92.99
 -11   1   4 1309.67   93.29
 -11   1   4 1428.66   92.99
   9  -1  -4 1645.34  103.89
   9  -1  -4 1612.74  103.89
  -9   1   4 1464.15  104.09
  -9   1   4 1501.25  103.89
   7  -1  -4  964.40   61.79
   7  -1  -4  889.91   61.79
   7  -1  -4  951.90   61.79
  -7   1   4  950.90   61.79
  -7   1   4  923.91   61.69
  -7   1   4  855.71   61.79
   5  -1  -4 4153.78  271.57
   5  -1  -4 4000.10  271.57
   5  -1  -4 4109.39  271.67
  -5   1   4 4258.37  271.67
  -5   1   4 3743.83  271.57
  -5   1   4 4298.17  271.57
   3  -1  -4 2375.46  159.68
   3  -1  -4 2497.95  159.68
  -3   1   4 2488.55  159.68
  -3   1   4 2284.27  159.68
  -3   1   4 2382.36  159.68
   1  -1  -4  459.05   33.20
   1  -1  -4  487.65   33.00
  -1   1   4  506.25   33.00
  -1   1   4  502.65   33.10
  -1  -1  -4   73.69    8.90
   1   1   4  104.29    9.40
  -5  -1  -4   32.00    6.70
   5   1   4   49.10    5.40
   5   1   4   37.30    6.80
  -7  -1  -4   21.10    3.80
  -7  -1  -4   24.00    6.30
   7   1   4   31.60    6.70
   9   1   4  130.39   14.00
 -11  -1  -4    9.90    3.50
  11   1   4   13.80    5.50
 -13  -1  -4  129.69   10.60
  13   1   4   90.99   13.30
  15   1   4   39.30    8.70
 -17  -1  -4  246.08   18.50
  17   1   4  195.48   21.60
 -19  -1  -4   56.19    7.80
  19   1   4   33.60   10.00
 -21  -1  -4   52.29    8.20
  21   1   4   32.70   10.20
 -23  -1  -4   38.30    7.50
  23   1   4   23.60   11.20
 -24   2   4   57.59    8.40
 -22   2   4    7.50    4.80
  20  -2  -4   -7.60    5.60
 -20   2   4    2.50    4.00
  18  -2  -4    2.60    5.40
 -18   2   4    5.20    3.80
  16  -2  -4    5.90    5.00
 -16   2   4    4.30    4.60
 -16   2   4    5.40    3.40
  14  -2  -4   -3.10    2.50
  14  -2  -4   -1.30    3.50
 -14   2   4    2.40    2.80
 -14   2   4    3.80    3.80
  12  -2  -4  234.68   16.80
 -12   2   4  248.48   17.00
 -12   2   4  221.78   17.50
  10  -2  -4  580.34   38.50
  10  -2  -4  543.65   38.60
 -10   2   4  603.94   38.70
 -10   2   4  550.34   38.90
   8  -2  -4  347.77   24.00
   8  -2  -4  368.66   23.90
  -8   2   4  353.46   24.10
  -8   2   4  335.07   24.20
   6  -2  -4  592.74   41.00
   6  -2  -4  562.94   40.80
   6  -2  -4  657.73   41.20
  -6   2   4  621.94   41.10
  -6   2   4  612.84   40.70
  -6   2   4  624.84   41.00
   4  -2  -4  826.62   53.39
   4  -2  -4  807.72   53.49
  -4   2   4  811.82   53.39
  -4   2   4  780.32   53.39
  -4   2   4  770.52   53.19
   2  -2  -4 4566.04  298.87
   2  -2  -4 4031.10  299.37
  -2   2   4 4676.73  299.07
  -2   2   4 4738.33  298.87
   0   2   4 2597.64  169.58
   0   2   4 2498.85  170.68
  -2  -2  -4   87.09   10.50
   2   2   4  123.59   11.60
   4   2   4  368.66   24.20
   4   2   4  309.97   26.10
  -6  -2  -4   64.39    7.50
  -6  -2  -4   74.69   10.80
   6   2   4   99.69   11.40
  -8  -2  -4  343.77   25.00
   8   2   4  359.16   28.10
 -10  -2  -4  354.56   26.00
  10   2   4  377.56   29.10
  12   2   4  365.56   29.90
 -14  -2  -4  203.28   16.40
  14   2   4  201.98   20.10
 -16  -2  -4  180.28   15.40
  16   2   4  177.08   19.50
 -18  -2  -4  183.58   15.70
  18   2   4  160.58   19.90
 -20  -2  -4   45.60    8.20
  20   2   4   57.99   12.20
 -22  -2  -4    4.70    6.00
  22   2   4   -1.80    7.70
 -24  -2  -4    7.50    7.00
 -23   3   4   49.90    7.10
 -21   3   4   85.79    9.40
  19  -3  -4   68.49   10.60
 -19   3   4   76.89    8.30
  17  -3  -4  218.68   21.00
 -17   3   4  240.08   19.90
 -17   3   4  278.07   18.60
  15  -3  -4  532.75   37.00
  15  -3  -4  482.95   39.10
 -15   3   4  551.14   38.30
 -15   3   4  604.04   37.40
  13  -3  -4  330.87   23.20
  13  -3  -4  300.27   24.80
 -13   3   4  343.17   24.30
 -13   3   4  371.26   23.60
  11  -3  -4  782.82   62.69
  11  -3  -4  957.20   61.79
  11  -3  -4  896.11   61.99
 -11   3   4  942.31   62.49
 -11   3   4 1044.00   62.19
   9  -3  -4  803.62   56.19
  -9   3   4  792.62   56.39
  -9   3   4  915.51   56.29
   7  -3  -4  970.70   66.19
  -7   3   4  994.60   66.19
  -7   3   4 1006.80   66.39
   5  -3  -4 2101.89  136.69
  -5   3   4 2001.00  136.59
  -5   3   4 2057.09  136.49
   3  -3  -4  256.67   17.70
  -3   3   4  241.68   17.50
  -3   3   4  259.77   17.90
  -1   3   4  212.98   15.00
  -1   3   4  204.88   16.70
  -1  -3  -4  645.74   45.30
  -3  -3  -4   71.89    9.40
   3   3   4   88.49   11.00
   3   3   4   70.59    7.30
   5   3   4   72.09   11.10
  -7  -3  -4    2.50    3.30
   7   3   4    1.90    5.70
  -9  -3  -4   31.00    4.90
   9   3   4   31.30    7.30
 -11  -3  -4    2.70    3.60
  11   3   4   14.10    6.60
 -13  -3  -4   13.90    4.60
  13   3   4    5.30    6.30
 -15  -3  -4   -0.60    4.30
  15   3   4    3.80    6.60
 -17  -3  -4   82.29   10.00
  17   3   4   45.70   11.20
 -19  -3  -4  130.79   13.50
  19   3   4  116.59   17.90
 -21  -3  -4   31.10    7.50
  21   3   4   18.60   10.60
 -23  -3  -4    3.60    6.50
  23   3   4    5.90    9.80
 -20   4   4    1.30    3.50
 -18   4   4   12.20    3.60
 -18   4   4    3.10    5.10
  16  -4  -4    0.70    3.50
 -16   4   4    7.40    4.90
 -16   4   4    3.60    2.90
  14  -4  -4   -1.10    2.40
 -14   4   4    2.20    2.50
 -14   4   4    2.60    3.50
  12  -4  -4    6.40    2.30
 -12   4   4   14.40    2.80
 -12   4   4   13.60    3.50
  10  -4  -4   75.39    6.50
 -10   4   4   81.79    7.20
 -10   4   4   85.49    6.80
   8  -4  -4  893.51   60.29
  -8   4   4  942.81   60.19
  -8   4   4  858.61   60.39
   6  -4  -4  336.97   22.50
  -6   4   4  313.27   22.30
  -6   4   4  323.97   22.20
   4  -4  -4  792.32   49.00
  -4   4   4  678.13   48.50
  -4   4   4  768.92   48.70
  -4   4   4  724.93   48.90
  -4   4   4  659.03   48.20
  -2   4   4  886.71   54.49
  -2   4   4  725.33   55.59
   0   4   4  144.59   10.30
   0   4   4  107.89   12.80
   2   4   4  338.17   25.50
   2   4   4  283.87   21.80
   4   4   4  380.16   30.50
   6   4   4   52.99    9.90
  -8  -4  -4   22.60    4.90
   8   4   4   33.30    8.60
 -10  -4  -4  258.77   20.60
  10   4   4  292.87   25.80
 -12  -4  -4  215.98   18.10
  12   4   4  249.68   23.70
 -14  -4  -4  134.99   13.90
  14   4   4  195.58   20.40
  16   4   4  160.78   20.60
 -18  -4  -4   75.49   10.00
  18   4   4   68.49   13.90
 -20  -4  -4   13.70    6.70
  20   4   4   10.80    9.80
 -22  -4  -4    7.30    6.70
  22   4   4    0.60    9.60
 -19   5   4   11.40    5.60
 -17   5   4   91.09    8.30
 -17   5   4   94.19   10.20
 -15   5   4  340.27   23.10
 -15   5   4  314.37   24.40
  13  -5  -4  354.06   25.80
 -13   5   4  396.56   25.70
 -13   5   4  362.96   26.50
  11  -5  -4  328.97   23.60
 -11   5   4  359.66   23.60
 -11   5   4  336.07   24.00
   9  -5  -4  263.77   18.30
  -9   5   4  253.77   18.50
  -9   5   4  264.37   18.10
   7  -5  -4 1314.27   80.89
  -7   5   4 1100.19   80.59
  -7   5   4 1198.98   80.39
  -5   5   4 1294.17   82.79
  -5   5   4 1155.28   82.69
  -5   5   4 1257.97   82.29
  -5   5   4 1241.68   82.89
  -3   5   4   26.80    3.30
  -3   5   4   21.40    4.50
  -3   5   4   17.70    2.60
  -1   5   4    0.20    2.20
  -1   5   4    4.20    2.40
  -1   5   4    1.80    4.30
  -1   5   4    2.60    2.90
   1   5   4  134.19   10.50
   1   5   4  112.39   14.10
   3   5   4    3.80    6.20
   5   5   4    1.00    6.20
   7   5   4    9.70    7.30
  -9  -5  -4   28.10    5.70
   9   5   4   52.59   11.50
 -11  -5  -4    5.80    4.70
  11   5   4   21.80    9.30
 -13  -5  -4   39.00    7.00
  13   5   4   36.60   11.10
 -15  -5  -4    5.90    5.30
  15   5   4   10.00    9.30
 -17  -5  -4    2.20    5.30
  17   5   4    5.10    9.20
 -19  -5  -4   20.40    6.90
  19   5   4    6.40   10.40
 -21  -5  -4   11.70    6.90
  21   5   4   -0.10   10.10
 -18   6   4    5.20    5.20
 -16   6   4   17.80    3.50
 -16   6   4   16.40    5.10
 -14   6   4    6.00    2.60
 -14   6   4    3.30    3.90
 -12   6   4    4.20    3.00
 -12   6   4    4.40    2.40
  10  -6  -4    0.00    2.20
 -10   6   4    1.40    2.50
 -10   6   4    2.40    2.10
  -8   6   4   25.30    3.10
  -8   6   4   22.30    3.30
  -6   6   4  158.18   12.20
  -6   6   4  175.68   12.20
  -4   6   4  760.22   45.30
  -4   6   4  573.84   46.20
  -4   6   4  642.64   44.90
  -4   6   4  682.93   44.80
  -2   6   4  577.74   49.50
  -2   6   4  819.12   47.90
  -2   6   4  700.53   47.50
   0   6   4  153.98   17.60
   0   6   4  212.38   15.00
   0   6   4  215.08   15.00
   2   6   4  218.78   21.00
   4   6   4  256.27   24.20
   6   6   4  280.77   26.90
   8   6   4  256.47   26.50
  10   6   4  444.06   39.40
 -12  -6  -4   -0.80    4.80
  12   6   4   -3.00    8.40
 -14  -6  -4   -0.80    4.90
  14   6   4    3.70    8.70
 -16  -6  -4   31.00    7.10
  16   6   4   27.40   12.00
 -18  -6  -4   26.10    7.30
  18   6   4   39.10   13.80
 -20  -6  -4    9.90    6.90
  20   6   4    2.20   11.80
 -19   7   4   55.79    8.50
 -17   7   4  178.18   15.60
 -15   7   4  101.99   10.30
 -13   7   4  105.89    9.90
 -13   7   4  111.69    8.70
 -11   7   4  148.69   11.10
 -11   7   4  153.98   11.80
  -9   7   4   75.29    6.90
  -9   7   4   75.59    6.50
  -7   7   4   54.49    5.30
  -7   7   4   49.70    5.10
  -5   7   4   53.49    5.00
  -5   7   4   40.80    4.50
  -5   7   4   50.09    4.80
  -5   7   4   40.80    6.00
  -3   7   4   35.50    6.80
  -3   7   4   54.89    5.10
  -3   7   4   48.30    5.60
  -3   7   4   60.79    5.60
  -1   7   4   18.30    6.00
  -1   7   4   32.10    4.20
   1   7   4   29.80    7.80
   3   7   4   42.60    9.80
   5   7   4   76.19   13.50
   7   7   4   -3.90    7.30
   9   7   4    8.30    9.20
  11   7   4   -7.00    9.10
  13   7   4    0.50   10.00
  15   7   4    1.00   10.70
  17   7   4    3.90   11.00
  19   7   4   10.10   13.30
 -18   8   4    1.90    4.90
 -16   8   4   -0.80    4.00
 -14   8   4   -0.60    3.50
 -12   8   4   10.40    3.60
 -10   8   4   16.80    3.00
 -10   8   4   22.40    3.70
  -8   8   4    7.90    2.60
  -8   8   4   11.40    3.10
  -6   8   4    6.40    2.60
  -6   8   4   -1.60    2.90
  -6   8   4    2.40    2.40
  -4   8   4   21.80    3.30
  -4   8   4   17.00    5.00
  -4   8   4   20.60    3.50
  -2   8   4  132.79   15.60
  -2   8   4  192.38   13.10
   0   8   4  165.08   19.20
   0   8   4  233.08   15.90
   2   8   4  220.08   22.10
   4   8   4  292.97   27.80
   6   8   4  177.98   22.70
   8   8   4   16.00   10.50
  10   8   4   13.00   10.80
  12   8   4   22.10   12.70
  14   8   4   11.30   12.40
  16   8   4    2.10   12.30
  18   8   4   -0.40   11.80
 -17   9   4   72.29    8.70
 -15   9   4   60.39    7.40
 -13   9   4   50.39    6.20
 -11   9   4   41.20    5.20
  -9   9   4    6.20    2.90
  -7   9   4   -0.10    2.60
  -7   9   4    2.40    2.60
  -5   9   4   48.30    5.70
  -5   9   4   49.60    5.20
  -3   9   4  115.89    9.00
  -3   9   4   81.39   11.90
  -3   9   4  117.49    9.30
  -1   9   4   37.80    8.40
  -1   9   4   55.29    6.20
   1   9   4   79.09    7.90
   1   9   4   46.30   10.30
   3   9   4   34.10    9.80
   5   9   4   -2.50    7.20
   7   9   4    5.10    8.60
   9   9   4   -3.70    9.80
  11   9   4    9.20   11.70
  13   9   4   -1.40   12.10
  15   9   4   10.50   13.80
 -14  10   4   13.70    4.60
 -12  10   4    9.10    4.00
 -10  10   4   44.20    5.60
  -8  10   4   59.29    6.70
  -6  10   4    3.50    3.00
  -4  10   4    3.70    3.00
  -4  10   4    0.40    3.00
  -2  10   4   45.00    4.90
  -2  10   4   39.60    5.10
  -2  10   4   19.70    7.20
   0  10   4   32.80    5.00
   0  10   4   25.80    7.90
   2  10   4    0.10    3.80
   2  10   4   -6.60    6.50
   4  10   4    0.00    7.70
   6  10   4   51.09   12.90
   8  10   4   59.09   14.90
  10  10   4   12.50   11.60
  12  10   4   16.00   13.60
  -1  11   4    0.20    3.20
   1  11   4   10.90    4.10
   1  11   4    0.40    6.70
   3  11   4    5.00    8.00
   3  11   4   23.60    5.50
   5  11   4    9.00    5.00
   5  11   4   -4.80    7.50
   7  11   4   -8.10    8.00
   9  11   4    3.20   10.20
   2  12   4    3.90    5.00
   4  12   4    3.90    4.90
   4  12   4  -13.30    8.10
   4  12  -5   13.50    7.60
   2  12  -5    7.50    8.10
  11  11  -5   15.30    9.80
 -11 -11   5   16.00    7.70
   9  11  -5    5.60    7.90
   7  11  -5   14.40    8.10
   5  11  -5   29.70    8.90
   3  11  -5   26.50    8.40
  14  10  -5    4.60    9.20
 -14 -10   5   10.10    7.30
  12  10  -5    7.70    9.40
 -12 -10   5    7.70    6.90
  10  10  -5    1.80    7.90
 -10 -10   5    3.80    6.70
   8  10  -5    9.70    8.00
  -8 -10   5   13.60    6.90
   6  10  -5   -0.40    6.20
  -6 -10   5    0.20    5.90
  -2 -10   5   17.30    6.30
   0 -10   5   52.09    7.90
   2 -10   5   -5.10    4.30
  17   9  -5    2.80   10.00
 -17  -9   5    5.80    7.90
  15   9  -5   10.80   10.40
 -15  -9   5   29.70    9.00
  13   9  -5   15.70    9.90
 -13  -9   5   34.10    8.90
  11   9  -5    6.20    8.10
 -11  -9   5    6.10    6.70
   9   9  -5    9.60    8.00
  -9  -9   5   16.00    7.10
  -7  -9   5   -3.90    5.60
  -5  -9   5   13.30    6.20
  -5  -9   5   12.50    6.20
  -3  -9   5   69.09    9.00
  -1  -9   5  102.29   11.60
   1  -9   5   51.19    7.40
   3  -9   5   -4.10    4.20
   5  -9   5  123.89   11.60
  18   8  -5    4.00    9.70
 -18  -8   5   17.00    8.50
  16   8  -5    9.80   10.50
 -16  -8   5   33.90    9.40
  14   8  -5    2.10    8.80
 -14  -8   5   14.20    7.40
  12   8  -5   -1.00    7.70
 -12  -8   5    8.90    7.10
  10   8  -5   23.50    9.10
 -10  -8   5   29.20    8.00
  -8  -8   5   13.70    6.20
  -8  -8   5   14.70    6.80
  -6  -8   5  123.59   13.10
  -6  -8   5  114.89   13.80
  -4  -8   5    4.70    5.00
  -4  -8   5    8.70    5.60
  -2  -8   5    5.80    4.90
  -2  -8   5    5.20    4.70
   0  -8   5   18.00    5.10
   2  -8   5    7.80    4.50
  -4   8  -5   95.99    7.50
   4  -8   5   86.99    9.60
   6  -8   5   31.00    5.20
   8  -8   5    2.00    3.60
  21   7  -5    3.60   10.80
 -21  -7   5   11.70    8.60
  19   7  -5    8.90   10.50
 -19  -7   5    5.40    7.60
  17   7  -5   13.10   10.00
 -17  -7   5    0.20    7.00
  15   7  -5   30.60   11.40
 -15  -7   5  103.19   11.70
 -13  -7   5  139.69   15.40
  11   7  -5    1.10    7.70
 -11  -7   5    3.40    6.10
  -9  -7   5   -1.30    5.10
  -9  -7   5    0.90    5.70
  -7  -7   5    4.00    5.00
  -7  -7   5   -2.50    5.30
  -5  -7   5   15.00    5.70
  -5  -7   5    8.00    4.90
  -3  -7   5   16.30    5.50
  -3  -7   5   11.90    4.80
   1   7  -5   36.70    4.80
  -1  -7   5   40.10    5.80
  -1  -7   5   27.60    5.60
  -1   7  -5  267.37   18.60
   1  -7   5  273.07   20.40
   3  -7   5  171.58   13.90
   5  -7   5  439.86   30.90
   7  -7   5  104.79    9.60
   9  -7   5    4.20    3.40
  11  -7   5   24.00    5.60
  22   6  -5    0.50   10.30
 -22  -6   5    5.10    8.20
  20   6  -5   -0.20    9.40
 -20  -6   5    9.50    7.90
 -18  -6   5   68.49   10.90
  16   6  -5   11.20    9.70
 -16  -6   5   47.60    8.60
  14   6  -5   15.90    9.80
 -14  -6   5   37.40    7.80
  12   6  -5    5.60    8.00
 -12  -6   5   24.60    6.40
 -10  -6   5    2.60    4.60
 -10  -6   5    0.90    4.80
   8   6  -5    6.00    2.50
  -8  -6   5    3.80    4.30
  -8  -6   5    2.50    4.60
  -6  -6   5   -2.10    4.00
  -6  -6   5   -1.20    4.00
  -4  -6   5   39.10    6.10
  -4  -6   5   37.90    6.00
   2   6  -5  260.37   18.90
  -2  -6   5  252.87   20.30
  -2  -6   5  299.47   20.60
   0   6  -5    1.30    1.80
   0  -6   5   -0.30    3.50
   0  -6   5   -1.60    3.30
  -2   6  -5    1.70    1.50
   2  -6   5    2.90    3.40
  -4   6  -5   53.79    6.00
   4  -6   5   53.69    6.60
  -6   6  -5   34.60    5.40
   6  -6   5   50.29    6.10
   6  -6   5   52.39    4.20
  -8   6  -5  188.48   16.60
   8  -6   5  231.78   16.00
 -10   6  -5   43.90    7.30
  10  -6   5   69.39    7.00
  12  -6   5   38.90    6.00
  23   5  -5   -6.20    8.90
 -23  -5   5    2.40    7.50
  21   5  -5   -1.80    8.30
 -21  -5   5   -3.00    6.70
  19   5  -5    4.30    7.70
 -19  -5   5   -0.70    6.20
  17   5  -5    8.70    8.20
 -17  -5   5   16.30    6.60
  15   5  -5    9.00    8.00
 -15  -5   5   23.90    6.50
  13   5  -5   22.80    9.50
 -13  -5   5   53.99    7.40
 -11  -5   5   43.30    6.70
 -11  -5   5   43.80    6.50
  -9  -5   5   61.69    8.40
  -9  -5   5   50.29    6.90
   7   5  -5   13.50    2.60
  -7  -5   5    2.60    3.90
  -7  -5   5   11.50    4.10
  -5  -5   5  149.29   12.60
  -5  -5   5  147.89   12.40
   3   5  -5  163.78   12.30
  -3  -5   5  173.28   13.50
  -3  -5   5  170.98   13.20
   1   5  -5  164.88   12.00
  -1  -5   5  162.18   13.10
  -1  -5   5  178.38   13.50
  -1   5  -5   10.80    3.10
  -1   5  -5   11.00    1.90
   1  -5   5   10.10    3.60
   1  -5   5    9.00    3.30
  -3   5  -5    1.60    2.40
   3  -5   5   -2.00    2.90
  -5   5  -5  285.87   19.10
   5  -5   5  272.07   19.20
   5  -5   5  241.88   18.10
  -7   5  -5   49.20    6.50
   7  -5   5   44.50    4.50
   7  -5   5   51.09    5.80
  -9   5  -5    5.90    4.00
   9  -5   5    4.00    3.10
  11  -5   5   11.60    3.70
  13  -5   5   -0.20    3.60
  15  -5   5   62.09    8.00
  24   4  -5   -1.30    8.90
 -24  -4   5   14.10    8.20
  22   4  -5    3.50    9.10
 -22  -4   5   15.20    7.60
  20   4  -5    6.30    7.60
 -20  -4   5    3.80    6.30
  18   4  -5   -0.20    7.30
 -18  -4   5   -3.90    5.30
  16   4  -5    3.40    7.70
 -16  -4   5    0.80    5.10
  14   4  -5    5.10    6.60
 -14  -4   5    4.40    4.70
 -12  -4   5   12.90    4.60
 -10  -4   5   19.70    4.90
 -10  -4   5   31.30    5.10
   8   4  -5   99.59    7.20
  -8  -4   5   90.19    8.50
  -8  -4   5   64.09    8.30
   6   4  -5  308.37   20.40
  -6  -4   5  274.67   21.60
  -6  -4   5  304.47   21.30
   4   4  -5    3.20    2.20
   4   4  -5    2.30    1.50
  -4  -4   5    6.20    3.40
  -4  -4   5   -0.10    2.80
   2   4  -5  153.78   12.60
   2   4  -5  175.88   12.00
  -2  -4   5  164.08   13.00
  -2  -4   5  175.18   12.50
   0   4  -5   45.90    4.10
   0   4  -5   47.20    5.50
   0  -4   5   45.10    5.50
   0  -4   5   34.40    4.60
  -2   4  -5   21.40    2.40
  -2   4  -5   20.00    3.20
   2  -4   5   21.40    2.80
   2  -4   5   23.40    3.80
  -4   4  -5  185.88   13.30
   4  -4   5  192.58   13.60
   4  -4   5  166.38   12.50
  -6   4  -5  152.18   12.30
   6  -4   5  147.29   11.10
   6  -4   5  166.98   11.80
  -8   4  -5  303.67   26.50
   8  -4   5  396.56   25.50
   8  -4   5  387.56   25.30
 -10   4  -5   20.10    5.50
  10  -4   5   36.90    5.10
  12  -4   5  165.68   13.30
  14  -4   5  141.39   12.80
  16  -4   5    0.80    4.70
  18  -4   5    3.00    5.40
  25   3  -5   -1.30    9.20
 -25  -3   5    8.40    7.80
  23   3  -5   -7.80    7.00
 -23  -3   5    6.40    7.00
  21   3  -5    0.20    7.20
 -21  -3   5    5.20    6.10
  19   3  -5    3.20    8.40
 -19  -3   5    7.20    5.70
  17   3  -5    1.50    6.10
 -17  -3   5   -0.70    4.70
  15   3  -5    1.80    6.00
 -15  -3   5    4.50    4.60
  13   3  -5    1.30    5.30
 -13  -3   5    3.60    3.80
 -11  -3   5   59.49    7.60
 -11  -3   5   66.59    7.70
   9   3  -5   70.99    6.00
  -9  -3   5   60.19    7.20
  -9  -3   5   63.99    7.50
   7   3  -5   86.09    6.30
  -7  -3   5   79.69    7.20
  -7  -3   5   62.19    7.20
   5   3  -5   -2.60    2.50
   5   3  -5   -0.80    2.00
   5   3  -5   -0.30    1.40
  -5  -3   5   -2.00    2.90
  -5  -3   5   -2.30    2.30
   3   3  -5  256.47   21.30
   3   3  -5  312.57   21.00
   3   3  -5  322.97   20.50
  -3  -3   5  316.57   21.60
  -3  -3   5  314.97   21.10
   1   3  -5  588.54   39.20
   1   3  -5  557.14   38.70
  -1  -3   5  558.74   38.80
  -1  -3   5  604.94   39.40
  -1   3  -5   22.80    3.60
  -1   3  -5   18.20    2.30
   1  -3   5   18.20    2.20
   1  -3   5   22.30    3.40
  -3   3  -5  180.38   12.90
   3  -3   5  190.28   13.10
   3  -3   5  165.78   12.30
  -5   3  -5  106.59    9.00
   5  -3   5   88.29    7.80
   5  -3   5  112.89    8.60
  -7   3  -5   14.30    4.30
   7  -3   5   19.20    3.20
   7  -3   5   15.00    2.90
  -9   3  -5    2.60    4.00
   9  -3   5    4.40    1.70
   9  -3   5    3.50    2.90
  11  -3   5    0.20    3.70
  11  -3   5    2.00    2.00
  13  -3   5   64.39    5.90
  13  -3   5   55.29    8.00
  15  -3   5  194.88   18.00
  17  -3   5    8.10    7.20
  19  -3   5    9.70    7.50
  24   2  -5   16.70    9.60
 -24  -2   5   37.70    8.70
  22   2  -5    7.30    8.00
 -22  -2   5   38.00    7.80
  20   2  -5   -0.20    6.50
 -20  -2   5    6.60    5.70
  18   2  -5    0.10    5.90
 -18  -2   5    5.80    5.10
  16   2  -5    4.10    5.70
 -16  -2   5    3.20    4.40
  14   2  -5   44.20    8.90
 -12  -2   5  322.77   23.00
 -12  -2   5  312.27   23.00
 -10  -2   5    0.20    2.80
 -10  -2   5    0.30    3.00
   8   2  -5    5.70    2.20
  -8  -2   5    6.30    2.80
  -8  -2   5    5.00    3.10
   6   2  -5   21.30    2.40
   6   2  -5   14.80    3.30
   6   2  -5   20.20    2.80
  -6  -2   5   16.30    3.30
  -6  -2   5   16.70    2.90
   4   2  -5   20.10    3.30
   4   2  -5   19.30    2.80
   4   2  -5   19.80    2.40
  -4  -2   5   17.30    2.70
  -4  -2   5   20.50    2.60
  -4  -2   5   20.70    3.50
   2   2  -5   90.09    8.50
   2   2  -5  113.09    8.00
  -2  -2   5   95.79    8.70
  -2  -2   5  106.79    8.10
  -2  -2   5  118.99    7.50
   0   2  -5 3110.49  203.38
   0   2  -5 3452.55  203.88
   0  -2   5 2930.61  203.38
   0  -2   5 2765.92  203.78
  -2   2  -5   39.50    4.20
  -2   2  -5   36.10    3.20
   2  -2   5   35.70    4.30
   2  -2   5   43.60    3.20
  -4   2  -5  618.34   41.90
   4  -2   5  565.14   40.70
   4  -2   5  647.14   41.40
  -6   2  -5    6.40    3.80
   6  -2   5    7.60    2.90
   6  -2   5    8.20    2.50
   6  -2   5    5.20    2.10
   8  -2   5  124.79   11.30
   8  -2   5  126.79    9.80
  10  -2   5    6.00    2.60
  10  -2   5   -2.10    4.40
  12  -2   5   82.99    7.60
  12  -2   5   79.69   11.70
 -14   2  -5   23.40    4.50
  14  -2   5   28.60    8.10
 -16   2  -5   -1.80    3.70
  16  -2   5   -0.60    6.80
 -18   2  -5   19.60    4.90
  18  -2   5   17.40    8.50
 -20   2  -5   29.30    5.90
  20  -2   5   40.80   10.60
  22  -2   5  -12.10    8.00
  25   1  -5   -8.20    7.40
 -25  -1   5    6.30    6.80
  23   1  -5    0.90    6.70
 -23  -1   5   13.80    6.40
  21   1  -5    4.40    6.50
 -21  -1   5   19.20    6.10
  19   1  -5   14.90    7.00
 -19  -1   5   40.80    6.80
  17   1  -5    5.80    5.40
 -17  -1   5    6.70    4.60
  15   1  -5    8.70    5.30
 -15  -1   5   15.30    4.30
  13   1  -5    5.50    4.90
 -13  -1   5   13.70    3.80
 -11  -1   5   -1.20    2.70
 -11  -1   5    0.70    2.80
   9   1  -5   55.99    5.40
   9   1  -5   58.99    6.30
  -9  -1   5   54.89    5.80
  -9  -1   5   43.20    5.60
  -9  -1   5   44.70    5.70
   7   1  -5   72.39    6.30
   7   1  -5   64.69    5.80
   7   1  -5   66.79    5.50
  -7  -1   5   67.19    6.20
  -7  -1   5   64.79    6.10
  -7  -1   5   64.69    6.20
   5   1  -5   41.50    4.80
   5   1  -5   48.60    4.50
   5   1  -5   42.10    3.90
  -5  -1   5   45.90    4.90
  -5  -1   5   42.10    4.50
  -5  -1   5   42.80    4.10
   3   1  -5   -1.60    2.30
   3   1  -5   -0.70    1.70
   3   1  -5   -1.30    1.00
  -3  -1   5   -1.60    1.60
  -3  -1   5   -0.70    2.30
  -3  -1   5   -1.30    1.20
   1   1  -5  111.89    8.50
   1   1  -5  130.99    9.20
  -1  -1   5  112.69    9.20
  -1  -1   5  122.09    8.60
  -1   1  -5   17.80    2.80
  -1   1  -5   21.20    3.80
   1  -1   5   22.80    2.80
   1  -1   5   24.10    3.90
  -3   1  -5 2072.09  152.48
   3  -1   5 2253.87  151.78
   3  -1   5 2524.85  152.38
   5  -1   5  654.33   42.50
   5  -1   5  569.94   41.40
  -7   1  -5    0.50    3.70
   7  -1   5   -0.20    4.40
   7  -1   5    2.70    3.10
  -9   1  -5    9.50    3.30
   9  -1   5   22.70    3.90
   9  -1   5   14.70    6.10
 -11   1  -5   48.40    6.20
  11  -1   5   53.79    9.10
 -13   1  -5    6.80    3.50
  13  -1   5    0.20    6.10
 -15   1  -5   59.99    7.00
  15  -1   5   52.99   10.30
 -17   1  -5    8.10    4.60
  17  -1   5   12.30    8.00
 -19   1  -5   15.00    5.20
  19  -1   5   11.80    8.70
 -21   1  -5    7.10    4.90
  21  -1   5   -5.80    8.20
  23  -1   5    6.00   10.40
  24   0  -5   -7.00    6.90
 -24   0   5    2.20    5.70
  22   0  -5   -0.50    6.40
 -22   0   5    3.00    5.20
  20   0  -5   -1.30    5.40
 -20   0   5    7.20    5.00
  18   0  -5    2.80    5.10
 -18   0   5   -1.50    4.30
  16   0  -5    0.70    4.30
 -16   0   5   -1.40    3.70
  14   0  -5   -4.70    3.70
 -14   0   5    0.20    3.20
  12   0  -5   -1.00    3.50
 -12   0   5   -1.40    3.20
 -12   0   5   -3.00    2.50
  10   0  -5    2.30    2.70
 -10   0   5   -3.50    2.70
 -10   0   5   -2.00    2.20
 -10   0   5   -0.90    2.40
   8   0  -5   -4.50    2.20
   8   0  -5   -1.60    2.10
   8   0  -5   -1.20    1.90
  -8   0   5   -0.70    2.20
  -8   0   5   -3.00    2.10
  -8   0   5    0.70    2.10
   6   0  -5   -1.80    1.50
   6   0  -5    0.90    1.90
   6   0  -5    0.70    2.10
  -6   0   5   -3.10    1.70
  -6   0   5    0.30    1.60
  -6   0   5   -0.90    1.70
   4   0  -5   -1.20    1.30
   4   0  -5   -2.00    2.10
   4   0  -5   -0.70    1.60
  -4   0   5   -3.30    2.10
  -4   0   5   -2.70    1.70
  -4   0   5   -1.30    1.40
   2   0  -5    0.30    1.90
   2   0  -5   -0.40    1.40
  -2   0   5    2.40    2.10
  -2   0   5    2.40    1.60
   0   0  -5    0.40    2.00
   0   0  -5    0.70    1.50
   0   0   5    2.60    2.10
   0   0   5   -0.20    1.50
  -2   0  -5   -8.50    3.10
   2   0   5   -6.00    1.90
   2   0   5   -6.10    2.80
  -4   0  -5   -1.90    3.50
   4   0   5   -3.00    3.90
   4   0   5    1.50    2.50
  -6   0  -5    2.20    4.20
   6   0   5    1.70    3.30
   6   0   5   -3.50    4.40
  -8   0  -5    1.30    2.80
   8   0   5    2.20    3.60
   8   0   5    2.30    5.30
 -10   0  -5    1.50    3.10
  10   0   5   -0.30    5.20
 -12   0  -5    5.10    3.40
  12   0   5   -3.10    5.40
 -14   0  -5    2.40    3.70
  14   0   5    1.50    6.00
 -16   0  -5    6.30    4.50
  16   0   5    0.00    6.30
 -18   0  -5    5.30    4.90
  18   0   5   -1.70    7.10
 -20   0  -5    2.40    5.20
  20   0   5    5.60    8.10
 -22   0  -5   -0.10    4.90
  22   0   5   -2.10    8.40
 -25   1   5   12.20    6.30
  23  -1  -5   -7.50    6.60
 -23   1   5    5.20    5.20
  21  -1  -5    7.00    6.80
 -21   1   5   20.60    5.50
  19  -1  -5   10.90    6.40
 -19   1   5   42.90    6.00
  17  -1  -5    1.40    4.80
 -17   1   5   10.80    4.10
  15  -1  -5    5.20    4.10
 -15   1   5   20.60    4.10
 -15   1   5   12.70    4.60
  13  -1  -5   12.60    3.10
  13  -1  -5    5.60    3.50
 -13   1   5    7.50    3.80
 -13   1   5   11.20    3.20
  11  -1  -5    0.80    2.50
  11  -1  -5   -0.90    2.90
 -11   1   5   -3.20    2.80
 -11   1   5   -1.00    2.50
   9  -1  -5   55.49    5.40
   9  -1  -5   50.09    5.20
  -9   1   5   52.19    5.60
  -9   1   5   52.09    5.40
  -9   1   5   52.59    5.20
   7  -1  -5   64.69    5.60
   7  -1  -5   69.59    5.60
   7  -1  -5   59.69    5.50
  -7   1   5   63.89    5.60
  -7   1   5   59.29    5.60
  -7   1   5   67.09    5.40
   5  -1  -5   42.20    4.00
   5  -1  -5   40.70    3.90
   5  -1  -5   44.20    4.00
  -5   1   5   40.70    4.10
  -5   1   5   42.70    4.00
  -5   1   5   39.80    4.00
   3  -1  -5   -1.90    1.40
   3  -1  -5   -0.20    1.40
  -3   1   5   -0.20    1.50
  -3   1   5   -0.70    1.70
  -3   1   5   -0.80    1.30
   1  -1  -5  121.79   10.00
   1  -1  -5  126.29    9.50
  -1   1   5  131.99    9.50
  -1   1   5  135.59    9.70
  -1  -1  -5   14.10    4.40
  -1  -1  -5   16.20    3.00
   1   1   5   22.00    3.30
   1   1   5   20.10    4.80
  -3  -1  -5 1618.14  121.89
   3   1   5 1993.20  122.49
  -5  -1  -5  357.36   31.90
   5   1   5  508.35   33.00
   5   1   5  428.96   29.90
   7   1   5    1.90    3.80
   7   1   5   -1.90    5.00
  -9  -1  -5    9.00    3.60
   9   1   5    9.20    5.80
 -11  -1  -5   33.70    5.00
  11   1   5   32.10    7.70
 -13  -1  -5    2.90    3.70
  13   1   5    4.80    5.60
 -15  -1  -5   59.99    7.10
  15   1   5   33.60    8.70
 -17  -1  -5   12.10    5.30
  17   1   5    4.40    6.90
 -19  -1  -5   20.30    6.10
  19   1   5    8.20    8.00
 -21  -1  -5   12.60    6.00
  21   1   5   -2.00    8.30
 -23  -1  -5   10.60    6.30
  23   1   5    1.50    9.10
 -24   2   5   27.90    6.40
 -22   2   5   46.00    7.00
  20  -2  -5   -0.50    5.90
 -20   2   5    5.80    4.20
  18  -2  -5    7.70    5.60
 -18   2   5   13.10    4.20
  16  -2  -5    5.00    4.40
 -16   2   5   10.50    4.90
 -16   2   5    2.70    3.40
  14  -2  -5   97.79    8.80
 -14   2   5  127.59    9.50
 -14   2   5  107.59   10.30
  12  -2  -5  348.27   24.20
 -12   2   5  325.57   24.80
 -12   2   5  372.16   24.50
  10  -2  -5   -0.60    2.20
  10  -2  -5   -0.10    2.40
  10  -2  -5    1.50    2.00
 -10   2   5   -0.80    2.40
 -10   2   5   -2.00    2.20
   8  -2  -5    6.00    2.00
   8  -2  -5    2.10    1.90
  -8   2   5    4.50    1.70
  -8   2   5    7.10    2.20
  -8   2   5    5.00    2.30
   6  -2  -5   17.80    2.40
   6  -2  -5   13.80    1.90
   6  -2  -5   16.20    2.30
  -6   2   5   19.50    2.50
  -6   2   5   17.30    2.40
  -6   2   5   15.70    2.40
   4  -2  -5   16.70    2.80
   4  -2  -5   17.80    2.30
  -4   2   5   17.80    2.30
  -4   2   5   16.70    2.30
  -4   2   5   14.10    2.00
   2  -2  -5   92.09    9.40
   2  -2  -5  117.59    8.60
  -2   2   5  116.99    8.60
  -2   2   5  108.09    8.80
   0   2   5 3453.25  226.18
   0   2   5 3316.87  225.08
  -2  -2  -5   21.80    5.20
   2   2   5   21.90    5.60
  -4  -2  -5  315.37   25.90
   4   2   5  338.57   23.20
   6   2   5    2.30    5.40
  -8  -2  -5   38.70    5.40
   8   2   5   69.79    9.80
 -10  -2  -5    2.00    3.40
  10   2   5    7.70    5.70
 -12  -2  -5   23.50    4.90
  12   2   5   30.50    7.70
 -14  -2  -5    8.70    4.40
  14   2   5   11.10    7.00
 -16  -2  -5   -2.10    4.60
  16   2   5   -0.40    6.10
 -18  -2  -5   17.70    6.00
  18   2   5    7.90    7.70
 -20  -2  -5   22.10    6.80
  20   2   5   24.70    9.50
 -22  -2  -5    0.70    5.90
  22   2   5   -9.70    7.20
 -23   3   5    1.70    4.30
 -21   3   5    6.10    4.20
  19  -3  -5    4.90    7.00
 -19   3   5    6.80    3.90
  17  -3  -5    0.10    4.90
 -17   3   5    5.60    3.50
 -17   3   5    3.80    4.80
  15  -3  -5    7.30    2.70
  15  -3  -5    6.10    4.60
 -15   3   5    4.30    4.00
 -15   3   5   10.60    3.30
  13  -3  -5    0.80    3.30
  13  -3  -5    6.10    2.20
 -13   3   5   -0.10    3.10
 -13   3   5    5.10    2.80
  11  -3  -5   48.20    5.80
  11  -3  -5   57.29    4.90
 -11   3   5   59.69    6.10
 -11   3   5   62.49    5.70
   9  -3  -5   60.49    5.60
  -9   3   5   66.29    5.90
  -9   3   5   65.59    6.00
   7  -3  -5   87.99    6.90
  -7   3   5   91.19    7.10
  -7   3   5   83.39    7.20
   5  -3  -5   -0.60    1.60
   5  -3  -5   -0.20    2.00
  -5   3   5   -0.20    1.10
  -5   3   5    1.30    1.70
  -5   3   5   -1.50    1.60
   3  -3  -5  333.87   23.70
  -3   3   5  350.56   23.70
  -3   3   5  344.67   23.80
  -1   3   5  590.94   42.20
  -1   3   5  610.64   40.90
  -1  -3  -5   13.20    4.80
   1   3   5   21.60    5.90
   1   3   5   20.40    3.40
  -3  -3  -5   83.69   10.50
   3   3   5   80.89    7.90
   5   3   5   55.79    9.00
   7   3   5    6.00    5.90
  -9  -3  -5   -1.00    3.30
   9   3   5   -0.50    5.30
 -11  -3  -5   -3.70    3.50
  11   3   5   -0.80    6.00
 -13  -3  -5   30.30    5.60
  13   3   5   14.80    7.30
 -15  -3  -5   74.39    9.60
  15   3   5   63.39   11.70
 -17  -3  -5    7.10    5.30
  17   3   5   -1.90    6.90
 -19  -3  -5    5.30    5.70
  19   3   5    4.30    8.20
 -21  -3  -5   18.10    6.80
  21   3   5   -3.00    8.30
 -23  -3  -5   14.50    6.80
  23   3   5    6.50   10.40
 -20   4   5    0.00    3.40
 -18   4   5    1.60    5.00
 -18   4   5    1.60    3.20
  16  -4  -5   -5.30    3.40
 -16   4   5    2.30    3.00
 -16   4   5    2.80    4.20
 -14   4   5    8.00    3.90
 -14   4   5   10.00    3.10
 -12   4   5   14.60    3.00
 -12   4   5   12.40    3.30
  10  -4  -5   26.20    3.20
 -10   4   5   27.20    3.80
 -10   4   5   27.50    3.50
   8  -4  -5   97.49    7.80
  -8   4   5   97.09    8.10
  -8   4   5  102.59    7.90
   6  -4  -5  334.97   22.60
  -6   4   5  328.67   22.40
  -6   4   5  311.67   22.40
   4  -4  -5    2.00    1.70
   4  -4  -5    4.10    2.40
  -4   4   5    4.10    2.00
  -4   4   5    5.90    2.20
  -4   4   5    4.70    2.10
  -2   4   5  195.58   14.20
  -2   4   5  193.48   15.90
   0   4   5   40.00    7.60
   0   4   5   43.80    5.30
  -2  -4  -5    6.90    4.20
   2   4   5   11.20    6.30
   4   4   5  111.69   14.30
   6   4   5  103.69   14.40
   8   4   5  192.68   19.50
 -10  -4  -5   13.60    4.50
  10   4   5   11.40    7.50
 -12  -4  -5   68.69    9.10
  12   4   5   77.19   12.90
 -14  -4  -5   47.90    7.30
  14   4   5   52.09   11.60
 -16  -4  -5   -2.50    4.70
  16   4   5    3.00    8.60
 -18  -4  -5    0.60    5.40
  18   4   5    3.20    8.10
 -20  -4  -5    1.20    5.80
  20   4   5   -2.70    8.20
 -22  -4  -5    4.80    6.40
  22   4   5   -3.50    9.60
 -19   5   5    4.40    3.30
 -19   5   5   -3.70    4.90
 -17   5   5   21.80    3.80
 -17   5   5   23.20    5.70
 -15   5   5   29.50    4.10
 -15   5   5   23.40    5.30
 -13   5   5   60.09    6.90
 -13   5   5   60.09    6.20
  11  -5  -5   51.19    5.10
 -11   5   5   56.29    5.30
 -11   5   5   38.80    5.00
   9  -5  -5   60.49    5.70
  -9   5   5   65.29    5.70
  -9   5   5   62.19    6.10
   7  -5  -5   10.50    2.60
  -7   5   5    7.60    2.20
  -7   5   5    9.50    2.50
  -5   5   5  163.28   11.40
  -5   5   5  153.68   11.40
  -5   5   5  136.59   10.80
  -5   5   5  175.18   11.50
  -3   5   5  152.88   12.30
  -3   5   5  178.88   14.40
  -3   5   5  191.68   12.90
  -1   5   5  157.88   15.60
  -1   5   5  171.98   12.70
   1   5   5   10.00    3.10
   1   5   5    5.20    5.70
   3   5   5    4.10    6.20
   5   5   5  191.38   20.30
   7   5   5   28.30    8.80
   9   5   5    8.50    7.90
 -11  -5  -5    0.80    4.50
  11   5   5    9.00    8.30
 -13  -5  -5    1.50    4.60
  13   5   5    6.30    8.50
 -15  -5  -5   29.60    6.60
  15   5   5   27.10   10.90
 -17  -5  -5   22.70    6.50
  17   5   5   24.00   11.80
 -19  -5  -5    5.60    6.00
  19   5   5    0.30    9.70
  21   5   5    2.40   10.00
 -20   6   5   10.30    6.00
 -18   6   5   54.79    7.90
 -16   6   5   50.19    5.80
 -16   6   5   57.59    7.20
 -14   6   5   42.10    5.10
 -14   6   5   31.30    5.40
 -12   6   5   41.70    4.70
 -12   6   5   23.30    4.40
  10  -6  -5    5.10    2.30
 -10   6   5    3.80    2.30
 -10   6   5    4.80    2.60
   8  -6  -5   10.10    2.60
  -8   6   5    5.30    2.30
  -8   6   5    5.90    2.40
  -6   6   5   -2.20    2.00
  -6   6   5   -0.50    2.10
  -4   6   5   49.40    5.20
  -4   6   5   37.80    4.40
  -4   6   5   42.60    5.90
  -4   6   5   35.40    4.50
  -2   6   5  291.17   18.90
  -2   6   5  226.58   21.00
  -2   6   5  254.47   18.60
   0   6   5   -0.30    2.60
   0   6   5   -2.20    4.90
   2   6   5    2.80    6.00
   4   6   5   28.50    8.90
   6   6   5   28.30   10.10
   8   6   5  138.29   19.90
  10   6   5   43.80   12.30
  12   6   5   23.00   12.10
  14   6   5   15.40   11.00
  16   6   5   -2.70    9.60
  18   6   5   -1.90   10.30
  20   6   5   -6.90   10.50
 -21   7   5    9.00    6.10
 -19   7   5    7.60    5.60
 -17   7   5    7.90    4.90
 -15   7   5  103.99   10.40
 -13   7   5  171.78   13.50
 -13   7   5  166.98   12.50
 -11   7   5    0.20    2.40
 -11   7   5   -0.70    2.70
  -9   7   5    7.10    2.60
  -9   7   5    5.60    2.80
  -7   7   5    9.40    2.70
  -7   7   5    6.40    2.60
  -5   7   5   21.00    3.30
  -5   7   5   14.30    2.60
  -5   7   5   13.00    3.80
  -5   7   5   14.90    2.90
  -3   7   5   11.20    3.10
  -3   7   5   17.40    3.30
  -3   7   5    9.70    4.70
  -1   7   5   47.40    5.60
  -1   7   5   31.70    7.50
   1   7   5  232.28   16.10
   1   7   5  169.58   19.60
   3   7   5  110.39   16.30
   5   7   5  313.57   29.60
   7   7   5   90.59   16.50
   9   7   5   -6.30    8.90
  11   7   5   12.50   10.80
  13   7   5   16.30   12.10
  15   7   5  -11.10    9.60
  17   7   5   -0.50   12.00
  19   7   5   10.60   14.40
 -18   8   5   16.10    5.60
 -16   8   5   33.10    5.90
 -14   8   5   12.80    4.20
 -12   8   5    3.70    3.30
 -10   8   5   38.20    4.70
 -10   8   5   32.70    4.10
  -8   8   5   16.40    3.40
  -8   8   5   17.10    3.30
  -6   8   5  139.79   11.10
  -6   8   5  131.09   11.60
  -6   8   5  160.58   11.30
  -4   8   5    4.80    4.20
  -4   8   5    9.40    2.80
  -4   8   5    3.90    2.80
  -2   8   5    4.00    2.90
  -2   8   5    4.40    5.10
   0   8   5   11.40    6.60
   0   8   5   17.10    4.00
   2   8   5   10.50    7.30
   2   8   5   18.60    4.50
   4   8   5   55.39   11.90
   6   8   5   16.40    9.40
   8   8   5   -9.60    8.50
  10   8   5   -0.80   10.20
  12   8   5   -8.20    9.80
  14   8   5    6.50   12.30
  16   8   5   21.00   13.90
 -17   9   5    9.40    5.00
 -15   9   5   26.60    5.40
 -13   9   5   51.29    6.30
 -11   9   5    3.90    3.30
  -9   9   5   19.90    3.80
  -7   9   5    1.90    2.80
  -7   9   5    2.30    2.80
  -5   9   5   14.80    3.40
  -5   9   5   14.60    3.40
  -3   9   5  145.39   10.90
  -3   9   5  128.19   11.10
  -1   9   5  101.29    9.40
   1   9   5   31.60    9.30
   1   9   5   56.09    7.10
   3   9   5    1.80    3.90
   3   9   5   -4.90    6.70
   5   9   5   71.09   13.70
   7   9   5  137.19   21.10
   9   9   5    8.70   11.10
  11   9   5   10.10   12.10
  13   9   5   -4.80   12.10
  15   9   5   -0.50   12.50
 -14  10   5    8.50    4.40
 -12  10   5   -1.30    3.40
 -10  10   5    7.70    3.50
  -8  10   5   11.20    3.60
  -6  10   5   -2.70    3.00
  -4  10   5   -3.30    3.00
  -4  10   5   -3.30    2.80
  -2  10   5   24.90    4.40
  -2  10   5   10.30    6.80
  -2  10   5   40.00    4.60
   0  10   5   22.40    8.50
   0  10   5   40.10    5.50
   2  10   5   -1.90    7.10
   2  10   5   -2.10    3.80
   4  10   5   -3.60    7.60
   4  10   5    5.70    4.50
   6  10   5   -3.80    8.40
   8  10   5    3.10    9.50
  10  10   5   -0.70   11.00
  12  10   5    6.70   12.90
  -5  11   5   95.29    9.60
  -3  11   5   76.39    7.90
  -1  11   5    5.00    3.60
  -1  11   5    8.80    3.60
   1  11   5   -0.70    7.20
   1  11   5    8.60    4.10
   3  11   5   -6.40    7.40
   3  11   5    4.90    4.50
   5  11   5   40.60    7.30
   5  11   5   10.00    9.50
   7  11   5    6.80   10.40
   9  11   5    4.00   10.50
   2  12   5   -1.10    4.00
   4  12  -6   14.30    7.60
   2  12  -6   10.50    7.00
  11  11  -6    6.70    9.20
 -11 -11   6    3.70    6.80
   9  11  -6    2.70    7.90
  -9 -11   6   14.10    6.70
   7  11  -6   10.00    7.60
   5  11  -6    6.50    6.30
  -1 -11   6   17.70    6.30
  14  10  -6   20.40   11.00
 -14 -10   6   24.60    8.20
  12  10  -6   15.40    9.40
 -12 -10   6   23.00    7.80
  10  10  -6   18.90    9.60
 -10 -10   6   19.30    7.60
   8  10  -6   14.10    8.60
  -8 -10   6   34.40    8.00
  -6 -10   6   26.20    7.30
  -4 -10   6    0.50    5.40
  -2 -10   6   61.39    9.10
   0 -10   6   24.00    6.60
   2 -10   6    2.80    4.90
  17   9  -6   10.40   10.70
 -17  -9   6    5.00    8.00
  15   9  -6    0.80    8.90
 -15  -9   6    7.00    7.60
  13   9  -6    3.70    8.80
 -13  -9   6    9.30    7.50
  11   9  -6    7.40    8.10
 -11  -9   6   16.90    7.70
  -9  -9   6   16.30    7.30
  -7  -9   6   -3.40    6.00
  -7  -9   6    2.70    6.10
  -5  -9   6   -4.40    5.10
  -5  -9   6    1.90    5.50
  -3  -9   6    3.40    5.10
  -3  -9   6    6.80    5.40
  -1  -9   6   24.20    6.00
   1  -9   6   69.59   10.00
   3  -9   6  137.99   12.90
   5  -9   6  101.79   10.60
  18   8  -6   21.50   12.20
 -18  -8   6   49.30   10.60
 -16  -8   6   91.09   13.20
 -14  -8   6  174.68   18.10
  12   8  -6   24.80   10.70
 -12  -8   6   40.20    8.60
 -10  -8   6   26.80    7.90
  -8  -8   6   51.19    8.90
  -8  -8   6   46.30    8.10
  -6  -8   6   46.00    7.80
  -4  -8   6   -1.80    5.20
  -4  -8   6   -0.10    4.70
  -2  -8   6   28.80    5.90
  -2  -8   6   13.70    5.20
   0  -8   6   33.00    6.10
   2  -8   6  137.79   12.80
   4  -8   6   90.19    9.90
   6  -8   6    8.60    4.10
   8  -8   6   18.50    4.40
  21   7  -6   -4.20    9.40
 -21  -7   6   13.40    8.40
  19   7  -6    1.20    9.50
 -19  -7   6   14.50    8.20
 -17  -7   6    7.90    7.00
  15   7  -6    1.00    8.10
 -15  -7   6    3.70    6.70
  13   7  -6   -2.40    7.10
 -13  -7   6    3.20    6.30
 -11  -7   6    9.70    6.10
 -11  -7   6   12.60    6.60
  -9  -7   6   -2.80    4.80
  -9  -7   6   -4.50    5.20
   7   7  -6    1.20    2.20
  -7  -7   6    0.20    5.00
  -7  -7   6   -3.30    4.80
   5   7  -6  113.19    8.30
  -5  -7   6  115.39   11.60
  -5  -7   6   98.79   11.80
  -3  -7   6  170.48   14.80
  -3  -7   6  166.68   14.90
   1   7  -6  209.08   14.80
  -1  -7   6  223.38   16.80
  -1  -7   6  182.08   16.40
  -1   7  -6  372.66   24.80
   1  -7   6  354.06   26.40
   3  -7   6  364.56   26.30
   5  -7   6  162.08   13.30
   7  -7   6  831.82   56.79
   9  -7   6  296.97   21.60
  11  -7   6   21.50    4.60
  22   6  -6   10.50   12.50
 -22  -6   6   26.80    9.50
  20   6  -6   26.20   12.20
 -20  -6   6   44.60    9.60
  18   6  -6   51.79   13.70
  16   6  -6   32.30   11.10
  14   6  -6   52.09   12.50
 -12  -6   6   44.00    7.30
 -12  -6   6   32.70    7.30
 -10  -6   6   65.59    9.70
 -10  -6   6   62.89    8.50
   8   6  -6   98.29    7.60
  -8  -6   6   90.09   10.40
  -8  -6   6   78.79   10.00
   6   6  -6  153.38   10.80
  -6  -6   6  143.29   13.00
  -6  -6   6  146.29   13.20
  -4  -6   6  411.16   30.50
  -4  -6   6  440.96   30.40
   2   6  -6  453.05   31.40
  -2  -6   6  496.35   32.90
  -2  -6   6  433.66   32.30
   0   6  -6  130.39    9.10
   0  -6   6  117.39   10.60
   0  -6   6  114.19   10.70
  -2   6  -6  151.38   10.60
   2  -6   6  150.08   12.40
   4  -6   6    3.00    3.40
   6  -6   6    2.30    1.70
   6  -6   6    0.50    3.20
   8  -6   6   64.09    7.40
  10  -6   6   34.20    5.20
  12  -6   6   -0.10    3.60
  23   5  -6   -5.70    9.30
 -23  -5   6   12.00    8.00
  21   5  -6    2.50    8.00
 -21  -5   6    1.10    6.90
  19   5  -6   10.30    8.70
 -19  -5   6    4.90    6.30
  17   5  -6    6.00    8.70
 -17  -5   6   13.20    6.50
  15   5  -6   -2.40    7.00
 -15  -5   6    9.90    5.60
 -13  -5   6   12.40    5.20
 -11  -5   6   -1.90    3.80
 -11  -5   6   -1.80    3.90
   9   5  -6    3.40    2.70
  -9  -5   6    2.30    4.20
  -9  -5   6    3.20    3.90
   7   5  -6  192.58   13.30
  -7  -5   6  167.98   14.60
  -7  -5   6  196.38   15.40
   5   5  -6  687.63   43.70
  -5  -5   6  650.63   44.80
  -5  -5   6  616.44   45.10
   3   5  -6  326.07   23.20
  -3  -5   6  345.37   24.40
  -3  -5   6  340.57   23.80
   1   5  -6  562.64   36.60
  -1  -5   6  520.35   37.60
  -1  -5   6  542.15   37.10
  -1   5  -6  889.61   55.89
   1  -5   6  782.62   56.79
   1  -5   6  835.62   56.29
  -3   5  -6  928.01   62.49
   3  -5   6  920.61   62.59
  -5   5  -6  269.17   17.80
   5  -5   6  219.18   16.50
   5  -5   6  239.18   17.60
  -7   5  -6  374.56   26.20
   7  -5   6  328.77   24.50
   7  -5   6  375.56   25.40
   9  -5   6  200.68   15.20
  11  -5   6  314.97   22.90
  13  -5   6  644.94   44.70
  15  -5   6   97.39   10.20
  24   4  -6   29.20   12.80
 -24  -4   6   97.29   12.50
  22   4  -6   18.00   10.30
 -22  -4   6   36.00    8.90
  20   4  -6   -2.80    7.20
 -20  -4   6   14.30    6.70
  18   4  -6   17.80    9.10
 -18  -4   6   28.00    7.00
  16   4  -6   12.80    8.10
 -16  -4   6   63.79    7.80
 -14  -4   6  222.38   18.10
 -12  -4   6  164.78   14.00
 -10  -4   6  206.48   16.20
 -10  -4   6  205.38   16.40
   8   4  -6 2453.45  162.58
  -8  -4   6 2547.45  163.68
  -8  -4   6 2329.47  163.18
   6   4  -6 1028.30   66.19
  -6  -4   6  941.41   67.29
  -6  -4   6 1004.20   66.99
   4   4  -6  295.07   19.50
   4   4  -6  270.57   20.00
  -4  -4   6  310.87   21.20
  -4  -4   6  279.57   20.40
   2   4  -6  105.89    7.50
  -2  -4   6   84.79    8.70
  -2  -4   6   90.09    7.80
   0   4  -6  473.55   32.20
   0   4  -6  473.35   31.50
   0  -4   6  493.85   32.50
   0  -4   6  429.96   31.60
  -2   4  -6  463.55   32.80
  -2   4  -6  499.25   33.70
   2  -4   6  498.35   33.00
   2  -4   6  506.95   33.90
  -4   4  -6   59.99    5.80
   4  -4   6   57.19    6.10
   4  -4   6   49.00    4.40
  -6   4  -6   20.20    4.30
   6  -4   6   21.30    3.60
   6  -4   6   27.00    2.90
  -8   4  -6    1.00    3.70
   8  -4   6    0.20    2.80
  10  -4   6    9.80    3.30
  12  -4   6   55.49    7.40
  14  -4   6   21.70    5.10
  16  -4   6  123.09   13.10
  18  -4   6   34.20    7.30
  25   3  -6    6.80    9.90
 -25  -3   6   22.90    8.50
  23   3  -6   -5.70    6.90
 -23  -3   6    3.90    6.80
  21   3  -6   11.50    8.20
 -21  -3   6   38.30    7.90
  19   3  -6    2.20    6.90
 -19  -3   6    4.40    5.30
  17   3  -6    8.20    7.10
 -17  -3   6   -5.40    4.60
  15   3  -6   -5.00    5.50
 -15  -3   6   -1.90    4.10
 -13  -3   6    1.60    3.60
 -13  -3   6   -0.90    3.60
 -11  -3   6  122.99   11.20
 -11  -3   6  133.99   11.20
   9   3  -6  193.78   14.20
  -9  -3   6  208.88   15.50
  -9  -3   6  195.08   15.00
   7   3  -6  627.94   42.10
  -7  -3   6  651.63   43.20
  -7  -3   6  599.74   42.70
   5   3  -6  636.44   44.00
   5   3  -6  703.63   43.60
  -5  -3   6  609.24   44.60
  -5  -3   6  656.43   44.20
   3   3  -6  526.05   37.40
   3   3  -6  571.74   36.90
  -3  -3   6  571.84   37.00
  -3  -3   6  517.25   37.50
   1   3  -6 1545.55  112.69
   1   3  -6 1687.33  112.19
  -1  -3   6 1661.43  112.19
  -1  -3   6 1855.01  112.89
  -1   3  -6 1274.67   84.59
  -1   3  -6 1186.18   83.89
   1  -3   6 1218.48   83.99
   1  -3   6 1375.36   84.79
  -3   3  -6  105.09    8.00
  -3   3  -6  115.69    9.00
   3  -3   6  117.69    8.30
   3  -3   6  121.09    9.30
   3  -3   6  113.39    7.90
  -5   3  -6 1250.57   83.59
   5  -3   6 1195.78   82.59
   5  -3   6 1263.57   82.99
  -7   3  -6 1409.86  110.99
   7  -3   6 1868.61  110.19
   7  -3   6 1642.74  109.79
   9  -3   6 1345.77   92.59
   9  -3   6 1381.96   93.39
   9  -3   6 1429.76   92.39
  11  -3   6  539.95   37.20
  11  -3   6  560.64   38.80
  13  -3   6  466.55   32.10
  13  -3   6  406.46   29.70
  15  -3   6  343.37   27.50
  17  -3   6  553.04   41.70
  19  -3   6  191.78   19.40
  24   2  -6    8.00    8.80
 -24  -2   6   29.00    8.10
  22   2  -6   13.80    8.60
 -22  -2   6   30.70    7.30
  20   2  -6    7.50    7.10
 -20  -2   6   28.10    6.50
  18   2  -6   19.70    7.90
 -18  -2   6   49.00    7.20
  16   2  -6  175.18   18.90
  14   2  -6  302.47   26.10
 -12  -2   6  517.25   36.50
 -12  -2   6  532.05   36.50
 -10  -2   6   88.09    8.30
 -10  -2   6   97.89    8.70
   8   2  -6 3077.19  201.28
  -8  -2   6 2973.90  201.58
  -8  -2   6 2884.91  201.58
  -8  -2   6 3176.98  201.88
   6   2  -6 1005.40   69.29
   6   2  -6 1049.59   68.89
   6   2  -6 1053.69   68.59
  -6  -2   6 1034.60   68.99
  -6  -2   6  966.50   69.29
  -6  -2   6 1061.19   68.89
   4   2  -6  179.38   12.40
   4   2  -6  166.88   11.80
   4   2  -6  154.38   12.80
  -4  -2   6  163.08   12.90
  -4  -2   6  189.68   12.00
  -4  -2   6  183.68   12.40
   2   2  -6  234.78   18.20
   2   2  -6  267.17   17.80
  -2  -2   6  280.67   17.80
  -2  -2   6  280.27   17.40
  -2  -2   6  224.08   18.20
   0   2  -6  587.34   37.70
   0   2  -6  528.45   37.10
   0  -2   6  500.75   37.20
   0  -2   6  607.84   37.80
  -2   2  -6    3.90    2.00
  -2   2  -6    3.20    1.20
   2  -2   6    4.80    1.20
   2  -2   6    5.00    2.40
  -4   2  -6  751.22   50.99
   4  -2   6  806.62   50.49
   4  -2   6  681.13   49.80
   6  -2   6  497.15   35.40
   6  -2   6  533.35   36.20
   6  -2   6  539.55   35.70
  -8   2  -6   98.79   13.20
   8  -2   6  142.99   11.50
   8  -2   6  118.59    9.90
  10  -2   6    5.20    4.60
  10  -2   6   11.80    3.00
  12  -2   6   37.50    4.90
  12  -2   6   42.00    8.00
  14  -2   6   12.30    7.00
  16  -2   6   52.09   10.50
  18  -2   6    8.30    8.20
  20  -2   6    8.20    8.50
  22  -2   6   41.60   11.20
  25   1  -6    2.20    8.60
 -25  -1   6   43.20    8.40
  23   1  -6    7.40    7.90
 -23  -1   6   27.50    7.00
  21   1  -6    5.90    6.90
 -21  -1   6   21.50    6.10
  19   1  -6   23.30    7.80
  17   1  -6   73.19   11.30
  15   1  -6    4.10    5.10
 -15  -1   6   10.70    4.20
 -13  -1   6    1.00    2.90
 -13  -1   6   -0.20    3.00
 -11  -1   6  532.35   37.50
 -11  -1   6  575.54   37.60
 -11  -1   6  522.95   37.70
   9   1  -6  543.55   34.90
  -9  -1   6  505.65   34.70
  -9  -1   6  462.15   34.40
  -9  -1   6  500.25   34.50
   7   1  -6  771.32   50.69
   7   1  -6  731.33   51.09
   7   1  -6  802.22   50.89
  -7  -1   6  692.83   50.89
  -7  -1   6  749.92   51.09
  -7  -1   6  789.42   50.89
   5   1  -6 2305.27  153.78
   5   1  -6 2231.08  153.28
   5   1  -6 2343.77  153.58
  -5  -1   6 2318.37  153.38
  -5  -1   6 2262.97  153.58
  -5  -1   6 2391.96  153.88
   3   1  -6 1140.99   74.19
   3   1  -6 1018.20   74.39
  -3  -1   6 1193.68   74.19
  -3  -1   6 1160.98   73.99
  -3  -1   6 1046.10   74.49
   1   1  -6  851.41   59.89
   1   1  -6  940.41   59.49
  -1  -1   6  953.00   59.49
  -1  -1   6  822.72   59.79
  -1   1  -6 5877.81  432.16
  -1   1  -6 6351.06  431.86
   1  -1   6 7251.57  432.26
   1  -1   6 6570.64  431.76
  -3   1  -6  293.67   22.50
   3  -1   6  302.27   21.50
   3  -1   6  346.57   22.20
  -5   1  -6  371.06   31.90
   5  -1   6  526.75   31.90
   5  -1   6  420.66   30.60
   5  -1   6  469.95   30.70
   7  -1   6 2098.69  153.48
   7  -1   6 2457.25  152.28
   9  -1   6 3019.40  187.68
   9  -1   6 2601.54  189.68
  11  -1   6  697.03   50.99
  13  -1   6  908.01   65.49
 -15   1  -6  465.95   32.90
  17  -1   6  214.88   22.60
  19  -1   6    0.30    8.10
  21  -1   6  125.49   18.20
  23  -1   6   62.89   14.30
  24   0  -6   -2.20    7.00
 -24   0   6    7.90    5.70
  20   0  -6  138.09   16.30
  18   0  -6   99.89   13.10
 -14   0   6  314.37   25.00
 -14   0   6  366.06   24.60
 -12   0   6  569.94   39.00
 -12   0   6  552.94   39.30
 -12   0   6  579.94   39.00
  10   0  -6  217.98   15.00
 -10   0   6  189.08   14.70
 -10   0   6  199.58   14.90
 -10   0   6  196.88   14.70
   8   0  -6 1135.49   74.29
   8   0  -6 1113.69   74.39
   8   0  -6 1139.69   74.19
  -8   0   6 1067.19   74.29
  -8   0   6 1125.69   74.29
  -8   0   6 1068.19   74.29
   6   0  -6  167.38   11.30
   6   0  -6  157.18   11.70
   6   0  -6  160.98   11.50
  -6   0   6  150.18   11.60
  -6   0   6  166.18   11.40
  -6   0   6  154.48   11.50
   4   0  -6 1133.89   72.09
   4   0  -6 1091.29   71.89
   4   0  -6 1037.60   71.69
  -4   0   6 1127.19   72.09
  -4   0   6 1086.09   71.69
  -4   0   6  981.90   71.79
   2   0  -6  873.81   59.19
   2   0  -6  909.11   59.39
  -2   0   6  872.81   59.19
  -2   0   6  890.21   59.39
   0   0  -6 1281.77   83.69
   0   0  -6 1180.78   83.89
   0   0   6 1271.07   83.89
   0   0   6 1282.17   83.59
  -2   0  -6   99.69    8.50
  -2   0  -6   99.89    9.90
   2   0   6  115.29    8.60
   2   0   6  136.69    9.80
   4   0   6 3880.11  275.67
   4   0   6 4419.46  277.07
   6   0   6 1392.56   92.69
   6   0   6 1302.87   90.39
   8   0   6    6.70    5.50
   8   0   6   13.10    4.20
  10   0   6   10.60    6.30
 -12   0  -6  312.57   22.70
 -14   0  -6   11.20    4.40
  14   0   6   29.90    8.60
 -16   0  -6  270.77   21.40
  16   0   6  295.37   26.40
 -18   0  -6   78.89   10.00
  18   0   6   86.99   13.50
  20   0   6   30.60   10.30
  22   0   6    9.80    9.30
 -25   1   6   40.40    7.60
  23  -1  -6    2.60    7.30
 -23   1   6   33.20    6.50
  21  -1  -6    4.70    6.30
 -21   1   6   17.60    5.20
 -19   1   6   67.19    9.00
  17  -1  -6   98.29   12.20
 -15   1   6   13.50    4.60
 -15   1   6   15.20    3.80
  13  -1  -6    1.10    2.60
  13  -1  -6    1.60    3.40
 -13   1   6    2.50    3.20
 -13   1   6   -0.50    2.70
  11  -1  -6  599.04   40.60
 -11   1   6  619.74   40.60
 -11   1   6  597.14   40.50
 -11   1   6  562.04   40.70
   9  -1  -6  469.15   33.30
   9  -1  -6  497.25   33.40
  -9   1   6  507.75   33.40
  -9   1   6  489.05   33.20
  -9   1   6  479.75   33.40
   7  -1  -6  713.43   49.30
   7  -1  -6  728.63   49.30
   7  -1  -6  753.82   49.30
  -7   1   6  725.83   49.30
  -7   1   6  752.42   49.30
  -7   1   6  730.83   49.30
   5  -1  -6 2138.09  137.99
   5  -1  -6 1955.60  137.99
   5  -1  -6 2103.09  137.99
  -5   1   6 2138.29  137.99
  -5   1   6 1958.60  137.99
  -5   1   6 2159.48  137.99
   3  -1  -6 1054.79   73.19
   3  -1  -6 1112.09   73.19
  -3   1   6 1063.19   73.19
  -3   1   6 1156.08   73.19
   1  -1  -6 1045.10   72.99
   1  -1  -6 1054.59   72.59
  -1   1   6 1169.78   72.89
  -1   1   6 1075.09   72.59
  -1  -1  -6 5772.72  453.65
  -1  -1  -6 6439.96  452.95
   1   1   6 7696.73  453.95
   1   1   6 7395.46  453.05
  -3  -1  -6  219.28   20.30
   3   1   6  284.07   21.00
   3   1   6  288.37   19.00
  -5  -1  -6  275.37   22.50
   7   1   6 1384.96   95.99
   9   1   6 1625.34  112.19
  11   1   6  434.66   34.30
  13   1   6  565.24   43.20
 -15  -1  -6  447.06   33.80
  15   1   6  504.25   38.30
 -17  -1  -6  110.19   12.70
  17   1   6  164.18   18.70
 -19  -1  -6    4.40    5.10
  19   1   6    1.70    7.60
  21   1   6   89.99   15.30
  23   1   6   38.70   12.00
 -24   2   6   36.90    6.90
 -22   2   6   36.40    6.40
  20  -2  -6   15.60    7.00
 -20   2   6   29.10    5.60
  18  -2  -6   30.20    7.50
 -18   2   6   48.00    7.70
 -18   2   6   58.39    7.20
 -16   2   6  517.15   39.90
 -16   2   6  608.34   39.30
  14  -2  -6  837.72   58.09
 -14   2   6  916.61   58.29
 -14   2   6  823.52   58.69
  12  -2  -6  573.84   40.10
 -12   2   6  614.74   40.40
 -12   2   6  586.44   40.60
  10  -2  -6   97.59    8.00
 -10   2   6  109.39    8.00
 -10   2   6   97.79    8.40
 -10   2   6   98.89    8.30
   8  -2  -6 2967.00  194.08
   8  -2  -6 2758.82  193.88
  -8   2   6 3018.00  194.18
  -8   2   6 2931.81  193.78
  -8   2   6 2923.91  194.08
   6  -2  -6  991.80   64.89
   6  -2  -6  994.40   64.79
   6  -2  -6  869.51   64.59
  -6   2   6 1020.80   64.69
  -6   2   6  947.81   64.79
  -6   2   6  988.30   64.89
   4  -2  -6  177.58   11.60
   4  -2  -6  151.98   11.50
  -4   2   6  165.68   11.50
  -4   2   6  145.49   11.30
  -4   2   6  166.18   11.40
   2  -2  -6  245.48   20.40
   2  -2  -6  287.87   19.80
  -2   2   6  287.07   20.00
  -2   2   6  315.07   19.80
   0  -2  -6  568.44   40.30
   0   2   6  625.84   41.70
   0   2   6  588.54   40.30
  -2  -2  -6    1.50    4.00
   2   2   6    4.90    4.80
   2   2   6    2.00    2.70
  -4  -2  -6  439.06   30.80
   4   2   6  359.96   27.50
   6   2   6  356.76   28.90
   8   2   6   92.39   13.00
  10   2   6    3.10    5.30
 -12  -2  -6    6.80    4.10
  12   2   6   29.70    7.80
 -14  -2  -6    4.10    4.40
  14   2   6    6.50    6.60
 -16  -2  -6   34.40    6.40
  16   2   6   25.60    8.90
 -18  -2  -6   -4.20    4.90
  18   2   6    0.30    7.30
 -20  -2  -6   13.40    6.10
  20   2   6    6.90    8.10
  22   2   6   35.30   11.80
 -23   3   6    1.30    4.40
 -21   3   6   55.39    7.10
 -19   3   6    7.10    3.90
 -19   3   6   -2.80    5.10
  17  -3  -6   -2.00    4.50
 -17   3   6   -5.30    4.00
 -17   3   6   -2.30    3.10
  15  -3  -6   -1.60    3.80
  15  -3  -6   -1.70    2.50
 -15   3   6    3.60    3.70
 -15   3   6    3.70    3.20
  13  -3  -6   -2.80    2.70
  13  -3  -6   -1.40    2.00
 -13   3   6    0.50    2.60
 -13   3   6    0.20    3.00
  11  -3  -6  128.79    9.80
 -11   3   6  140.59   10.70
 -11   3   6  145.89   10.50
   9  -3  -6  156.58   12.30
   9  -3  -6  182.68   12.90
  -9   3   6  200.38   13.20
  -9   3   6  190.28   13.10
   7  -3  -6  561.44   38.70
   7  -3  -6  583.94   39.00
  -7   3   6  558.34   38.50
  -7   3   6  590.14   39.00
  -7   3   6  589.64   39.00
   5  -3  -6  677.13   42.30
   5  -3  -6  607.04   42.60
  -5   3   6  583.94   41.80
  -5   3   6  634.54   42.20
  -5   3   6  626.74   42.10
   3  -3  -6  616.04   42.20
  -3   3   6  627.34   42.10
  -3   3   6  622.94   42.30
  -1   3   6 1903.11  127.09
  -1   3   6 1869.51  125.99
   1   3   6 1199.68   84.99
   1   3   6 1265.17   82.99
  -3  -3  -6   49.80    8.20
   3   3   6   80.79   11.60
   5   3   6  890.41   63.99
   7   3   6 1150.68   81.49
   9   3   6  721.33   53.59
  11   3   6  271.27   25.00
  13   3   6  174.48   18.90
 -15  -3  -6  122.99   12.70
  15   3   6  139.69   17.80
  17   3   6  232.58   24.30
 -19  -3  -6   67.69    9.40
  19   3   6   66.29   12.90
  21   3   6   52.69   13.20
 -22   4   6   48.40    6.50
 -20   4   6    7.20    5.80
 -20   4   6   21.00    4.40
 -18   4   6   32.30    5.00
 -18   4   6   35.90    6.60
  16  -4  -6   63.89   10.00
 -16   4   6   65.89    8.20
 -16   4   6   75.49    7.40
 -14   4   6  276.27   19.00
 -14   4   6  247.28   19.60
 -12   4   6  171.98   13.80
 -12   4   6  190.58   13.50
 -10   4   6  236.38   16.60
 -10   4   6  229.68   16.80
   8  -4  -6 2423.76  159.28
  -8   4   6 2371.26  159.18
  -8   4   6 2379.76  159.28
   6  -4  -6 1033.20   66.39
  -6   4   6  959.80   66.19
  -6   4   6  969.20   66.19
   4  -4  -6  324.17   22.40
  -4   4   6  323.77   22.30
  -4   4   6  308.57   22.20
  -2   4   6  108.39    9.10
  -2   4   6  118.39   11.20
   0   4   6  477.35   34.90
   0   4   6  452.85   32.10
  -2  -4  -6  221.28   19.20
   4   4   6   48.30    9.90
   6   4   6   17.60    7.70
   8   4   6   -1.40    6.70
  10   4   6    7.50    7.50
  12   4   6   24.40    9.20
  14   4   6   17.60    9.20
 -16  -4  -6   47.30    8.00
  16   4   6   53.89   12.10
  18   4   6   12.40    8.60
  20   4   6   -6.70    8.30
  22   4   6   -0.60   10.10
 -21   5   6    6.30    5.60
 -19   5   6   11.70    3.70
 -19   5   6    8.10    5.40
 -17   5   6   19.70    3.80
 -17   5   6   21.00    5.30
 -15   5   6    6.20    3.90
 -15   5   6   10.10    3.30
 -13   5   6    9.30    3.10
 -13   5   6    6.40    3.40
 -11   5   6   -1.80    2.40
 -11   5   6    0.60    2.60
  -9   5   6    5.70    2.60
  -9   5   6   10.00    2.50
   7  -5  -6  192.58   14.10
  -7   5   6  183.38   13.90
  -7   5   6  199.38   13.90
   5  -5  -6  777.42   48.50
  -5   5   6  723.73   47.70
  -5   5   6  724.93   47.60
  -5   5   6  652.43   47.50
  -5   5   6  652.23   47.20
  -3   5   6  365.26   27.10
  -3   5   6  374.56   25.80
  -1   5   6  564.24   37.60
  -1   5   6  525.15   40.10
   1   5   6  712.83   55.09
   1   5   6  799.12   51.99
   3   5   6  650.53   49.10
   5   5   6  175.38   19.80
   7   5   6  259.97   25.70
   9   5   6  131.89   18.70
  11   5   6  180.58   22.10
  13   5   6  347.17   33.20
  15   5   6   50.59   12.40
  17   5   6   47.50   13.30
  19   5   6   55.89   14.30
  21   5   6    9.60   11.10
 -20   6   6   48.40    8.40
 -18   6   6  123.49   12.60
 -16   6   6   90.39   10.30
 -16   6   6  110.29    9.10
 -14   6   6  165.08   12.10
 -14   6   6  145.99   13.00
 -12   6   6   32.60    4.90
 -12   6   6   45.40    5.20
 -10   6   6   61.39    6.10
 -10   6   6   66.59    6.40
  -8   6   6  105.09    8.20
  -8   6   6   91.49    8.10
  -6   6   6  146.59   10.50
  -6   6   6  141.49   11.20
  -6   6   6  155.88   11.50
  -6   6   6  158.88   10.90
  -4   6   6  471.25   31.60
  -4   6   6  416.56   31.50
  -4   6   6  465.55   32.90
  -4   6   6  495.15   32.10
  -2   6   6  461.55   31.40
  -2   6   6  450.35   31.40
  -2   6   6  440.66   33.80
   0   6   6  132.19   11.00
   0   6   6  140.09   15.70
   2   6   6  136.89   11.30
   2   6   6  120.79   16.50
   4   6   6    1.10    7.10
   6   6   6   -1.30    7.20
   8   6   6   49.80   13.10
  10   6   6   19.40   10.20
  12   6   6   -1.30    8.50
  14   6   6   37.80   13.50
  16   6   6   29.40   13.20
  18   6   6    1.50   10.20
  20   6   6   -8.80   10.00
 -21   7   6   15.00    6.50
 -19   7   6    4.10    5.00
 -17   7   6    7.20    4.70
 -15   7   6    3.80    3.80
 -13   7   6    4.80    2.80
 -13   7   6    3.20    3.30
 -11   7   6   13.30    3.20
 -11   7   6   14.50    3.50
  -9   7   6    2.90    2.70
  -9   7   6    0.90    2.60
  -7   7   6    0.00    2.30
  -7   7   6    2.30    2.50
  -5   7   6  115.59    9.30
  -5   7   6  127.79    9.70
  -5   7   6  131.49   10.00
  -5   7   6  119.09   10.70
  -3   7   6  156.78   15.20
  -3   7   6  173.78   13.00
  -3   7   6  166.68   12.70
  -1   7   6  206.98   15.30
  -1   7   6  191.58   19.00
   1   7   6  280.67   27.60
   1   7   6  357.76   23.90
   3   7   6  285.57   27.20
   5   7   6  131.09   19.90
   7   7   6  604.44   50.29
   9   7   6  211.28   26.40
  11   7   6   16.70   11.10
  13   7   6   41.00   14.50
  15   7   6    8.50   11.30
  17   7   6   19.60   13.40
  19   7   6   32.00   15.30
 -18   8   6   45.00    7.20
 -16   8   6   87.69    9.80
 -14   8   6  180.48   14.50
 -12   8   6   47.00    5.60
 -10   8   6   34.00    4.30
 -10   8   6   31.00    4.50
  -8   8   6   59.89    6.50
  -8   8   6   64.09    6.50
  -6   8   6   56.69    6.00
  -6   8   6   50.99    6.20
  -6   8   6   55.89    6.20
  -4   8   6    1.50    4.10
  -4   8   6    3.40    2.60
  -4   8   6    3.10    2.90
  -2   8   6   26.30    6.90
  -2   8   6   28.50    4.40
   0   8   6   40.40    5.40
   0   8   6   27.80    8.30
   2   8   6  119.29   17.60
   2   8   6  130.99   11.80
   4   8   6   92.59   15.10
   6   8   6   10.10   10.00
   8   8   6   23.10   11.30
  10   8   6    1.10   10.60
  12   8   6   -0.60   11.60
  14   8   6   -5.60   11.40
  16   8   6   -7.50   12.90
 -17   9   6   -2.10    4.40
 -15   9   6   -1.90    3.70
 -13   9   6    0.40    3.60
 -11   9   6   22.50    4.20
  -9   9   6   22.90    4.10
  -9   9   6   15.00    5.20
  -7   9   6   -2.40    2.90
  -7   9   6    2.50    3.00
  -5   9   6    6.30    3.00
  -5   9   6    1.90    2.80
  -3   9   6    2.70    3.00
  -3   9   6    4.20    5.20
  -3   9   6    5.90    3.00
  -1   9   6   18.10    7.30
  -1   9   6   20.10    4.20
   1   9   6   67.09    7.80
   1   9   6   51.99   10.90
   3   9   6  139.39   12.10
   3   9   6   87.79   15.20
   5   9   6   61.49   13.50
   7   9   6  104.49   18.10
   9   9   6   41.20   14.60
  11   9   6   38.40   14.50
  13   9   6   20.60   13.90
 -14  10   6   35.80    5.90
 -12  10   6   36.10    5.30
 -10  10   6   27.00    4.70
  -8  10   6   52.69    6.00
  -6  10   6   38.40    6.30
  -6  10   6   38.90    5.20
  -4  10   6   -1.70    3.10
  -4  10   6   -3.20    2.90
  -2  10   6   71.69    7.30
  -2  10   6   42.00   11.50
  -2  10   6   69.09    7.50
   0  10   6   21.20    8.50
   0  10   6   24.80    4.90
   2  10   6   -1.60    3.70
   2  10   6   -7.30    6.30
   4  10   6    8.10    4.80
   4  10   6   -1.90    8.30
   6  10   6    4.30    9.00
   8  10   6    0.00    9.60
  10  10   6   -2.60   11.00
  12  10   6    0.20   12.50
  -9  11   6    0.50    4.00
  -7  11   6    4.70    3.70
  -5  11   6    5.80    3.90
  -3  11   6   17.10    4.40
  -1  11   6   12.80    4.30
  -1  11   6   21.90    4.60
   1  11   6    8.30    4.20
   1  11   6   -9.00    8.30
   3  11   6    3.00    4.50
   3  11   6    5.00    8.40
   5  11   6   11.10    5.90
   5  11   6    0.20    9.10
   7  11   6   16.40    6.40
   7  11   6    6.90   11.20
   9  11   6   31.40   13.40
   2  12   6   -4.10    4.20
   4  12  -7    7.60    7.00
  11  11  -7   -1.80    7.80
 -11 -11   7    8.10    7.10
   9  11  -7   -3.00    7.30
  -9 -11   7    5.50    6.70
   7  11  -7    5.70    6.60
  -7 -11   7    8.10    6.30
  -3 -11   7   20.90    7.00
  -1 -11   7   13.70    6.20
  14  10  -7    3.40    9.60
 -14 -10   7   21.90    8.20
  12  10  -7    4.80    8.20
 -12 -10   7   17.00    7.80
  10  10  -7    6.50    8.00
 -10 -10   7   -2.60    6.20
  -8 -10   7    1.60    5.80
  -6 -10   7   23.20    7.00
  -6 -10   7   29.30    7.60
  -4 -10   7   57.19    9.00
  -4 -10   7   40.20    7.80
  -2 -10   7  247.08   21.00
   0 -10   7   88.89   11.40
   2 -10   7   32.30    6.60
  17   9  -7    4.60    9.50
 -17  -9   7   16.40    8.20
  15   9  -7    1.50    8.20
 -15  -9   7    7.50    7.90
  13   9  -7   11.30    9.10
 -13  -9   7   31.10    8.60
 -11  -9   7   12.20    7.20
  -9  -9   7    8.50    6.80
  -9  -9   7   -2.40    6.30
  -7  -9   7    5.90    6.40
  -7  -9   7   -0.50    6.20
  -5  -9   7   51.79    8.80
  -5  -9   7   51.59    8.50
  -3  -9   7   10.50    5.80
  -1  -9   7   27.00    6.40
   1  -9   7    0.60    4.80
   3  -9   7   65.79    9.00
   5  -9   7    3.40    4.30
  18   8  -7    8.50    9.80
 -18  -8   7    3.00    7.60
  16   8  -7    5.00    9.10
 -16  -8   7    1.50    7.30
  14   8  -7    3.30    8.00
 -14  -8   7   18.10    7.70
 -12  -8   7   19.70    7.40
 -10  -8   7    7.90    6.60
 -10  -8   7   -1.50    6.30
  -8  -8   7   17.40    7.00
  -8  -8   7   10.50    6.40
  -6  -8   7  262.87   21.20
  -6  -8   7  245.58   20.80
  -4  -8   7   81.29   10.10
  -4  -8   7   85.99   10.50
  -2  -8   7   35.20    6.60
  -2  -8   7   29.50    6.60
   0  -8   7    7.60    4.10
   0  -8   7    9.50    4.80
   2  -8   7  146.29   13.10
   4  -8   7  175.88   14.60
   6  -8   7   19.30    5.00
   8  -8   7   79.29    9.10
  21   7  -7    8.40   10.10
 -21  -7   7    8.50    8.40
  19   7  -7   17.30   10.20
 -19  -7   7   14.90    8.20
  17   7  -7   14.00    9.70
 -17  -7   7   33.00    8.40
  15   7  -7    2.60    7.90
 -15  -7   7   23.60    7.50
 -13  -7   7    4.10    6.00
 -11  -7   7    1.90    6.00
 -11  -7   7    1.30    5.60
  -9  -7   7   35.10    7.40
  -9  -7   7   39.90    7.40
   7   7  -7   42.40    4.20
  -7  -7   7   35.90    6.80
  -7  -7   7   33.10    6.90
  -5  -7   7    4.20    4.80
  -5  -7   7    9.30    5.10
  -3  -7   7    6.40    4.70
  -3  -7   7    6.10    4.60
   1   7  -7  112.89    8.90
  -1  -7   7  119.09   11.50
  -1  -7   7  111.69   11.20
  -1   7  -7   16.90    2.60
   1  -7   7   20.60    5.00
   1  -7   7   11.10    3.80
   3  -7   7    8.80    4.40
   5  -7   7    6.40    4.20
   7  -7   7   16.40    4.60
   9  -7   7    3.00    3.90
  11  -7   7   14.70    4.40
  22   6  -7    2.80   10.60
 -22  -6   7   -4.60    7.00
  20   6  -7    0.80    8.40
 -20  -6   7    3.10    7.00
  18   6  -7    1.20    7.80
 -18  -6   7    2.50    6.50
  16   6  -7    3.30    7.70
 -16  -6   7    5.40    6.20
 -14  -6   7  198.48   17.50
 -12  -6   7  181.58   16.20
 -12  -6   7  179.68   16.60
 -10  -6   7   24.10    5.90
 -10  -6   7   36.20    7.00
   8   6  -7    3.40    2.00
  -8  -6   7   -2.10    4.00
  -8  -6   7    1.70    4.60
   6   6  -7   77.49    5.80
  -6  -6   7   72.19    9.20
  -6  -6   7   72.59    8.50
  -4  -6   7  120.19   10.80
  -4  -6   7  125.29   11.90
   2   6  -7   63.19    5.90
  -2  -6   7   72.29    8.50
  -2  -6   7   64.89    7.50
   0   6  -7   22.50    2.70
   0  -6   7   17.70    4.40
   0  -6   7   15.60    4.10
  -2   6  -7  119.59    8.30
   2  -6   7  104.09    9.30
   2  -6   7  117.99   10.50
   4  -6   7   -0.70    3.60
   6  -6   7   20.10    4.20
   6  -6   7   12.00    2.20
   8  -6   7  303.07   22.10
  10  -6   7    6.40    4.10
  12  -6   7   -0.60    3.90
  14  -6   7   51.89    9.70
  23   5  -7   -3.50    9.70
 -23  -5   7    1.40    7.60
  21   5  -7   13.30    9.30
 -21  -5   7   13.70    7.50
  19   5  -7   -4.70    7.10
 -19  -5   7   13.90    6.70
  17   5  -7   -2.90    7.40
 -17  -5   7    0.60    5.30
  15   5  -7   -0.90    6.90
 -15  -5   7   -1.00    4.80
 -13  -5   7    0.80    4.70
 -13  -5   7    7.20    4.60
 -11  -5   7    1.50    3.90
 -11  -5   7   -1.10    4.10
   9   5  -7  151.08   11.20
  -9  -5   7  144.59   12.90
  -9  -5   7  165.18   13.80
   7   5  -7   18.80    2.40
  -7  -5   7   15.40    4.80
  -7  -5   7   13.80    3.90
   5   5  -7  172.98   11.70
  -5  -5   7  169.08   13.40
  -5  -5   7  163.98   14.00
   3   5  -7  136.69   11.10
  -3  -5   7  146.59   11.70
  -3  -5   7  171.08   13.00
   1   5  -7  200.08   13.80
  -1  -5   7  188.68   14.30
  -1  -5   7  195.88   15.20
  -1   5  -7  124.49    9.10
   1  -5   7  125.09    9.80
   1  -5   7  133.89   10.80
   3  -5   7    9.00    3.60
   5  -5   7   36.60    5.60
   5  -5   7   31.30    3.40
   7  -5   7   28.30    4.50
   7  -5   7   28.70    3.20
   9  -5   7   16.20    4.10
  11  -5   7  130.49   11.50
  13  -5   7   60.49    8.40
  15  -5   7    9.40    4.80
  24   4  -7   -6.20    8.70
 -24  -4   7   10.00    7.90
  22   4  -7   -3.90    7.90
 -22  -4   7    2.00    6.60
 -20  -4   7   52.89    9.00
  18   4  -7   19.20    9.60
 -18  -4   7   44.50    7.80
 -16  -4   7   62.69    8.50
 -14  -4   7  132.69   12.70
 -14  -4   7  134.89   12.80
 -12  -4   7   -0.80    4.00
 -12  -4   7    1.30    3.80
 -10  -4   7    1.80    3.30
 -10  -4   7   -2.60    3.20
   8   4  -7   25.50    2.90
  -8  -4   7   22.70    4.10
  -8  -4   7   19.60    4.60
   6   4  -7    3.60    1.40
  -6  -4   7   -0.70    3.10
  -6  -4   7    1.20    2.70
   4   4  -7   86.39    6.20
   4   4  -7   87.79    7.20
  -4  -4   7   83.39    7.60
  -4  -4   7   94.69    8.90
   2   4  -7   83.89    6.90
  -2  -4   7   82.49    7.10
  -2  -4   7   90.39    8.40
   0   4  -7  318.27   20.60
   0  -4   7  309.87   20.80
   0  -4   7  274.97   21.60
  -2   4  -7  300.87   20.70
  -2   4  -7  264.47   19.60
   2  -4   7  301.07   20.90
   2  -4   7  298.27   19.70
  -4   4  -7   55.19    5.90
   4  -4   7   59.59    6.30
   4  -4   7   45.30    4.30
   6  -4   7    3.40    1.70
   6  -4   7   -1.90    2.70
   8  -4   7   35.70    5.40
  10  -4   7  162.98   13.20
  12  -4   7  125.69   11.50
  14  -4   7  249.58   20.40
  14  -4   7  255.97   20.10
  16  -4   7   16.20    5.90
  18  -4   7    6.00    6.00
  25   3  -7   -9.80    7.90
 -25  -3   7   10.60    7.70
  23   3  -7   -7.00    6.80
 -23  -3   7   -1.50    6.30
  21   3  -7   -5.10    6.50
 -21  -3   7   -0.10    5.70
  19   3  -7   -0.40    6.50
 -19  -3   7   -0.70    5.30
  17   3  -7   -3.20    5.60
 -17  -3   7   -3.40    4.40
 -15  -3   7    3.30    4.30
 -13  -3   7   65.29    7.50
 -13  -3   7   62.09    8.10
 -11  -3   7   14.90    4.30
 -11  -3   7   17.30    4.00
   9   3  -7   57.29    5.30
  -9  -3   7   62.39    6.80
  -9  -3   7   55.59    7.20
   7   3  -7  122.39    8.00
  -7  -3   7   86.79    9.20
  -7  -3   7  107.39    9.00
   5   3  -7 1002.40   68.79
   5   3  -7 1055.79   69.29
  -5  -3   7 1098.39   69.99
  -5  -3   7  977.90   69.29
   3   3  -7  204.18   15.10
   3   3  -7  220.68   15.80
  -3  -3   7  225.08   16.10
  -3  -3   7  209.18   15.20
   1   3  -7   66.59    6.70
   1   3  -7   72.49    5.70
  -1  -3   7   64.19    6.90
  -1  -3   7   69.79    5.70
  -1   3  -7  237.48   17.20
  -1   3  -7  266.27   18.10
   1  -3   7  245.98   17.30
   1  -3   7  264.87   18.30
  -3   3  -7    4.70    2.50
  -3   3  -7    5.30    1.50
   3  -3   7    5.90    1.50
   3  -3   7    6.80    3.00
  -5   3  -7   12.20    3.70
   5  -3   7   16.90    3.30
   5  -3   7   22.20    2.20
   5  -3   7   19.80    3.10
   7  -3   7  266.87   20.50
   7  -3   7  290.77   21.30
   7  -3   7  310.37   21.70
   7  -3   7  342.87   20.90
   9  -3   7    5.30    2.30
   9  -3   7    2.40    2.30
   9  -3   7    0.60    3.30
  11  -3   7    2.20    2.40
  11  -3   7    1.60    4.00
  11  -3   7    1.20    2.80
  13  -3   7   51.79    6.20
  13  -3   7   48.60    7.80
  15  -3   7   39.40    7.90
  17  -3   7   87.49   13.20
  19  -3   7    8.50    7.80
  24   2  -7   -3.00    7.50
 -24  -2   7   20.60    7.30
  22   2  -7   27.30    9.60
  20   2  -7   42.40   10.60
  18   2  -7    7.40    6.80
 -18  -2   7   19.50    5.80
  16   2  -7    5.70    6.30
 -16  -2   7   19.20    5.10
 -14  -2   7    2.30    3.60
 -14  -2   7    5.30    3.80
 -12  -2   7    6.90    3.40
 -12  -2   7    6.10    3.20
 -10  -2   7   91.89    8.50
 -10  -2   7  105.39    9.00
 -10  -2   7   88.19    8.60
   8   2  -7   47.80    4.60
  -8  -2   7   51.69    6.30
  -8  -2   7   49.90    5.60
  -8  -2   7   43.70    5.80
   6   2  -7  167.88   12.90
   6   2  -7  170.98   12.40
   6   2  -7  162.88   11.80
  -6  -2   7  166.48   12.10
  -6  -2   7  161.88   12.30
  -6  -2   7  180.98   13.10
   4   2  -7  136.19   10.20
   4   2  -7  153.68   10.90
   4   2  -7  145.19   11.40
  -4  -2   7  162.48   10.40
  -4  -2   7  139.49   11.50
  -4  -2   7  154.18   10.90
   2   2  -7   21.80    3.00
   2   2  -7   19.30    3.40
  -2  -2   7   22.90    3.60
  -2  -2   7   19.90    2.20
  -2  -2   7   23.20    2.70
   0   2  -7    2.90    1.40
   0   2  -7    2.00    2.10
   0  -2   7    1.80    2.20
   0  -2   7    3.60    1.60
  -2   2  -7  377.06   26.30
  -2   2  -7  373.06   26.90
   2  -2   7  429.26   27.00
   2  -2   7  376.36   26.20
  -4   2  -7  306.67   21.50
   4  -2   7  313.97   20.90
   4  -2   7  261.77   19.90
   6  -2   7  863.91   54.89
   6  -2   7  776.92   53.99
   6  -2   7  773.12   54.19
   8  -2   7   49.99    6.10
   8  -2   7   59.69    8.10
   8  -2   7   68.19    6.70
  10  -2   7   36.90    4.60
  10  -2   7   26.20    6.30
  12  -2   7  172.18   13.70
  12  -2   7  151.78   16.30
  14  -2   7    5.80    6.60
  16  -2   7   -7.40    6.70
  18  -2   7   20.80    9.00
  20  -2   7    2.10    8.40
  22  -2   7   -3.00    8.80
  25   1  -7   -3.60    7.50
 -25  -1   7    7.70    6.50
  23   1  -7    2.70    7.20
 -23  -1   7    6.80    6.20
  21   1  -7   -2.90    5.90
 -21  -1   7    1.70    4.90
  19   1  -7   -0.30    5.20
 -19  -1   7   13.60    5.20
  17   1  -7    5.80    5.90
 -17  -1   7   30.90    5.70
  15   1  -7    6.50    5.10
 -15  -1   7    5.60    3.90
 -13  -1   7    0.30    3.50
 -13  -1   7    1.30    3.10
 -13  -1   7    1.70    3.10
 -11  -1   7    5.30    3.10
 -11  -1   7    9.80    3.20
 -11  -1   7    4.60    3.20
  -9  -1   7  163.28   12.90
  -9  -1   7  172.48   12.80
  -9  -1   7  177.08   13.20
   7   1  -7  584.04   39.10
   7   1  -7  608.94   39.40
   7   1  -7  593.34   38.70
  -7  -1   7  495.55   39.20
  -7  -1   7  567.94   39.00
  -7  -1   7  601.14   38.80
   5   1  -7  336.57   22.10
   5   1  -7  302.57   22.30
   5   1  -7  319.17   21.70
  -5  -1   7  313.67   22.00
  -5  -1   7  345.97   21.80
  -5  -1   7  301.57   22.40
   3   1  -7   -0.10    1.50
   3   1  -7   -2.20    2.20
  -3  -1   7    0.60    1.70
  -3  -1   7    1.10    1.20
  -3  -1   7   -1.50    2.40
   1   1  -7   54.09    4.70
   1   1  -7   64.99    5.70
  -1  -1   7   59.09    5.80
  -1  -1   7   59.19    4.90
  -1   1  -7  725.23   54.59
  -1   1  -7  768.52   54.09
   1  -1   7  914.91   54.69
   1  -1   7  821.42   54.09
  -3   1  -7   98.29    9.80
   3  -1   7  132.59    9.60
   3  -1   7  108.09    8.50
  -5   1  -7    3.10    3.80
   5  -1   7    0.60    2.30
   5  -1   7   -1.00    3.40
   7  -1   7  136.29   13.50
   7  -1   7  149.59   11.90
   9  -1   7    4.90    3.60
   9  -1   7    3.30    5.40
  11  -1   7   24.00    7.40
  13  -1   7    9.00    7.70
  15  -1   7   21.00    9.00
  17  -1   7   10.40    8.20
  19  -1   7   23.60    9.50
  21  -1   7   21.90   10.30
  23  -1   7   46.00   13.20
  24   0  -7   -5.80    6.40
 -24   0   7   -1.80    5.30
  22   0  -7   -1.20    6.30
 -22   0   7    6.30    5.20
  20   0  -7    3.90    5.70
 -20   0   7    3.30    4.70
  18   0  -7   -4.90    4.60
 -18   0   7   -1.20    4.00
  16   0  -7   -0.80    4.30
 -16   0   7   -1.10    4.20
 -16   0   7   -1.20    3.40
 -14   0   7   -1.70    3.00
 -14   0   7    0.70    3.70
 -12   0   7   -1.50    2.70
 -12   0   7    3.00    3.10
 -12   0   7   -0.60    2.60
  10   0  -7   -2.00    2.80
 -10   0   7    1.00    2.50
 -10   0   7   -1.20    2.40
 -10   0   7   -0.30    2.60
   8   0  -7    1.40    1.90
  -8   0   7   -0.30    2.20
  -8   0   7    1.40    2.30
  -8   0   7    0.90    1.90
   6   0  -7    0.10    1.40
   6   0  -7   -0.30    2.30
   6   0  -7   -0.50    1.80
  -6   0   7    0.30    1.90
  -6   0   7    0.50    1.70
  -6   0   7    1.60    2.10
   4   0  -7   -0.10    2.00
   4   0  -7   -1.60    1.40
  -4   0   7    0.20    2.10
  -4   0   7   -1.50    1.40
  -4   0   7    1.50    1.70
   2   0  -7    0.00    1.50
   2   0  -7   -0.90    1.80
  -2   0   7   -1.10    1.60
  -2   0   7   -0.10    2.10
   0   0  -7   -2.60    1.50
   0   0  -7   -0.70    2.10
   0   0   7   -1.10    1.60
   0   0   7    0.40    2.10
  -2   0  -7    1.10    1.90
  -2   0  -7   -0.90    2.90
   2   0   7   -0.50    2.80
   2   0   7   -0.80    1.90
  -4   0  -7    0.80    3.20
   4   0   7    0.00    3.80
   4   0   7    1.10    2.50
   6   0   7    3.50    3.30
   6   0   7    3.80    5.30
   8   0   7    5.40    4.30
   8   0   7    0.00    5.30
  10   0   7    0.00    5.70
  12   0   7    1.90    6.40
  14   0   7    1.50    6.80
  16   0   7    0.90    7.40
  18   0   7    3.10    7.80
  20   0   7   -7.70    7.80
  22   0   7  -10.60    8.50
 -25   1   7    9.40    5.90
  23  -1  -7   -5.80    6.50
 -23   1   7    5.00    5.20
  21  -1  -7    0.20    5.60
 -21   1   7    3.70    4.60
  19  -1  -7    4.10    5.30
 -19   1   7   18.10    5.00
 -17   1   7   33.90    6.30
 -17   1   7   32.10    5.50
  15  -1  -7    0.90    4.10
 -15   1   7    1.70    3.30
 -15   1   7    6.30    4.00
  13  -1  -7   -0.30    2.90
 -13   1   7    3.80    2.90
 -13   1   7    2.20    3.10
  11  -1  -7    4.70    2.80
 -11   1   7    5.80    2.90
 -11   1   7    5.60    2.80
 -11   1   7    7.50    2.60
   9  -1  -7  152.28   11.70
  -9   1   7  153.18   11.70
  -9   1   7  160.88   11.60
  -9   1   7  161.38   11.60
   7  -1  -7  580.84   38.00
   7  -1  -7  556.74   38.10
   7  -1  -7  521.25   38.10
  -7   1   7  582.74   38.10
  -7   1   7  568.94   38.10
  -7   1   7  566.84   38.10
   5  -1  -7  300.17   21.90
   5  -1  -7  323.47   21.90
  -5   1   7  317.97   22.00
  -5   1   7  339.07   22.10
  -5   1   7  316.77   21.80
   3  -1  -7    0.70    1.70
   3  -1  -7   -0.70    1.50
  -3   1   7   -0.70    1.90
  -3   1   7    1.30    1.70
   1  -1  -7   65.79    6.40
   1  -1  -7   62.69    5.80
  -1   1   7   69.99    6.20
  -1   1   7   64.79    5.80
  -1  -1  -7  685.53   55.99
  -1  -1  -7  800.52   55.29
   1   1   7  899.21   56.29
   1   1   7  883.81   55.29
  -3  -1  -7   86.49   10.90
   3   1   7  117.29    9.10
   3   1   7  112.99   11.30
   5   1   7    1.20    5.40
   5   1   7    0.20    3.20
   7   1   7  112.69   14.40
   9   1   7    3.10    5.40
  11   1   7   12.80    6.90
  13   1   7    4.80    6.70
  15   1   7   15.80    8.20
  17   1   7    5.40    7.80
  19   1   7    8.50    8.50
  21   1   7   19.50    9.90
  23   1   7   27.50   11.70
 -24   2   7   19.10    5.70
 -22   2   7   58.99    7.70
  20  -2  -7   50.89    9.40
  18  -2  -7    4.50    5.10
 -18   2   7   13.50    4.20
 -18   2   7   11.00    5.30
  16  -2  -7    6.80    4.40
 -16   2   7   16.70    4.90
 -16   2   7   19.30    4.10
  14  -2  -7    3.80    2.70
  14  -2  -7   -0.90    3.20
 -14   2   7    3.90    3.20
 -14   2   7    0.60    3.30
  12  -2  -7    5.80    2.50
 -12   2   7    7.80    3.00
 -12   2   7    6.90    2.90
  10  -2  -7   87.79    7.50
 -10   2   7  101.09    8.00
 -10   2   7   97.29    7.40
 -10   2   7   96.49    7.90
   8  -2  -7   42.00    4.50
   8  -2  -7   48.40    4.80
  -8   2   7   52.09    4.60
  -8   2   7   47.00    5.00
  -8   2   7   47.40    5.10
   6  -2  -7  158.38   11.20
   6  -2  -7  140.89   10.90
  -6   2   7  155.18   11.20
  -6   2   7  162.68   11.10
  -6   2   7  151.18   11.10
   4  -2  -7  153.48   10.60
   4  -2  -7  143.39   10.70
  -4   2   7  131.39   10.40
  -4   2   7  147.99   10.50
   2  -2  -7   19.20    3.80
   2  -2  -7   24.50    3.20
  -2   2   7   23.40    3.20
  -2   2   7   19.80    3.30
   0  -2  -7    4.00    3.70
   0  -2  -7    4.50    2.40
   0   2   7    4.10    2.40
   0   2   7    3.70    4.00
   2   2   7  422.76   31.10
   2   2   7  402.86   28.80
   4   2   7  290.27   24.50
   6   2   7  550.64   41.70
   8   2   7   23.10    7.50
  10   2   7   23.60    7.80
  12   2   7   54.19   10.20
  14   2   7    2.80    6.50
  16   2   7    1.70    7.00
  18   2   7    8.70    8.40
  20   2   7    0.40    8.20
  22   2   7    4.20    9.00
 -25   3   7   13.90    6.80
 -23   3   7    4.90    4.50
 -21   3   7    0.20    4.00
 -19   3   7    2.70    3.80
 -19   3   7    2.30    5.10
  17  -3  -7   -1.80    4.40
 -17   3   7   -1.30    3.30
 -17   3   7    0.90    4.30
  15  -3  -7   -2.50    3.40
  15  -3  -7   -3.90    2.70
 -15   3   7    1.60    3.70
 -15   3   7    2.80    3.30
  13  -3  -7   48.80    5.20
 -13   3   7   61.19    6.60
 -13   3   7   66.89    6.60
  11  -3  -7   12.50    2.10
  11  -3  -7    6.60    2.60
 -11   3   7   16.20    3.20
 -11   3   7   14.60    3.00
   9  -3  -7   45.80    4.40
  -9   3   7   58.29    4.60
  -9   3   7   63.89    5.70
  -9   3   7   55.09    5.50
   7  -3  -7  114.09    8.60
   7  -3  -7  106.69    8.30
  -7   3   7  112.59    8.10
  -7   3   7  110.99    8.60
  -7   3   7  106.49    8.60
   5  -3  -7  930.41   63.69
   5  -3  -7 1004.10   63.39
  -5   3   7  953.30   63.19
  -5   3   7  934.21   63.19
  -5   3   7  892.21   62.99
   3  -3  -7  189.68   17.00
   3  -3  -7  226.58   16.00
  -3   3   7  242.88   16.00
  -3   3   7  221.78   16.00
   1  -3  -7   54.69    8.30
   1  -3  -7   74.89    6.80
  -1   3   7   81.69    7.00
  -1   3   7   78.19    8.80
   1   3   7  275.47   23.10
   1   3   7  282.17   20.20
   3   3   7    7.90    6.40
   5   3   7   11.50    6.30
   7   3   7  218.48   21.30
   9   3   7    1.50    6.30
  11   3   7   -1.30    6.30
  13   3   7   13.90    7.50
  15   3   7    6.20    7.30
  17   3   7   40.10   11.00
  19   3   7    0.60    7.90
  21   3   7   -7.20    8.90
 -22   4   7    5.30    4.00
 -20   4   7   55.49    9.10
 -20   4   7   66.69    8.00
 -18   4   7   66.09    7.50
 -18   4   7   52.59    8.00
 -16   4   7   95.29    8.70
 -16   4   7   79.49    9.50
 -14   4   7  146.99   12.90
 -14   4   7  169.58   12.50
 -12   4   7   -2.20    2.50
 -12   4   7   -2.80    2.40
 -10   4   7    1.10    2.50
 -10   4   7    0.50    2.40
  -8   4   7   16.80    3.10
  -8   4   7   23.00    3.30
   6  -4  -7    3.50    2.20
   6  -4  -7    0.00    2.10
  -6   4   7    1.50    1.50
  -6   4   7    1.30    2.00
  -6   4   7    1.00    2.10
   4  -4  -7   99.59    8.50
  -4   4   7  106.49    8.50
  -4   4   7  101.69    8.50
  -2   4   7   96.79   10.00
  -2   4   7   92.09    8.30
   0   4   7  316.47   22.10
   0   4   7  297.97   24.90
   2   4   7  283.67   25.00
   2   4   7  300.27   21.50
   4   4   7   54.49   10.60
   6   4   7    3.10    7.10
   8   4   7   21.30    8.50
  10   4   7   70.69   12.00
  12   4   7   64.29   12.80
  14   4   7  134.59   19.20
  16   4   7    8.00    8.30
  18   4   7   -1.10    8.20
  20   4   7    3.40    9.50
 -21   5   7   18.10    6.80
 -19   5   7   17.80    4.30
 -19   5   7   14.60    6.00
 -17   5   7    1.40    3.30
 -17   5   7   -2.10    4.30
 -15   5   7   -3.80    3.30
 -15   5   7    1.20    3.00
 -13   5   7    2.80    3.00
 -13   5   7    0.50    2.80
 -11   5   7   -0.50    2.60
 -11   5   7    1.80    2.70
  -9   5   7  146.19   11.70
  -9   5   7  161.08   11.70
  -7   5   7   19.40    3.20
  -7   5   7   16.20    3.10
  -5   5   7  165.38   13.10
  -5   5   7  189.28   13.20
  -5   5   7  181.88   13.40
  -3   5   7  171.88   13.30
  -3   5   7  179.28   14.60
  -1   5   7  203.88   15.80
  -1   5   7  218.58   18.90
   1   5   7  130.99   10.80
   1   5   7  112.59   15.30
   3   5   7   11.80    7.60
   5   5   7   24.30    8.80
   7   5   7   17.60    8.80
   9   5   7    8.30    8.40
  11   5   7   63.29   12.90
  13   5   7   27.40   10.50
  15   5   7   -2.30    8.70
  17   5   7   -0.30    8.70
  19   5   7   -9.70    8.60
 -22   6   7   -1.30    5.70
 -20   6   7   -3.30    5.20
 -18   6   7    3.10    4.80
 -16   6   7    7.60    3.30
 -16   6   7    5.10    4.30
 -14   6   7  215.28   15.80
 -14   6   7  212.68   16.40
 -12   6   7  168.18   14.10
 -12   6   7  194.78   13.80
 -10   6   7   40.00    5.10
 -10   6   7   38.50    4.80
  -8   6   7    2.70    2.60
  -8   6   7    4.50    2.60
  -6   6   7   72.29    6.70
  -6   6   7   69.29    5.90
  -6   6   7   72.29    6.00
  -6   6   7   80.39    6.90
  -4   6   7  119.29   11.20
  -4   6   7  125.59   10.10
  -4   6   7  135.39   10.50
  -2   6   7   71.49    7.20
  -2   6   7   76.69   10.50
   0   6   7   24.20    4.20
   0   6   7   14.10    6.80
   2   6   7  115.39   10.40
   2   6   7  106.29   15.90
   4   6   7    0.60    7.30
   6   6   7   14.60    9.50
   8   6   7  205.98   24.70
  10   6   7   -2.50    8.80
  12   6   7    1.20    9.80
  14   6   7   30.40   12.50
  16   6   7   24.40   12.40
  18   6   7   10.80   12.30
 -21   7   7   10.30    6.00
 -19   7   7   21.30    6.10
 -17   7   7   35.00    6.20
 -15   7   7   22.10    5.00
 -15   7   7   15.90    3.90
 -13   7   7    0.80    3.20
 -13   7   7    3.90    2.90
 -11   7   7   11.20    3.40
 -11   7   7   12.60    3.20
  -9   7   7   38.40    4.80
  -9   7   7   39.50    4.70
  -7   7   7   41.00    5.40
  -7   7   7   35.90    4.70
  -5   7   7    8.90    3.40
  -5   7   7   12.40    3.10
  -5   7   7    9.00    2.80
  -3   7   7    9.70    4.70
  -3   7   7    9.40    3.20
  -3   7   7    6.80    3.40
  -1   7   7  110.59   13.90
  -1   7   7  123.29   10.50
   1   7   7   19.50    4.40
   1   7   7   19.10    8.00
   3   7   7   14.60    4.40
   3   7   7   10.50    8.20
   5   7   7    0.90    8.70
   7   7   7   14.90   10.50
   9   7   7    0.00   10.30
  11   7   7    9.10   11.60
  13   7   7   -5.20   10.60
  15   7   7   10.10   11.70
  17   7   7    3.30   12.40
 -18   8   7    6.60    5.00
 -16   8   7    3.30    4.20
 -14   8   7   21.10    4.60
 -12   8   7   20.60    3.80
 -12   8   7   19.70    4.20
 -10   8   7    5.70    3.20
 -10   8   7    8.60    3.40
  -8   8   7   20.70    3.90
  -8   8   7   18.20    3.80
  -6   8   7  266.77   18.90
  -6   8   7  274.47   19.00
  -6   8   7  246.68   18.80
  -4   8   7  106.89    9.10
  -4   8   7   94.69    8.50
  -4   8   7   90.29   10.60
  -2   8   7   32.00    7.60
  -2   8   7   41.20    5.30
   0   8   7    5.90    3.50
   0   8   7    3.90    6.20
   2   8   7  130.69   12.00
   2   8   7  124.59   17.80
   4   8   7  162.48   21.50
   4   8   7  193.08   15.70
   6   8   7   32.40   12.30
   8   8   7   53.79   15.20
  10   8   7   45.90   15.50
  12   8   7    2.20   12.20
  14   8   7    7.50   12.90
  16   8   7   16.70   14.20
 -17   9   7   10.10    5.00
 -15   9   7   -1.10    3.90
 -13   9   7   31.70    5.10
 -11   9   7   12.00    3.70
  -9   9   7   11.80    3.70
  -9   9   7    7.60    3.40
  -7   9   7   -0.30    2.90
  -7   9   7    1.80    3.20
  -5   9   7   49.20    6.30
  -5   9   7   49.99    5.70
  -3   9   7   13.70    3.60
  -3   9   7   17.10    3.80
  -3   9   7   10.00    5.90
  -1   9   7   24.20    4.60
  -1   9   7   11.40    6.90
   1   9   7   -2.00    6.50
   1   9   7   -2.10    3.60
   3   9   7   61.29   12.90
   3   9   7   75.59    9.60
   5   9   7   -1.40    8.60
   5   9   7    1.00    4.50
   7   9   7   15.30   11.80
   9   9   7    8.80   11.80
  11   9   7  -10.30   11.10
  13   9   7    0.40   13.00
  15   9   7   -0.50   13.50
 -14  10   7   45.90    6.40
 -12  10   7   26.60    4.90
 -10  10   7   -3.70    3.20
  -8  10   7    2.20    3.40
  -6  10   7   28.90    4.80
  -6  10   7   29.80    4.80
  -4  10   7   57.19    7.30
  -4  10   7   66.59    7.50
  -2  10   7  229.28   17.60
   0  10   7   94.49    9.40
   0  10   7   68.99   12.40
   2  10   7    8.20    8.20
   2  10   7   24.00    5.50
   4  10   7   46.00    7.20
   4  10   7   21.80   10.30
   6  10   7   28.30    6.80
   6  10   7   11.50   10.60
   8  10   7    7.10   11.50
  10  10   7   14.50   13.50
  12  10   7    5.80   14.10
 -11  11   7   -1.80    3.70
  -9  11   7    1.00    3.80
  -7  11   7   16.20    4.50
  -5  11   7    8.20    4.10
  -3  11   7   14.40    4.30
  -3  11   7   14.90    4.50
  -1  11   7    3.30    3.80
   1  11   7   -1.80    3.70
   3  11   7    7.00    4.80
   3  11   7   -5.30    7.80
   5  11   7   -6.40    8.40
   5  11   7    4.50    5.50
   7  11   7    7.30    6.20
   7  11   7   -1.70   10.30
  11  11  -8    8.10    8.80
 -11 -11   8   16.40    7.10
   9  11  -8    8.70    8.50
  -9 -11   8   24.60    7.50
  -7 -11   8   14.70    6.80
  -5 -11   8  124.09   15.60
  -3 -11   8   88.99   13.20
  -1 -11   8    1.10    6.00
  14  10  -8    5.90    9.10
 -14 -10   8    7.80    8.00
  12  10  -8    6.50    8.00
 -12 -10   8  -10.60    6.30
 -10 -10   8    6.10    7.00
  -8 -10   8   14.60    6.70
  -8 -10   8    6.10    7.10
  -6 -10   8   14.20    6.20
  -6 -10   8   17.40    7.00
  -4 -10   8   48.30    8.70
  -4 -10   8   40.70    7.60
  -2 -10   8   34.10    7.60
   0 -10   8   48.90    7.90
   2 -10   8   56.29    8.20
  17   9  -8   18.90   10.40
 -17  -9   8   18.90    9.30
  15   9  -8   10.50    9.30
 -15  -9   8   27.70    8.80
  13   9  -8   18.00    9.90
 -13  -9   8   70.19   10.70
 -11  -9   8   78.09   11.40
 -11  -9   8   69.99   11.00
  -9  -9   8   65.89   10.30
  -9  -9   8   60.29   10.10
  -7  -9   8   40.00    8.00
  -7  -9   8   38.10    8.10
  -5  -9   8  139.49   15.20
  -5  -9   8  155.28   15.70
  -3  -9   8   65.99    8.70
  -3  -9   8   42.40    7.40
  -1  -9   8   60.09    8.10
  -1  -9   8   41.40    6.60
   1  -9   8  309.07   23.90
   3  -9   8  100.79   11.30
   5  -9   8    3.70    4.60
  18   8  -8    4.00    8.20
 -18  -8   8    9.60    8.00
  16   8  -8    2.80    8.30
 -16  -8   8    6.60    7.20
  14   8  -8    2.80    8.00
 -14  -8   8   -0.40    6.60
 -12  -8   8   22.70    7.50
 -12  -8   8   12.70    7.20
  -8  -8   8    6.90    6.10
  -8  -8   8   12.80    6.50
  -6  -8   8   32.10    7.10
  -6  -8   8   41.90    7.70
  -4  -8   8   67.79   10.40
  -4  -8   8   65.89    8.80
  -2  -8   8  109.09   11.60
  -2  -8   8   98.59   11.10
   0  -8   8   85.09   10.00
   0  -8   8  128.09   11.60
   2  -8   8   -0.60    4.20
   4  -8   8   57.59    8.60
   6  -8   8  196.58   15.90
   8  -8   8   86.19    9.40
  21   7  -8    5.20   10.00
 -21  -7   8   24.00    9.00
  19   7  -8    5.80    9.40
 -19  -7   8   41.90    9.50
  17   7  -8   46.40   13.10
 -17  -7   8   91.19   11.60
  15   7  -8   29.10   10.70
 -13  -7   8  133.79   14.60
 -13  -7   8  115.49   13.90
 -11  -7   8   70.19   10.30
 -11  -7   8   80.99   10.00
  -9  -7   8   96.59   11.80
  -9  -7   8   85.89   11.40
   7   7  -8  261.87   17.80
  -7  -7   8  257.87   20.80
  -7  -7   8  248.08   20.10
  -5  -7   8  349.57   25.60
  -5  -7   8  341.37   26.00
  -3  -7   8  199.18   16.80
  -3  -7   8  207.48   16.40
   1   7  -8  255.27   18.60
  -1  -7   8  290.97   20.80
  -1  -7   8  254.77   20.10
  -1   7  -8  254.67   16.90
   1  -7   8  252.47   19.10
   1  -7   8  219.88   18.00
   3  -7   8  161.58   13.90
   5  -7   8  224.18   17.60
   7  -7   8  323.47   23.80
   9  -7   8   79.09    8.80
  11  -7   8    5.70    4.40
  22   6  -8   13.30   11.00
 -22  -6   8   28.10    9.10
  20   6  -8   13.30    9.90
 -20  -6   8   35.30    8.80
  18   6  -8   23.60   10.80
 -18  -6   8   41.50    8.70
  16   6  -8    0.50    7.50
 -16  -6   8    0.70    5.50
 -14  -6   8   13.90    6.40
 -14  -6   8   15.90    6.10
 -12  -6   8   51.09    8.20
 -12  -6   8   68.49    8.60
 -10  -6   8   -6.20    4.80
 -10  -6   8    0.70    4.30
   8   6  -8    0.50    1.70
  -8  -6   8    0.00    4.00
  -8  -6   8   -0.30    4.40
   6   6  -8  187.88   13.10
  -6  -6   8  195.98   16.00
  -6  -6   8  189.38   15.20
  -4  -6   8   17.70    4.20
  -4  -6   8   17.60    4.80
   2   6  -8   17.90    3.00
  -2  -6   8   10.70    4.40
  -2  -6   8   19.70    3.90
   0   6  -8  315.47   22.30
   0  -6   8  332.07   23.10
   0  -6   8  330.17   23.90
  -2   6  -8  426.06   30.00
   2  -6   8  463.75   30.70
   2  -6   8  451.95   31.70
   4  -6   8  442.36   31.30
   6  -6   8  141.69   10.40
   6  -6   8  150.98   12.30
   8  -6   8   25.80    5.00
  10  -6   8  221.98   17.30
  12  -6   8   27.80    5.50
  14  -6   8   73.49   10.20
  23   5  -8    7.90   10.40
 -23  -5   8   51.79    9.80
  21   5  -8   35.90   12.20
 -21  -5   8   73.09   10.70
  19   5  -8   13.50    9.40
 -19  -5   8   34.50    8.10
 -17  -5   8  107.49   12.30
 -15  -5   8  182.98   16.50
 -13  -5   8   98.79   10.40
 -13  -5   8   75.59    9.70
 -11  -5   8  152.38   14.00
 -11  -5   8  149.39   13.30
   9   5  -8  590.24   40.80
  -9  -5   8  639.04   42.80
  -9  -5   8  585.24   42.00
   7   5  -8 1222.78   82.39
  -7  -5   8 1285.77   84.19
  -7  -5   8 1204.28   83.49
  -5  -5   8  390.76   26.30
  -5  -5   8  328.27   25.20
   3   5  -8  163.38   12.10
  -3  -5   8  157.88   12.50
  -3  -5   8  177.18   13.70
   1   5  -8 1528.35   99.59
  -1  -5   8 1422.36  100.59
  -1  -5   8 1530.45   99.89
  -1   5  -8 1552.74  101.89
   1  -5   8 1501.85  102.09
   1  -5   8 1538.35  102.99
   3  -5   8  528.85   36.80
   5  -5   8  166.18   12.20
   5  -5   8  187.68   14.00
   7  -5   8   47.40    6.40
   7  -5   8   39.10    4.20
   9  -5   8  115.59   10.40
  11  -5   8  164.68   13.90
  13  -5   8   43.50    6.50
  15  -5   8   20.30    5.70
  24   4  -8   11.60   10.30
 -24  -4   8   28.90    8.80
  22   4  -8   21.60   10.20
 -22  -4   8   51.29    9.00
  20   4  -8   -3.00    6.80
 -20  -4   8    8.00    6.20
  18   4  -8   -1.00    6.60
 -18  -4   8    7.30    5.70
 -16  -4   8    7.10    4.90
 -14  -4   8    3.00    4.60
 -14  -4   8    1.90    4.40
 -12  -4   8   -0.20    4.10
 -12  -4   8    1.00    3.80
 -10  -4   8    7.40    3.50
 -10  -4   8    4.30    4.10
   8   4  -8    5.00    1.80
  -8  -4   8    3.60    3.90
  -8  -4   8    5.80    3.20
   6   4  -8  335.97   21.10
  -6  -4   8  332.47   22.10
  -6  -4   8  263.47   22.50
   4   4  -8  343.67   23.70
  -4  -4   8  340.27   23.90
  -4  -4   8  343.67   24.80
   2   4  -8  110.29    8.60
  -2  -4   8  111.69    8.80
  -2  -4   8  117.59   10.10
   0   4  -8   27.80    3.20
   0  -4   8   19.40    4.20
   0  -4   8   24.10    3.00
  -2   4  -8  301.57   22.30
   2  -4   8  341.07   22.30
   2  -4   8  349.96   23.70
   4  -4   8    5.90    1.70
   4  -4   8    3.30    3.00
   6  -4   8   96.99    8.80
   6  -4   8   94.29    7.40
   8  -4   8  891.51   60.69
  10  -4   8  671.53   46.40
  12  -4   8   50.29    7.60
  14  -4   8  304.17   23.60
  16  -4   8  528.05   38.60
  18  -4   8  144.79   15.40
  25   3  -8    3.50    9.20
 -25  -3   8   29.40    8.70
  23   3  -8   27.80   10.80
 -23  -3   8   66.79   10.00
  21   3  -8    8.90    8.00
 -21  -3   8   44.10    8.10
  19   3  -8   29.00    9.60
 -15  -3   8  682.43   50.59
 -15  -3   8  774.72   50.99
 -13  -3   8  351.16   25.50
 -13  -3   8  348.87   25.70
 -11  -3   8  467.45   31.70
 -11  -3   8  432.46   31.90
   9   3  -8  826.72   55.19
  -9  -3   8  780.52   55.79
  -9  -3   8  859.01   56.39
   7   3  -8 2427.76  157.98
  -7  -3   8 2395.56  159.08
  -7  -3   8 2307.37  158.48
   5   3  -8 1651.83  118.39
   5   3  -8 1930.21  119.29
  -5  -3   8 1846.72  118.59
  -5  -3   8 1803.72  118.99
  -5  -3   8 1683.73  119.49
   3   3  -8  399.46   28.00
  -3  -3   8  420.36   27.50
  -3  -3   8  425.56   28.80
  -3  -3   8  392.56   28.00
   1   3  -8 1581.04  106.19
   1   3  -8 1612.94  104.69
  -1  -3   8 1482.05  105.39
  -1  -3   8 1613.24  104.79
  -1   3  -8  635.34   45.50
  -1   3  -8  678.53   46.30
   1  -3   8  743.13   46.50
   1  -3   8  668.53   45.50
  -3   3  -8  354.66   25.00
   3  -3   8  373.06   24.80
   3  -3   8  377.26   25.90
   5  -3   8  237.68   16.30
   5  -3   8  204.08   14.90
   7  -3   8   35.10    4.60
   7  -3   8   49.60    6.10
   7  -3   8   43.70    5.10
   7  -3   8   35.80    3.80
   9  -3   8   11.90    2.90
   9  -3   8   11.90    2.70
   9  -3   8   11.70    4.00
  11  -3   8   81.19    7.80
  11  -3   8  100.69   10.20
  11  -3   8   90.69    8.10
  13  -3   8    1.90    3.30
  13  -3   8    1.60    5.20
  15  -3   8    7.70    6.40
  17  -3   8   30.50    8.20
  19  -3   8   -0.50    7.20
  24   2  -8    1.00    7.90
 -24  -2   8    7.50    6.40
  22   2  -8   -1.20    6.50
 -22  -2   8   12.10    6.10
  20   2  -8   11.40    7.10
 -20  -2   8   30.70    6.70
  18   2  -8    4.30    6.00
 -18  -2   8   12.70    5.50
 -16  -2   8  175.58   15.00
 -14  -2   8  172.98   15.00
 -14  -2   8  203.08   15.50
 -12  -2   8   32.30    4.90
 -12  -2   8   45.20    6.20
 -10  -2   8   25.40    4.10
 -10  -2   8   21.10    4.40
 -10  -2   8   28.90    4.10
   8   2  -8   91.59    6.80
  -8  -2   8   72.69    8.10
  -8  -2   8   96.99    7.50
  -8  -2   8   80.59    7.70
   6   2  -8    4.90    1.60
  -6  -2   8    5.10    3.00
  -6  -2   8    2.30    2.40
  -6  -2   8    8.20    2.00
   4   2  -8    3.40    1.90
   4   2  -8    3.10    2.80
  -4  -2   8    1.00    2.00
  -4  -2   8    2.20    2.50
  -4  -2   8    4.00    1.40
   2   2  -8   95.79    7.70
   2   2  -8  119.29    8.70
  -2  -2   8  111.39    8.80
  -2  -2   8   95.79    7.20
  -2  -2   8   94.79    7.70
   0   2  -8   35.80    4.80
   0   2  -8   34.80    3.50
   0  -2   8   40.90    5.20
   0  -2   8   37.50    3.80
  -2   2  -8  777.92   54.79
  -2   2  -8  809.62   55.49
   2  -2   8  899.01   55.49
   2  -2   8  785.42   54.59
  -4   2  -8  175.68   14.10
   4  -2   8  191.48   13.40
   4  -2   8  159.78   12.20
   6  -2   8  169.28   12.40
   6  -2   8  148.39   11.10
   6  -2   8  132.29   11.50
   8  -2   8 1361.46   84.69
   8  -2   8 1259.17   85.49
   8  -2   8 1153.18   84.39
  10  -2   8 1314.77   83.69
  10  -2   8 1325.47   85.49
  10  -2   8 1090.29   83.59
  12  -2   8 1767.42  120.89
  14  -2   8  787.52   57.19
  16  -2   8   85.99   12.70
  18  -2   8   32.50    9.90
  20  -2   8  165.18   20.50
  22  -2   8   74.49   14.10
  25   1  -8    7.20    8.60
 -25  -1   8   46.60    8.50
  23   1  -8   24.30    9.40
 -23  -1   8   56.19    8.60
  21   1  -8    0.50    6.10
 -21  -1   8   11.00    5.60
  19   1  -8  242.98   23.00
 -17  -1   8  460.15   33.00
 -15  -1   8  948.61   62.19
 -15  -1   8  960.60   62.09
 -15  -1   8  805.22   62.09
 -13  -1   8 1475.15  103.99
 -13  -1   8 1615.34  104.19
 -13  -1   8 1554.34  104.29
 -11  -1   8 1620.24  109.39
 -11  -1   8 1585.34  109.29
 -11  -1   8 1688.33  109.49
  -9  -1   8  761.62   51.59
  -9  -1   8  718.53   51.69
  -9  -1   8  807.22   51.49
   7   1  -8 2415.16  155.38
   7   1  -8 2347.07  154.68
  -7  -1   8 2178.98  155.18
  -7  -1   8 2307.87  154.98
  -7  -1   8 2386.56  154.78
   5   1  -8 1011.60   72.89
   5   1  -8 1182.98   73.59
   5   1  -8 1108.09   73.19
  -5  -1   8 1056.39   73.49
  -5  -1   8 1087.39   73.19
  -5  -1   8 1116.49   72.99
   3   1  -8  366.86   25.10
   3   1  -8  373.56   25.60
  -3  -1   8  392.16   24.90
  -3  -1   8  395.66   25.20
  -3  -1   8  315.37   25.40
   1   1  -8   60.89    6.00
   1   1  -8   66.49    5.40
  -1  -1   8   65.69    5.40
  -1  -1   8   70.99    6.40
  -1   1  -8   21.60    2.70
  -1   1  -8   18.70    3.10
   1  -1   8   19.70    2.50
  -3   1  -8 2518.45  174.88
  -3   1  -8 2457.45  175.88
   3  -1   8 2907.81  174.88
   5  -1   8  712.53   45.90
   5  -1   8  607.44   44.70
   7  -1   8  181.48   15.10
   7  -1   8  155.38   13.00
   9  -1   8  245.18   20.20
   9  -1   8  216.28   17.40
  11  -1   8  377.86   30.40
  13  -1   8   67.39   11.30
  15  -1   8   46.20   10.40
  17  -1   8   21.50    9.30
  19  -1   8    2.30    8.50
  21  -1   8   26.50   10.80
  24   0  -8   -1.20    6.80
 -24   0   8   15.70    6.00
  22   0  -8   10.50    7.60
 -22   0   8   52.99    7.40
  18   0  -8    0.90    5.10
 -18   0   8   10.50    4.60
 -16   0   8  355.86   28.20
 -16   0   8  410.76   27.80
 -14   0   8  508.05   35.20
 -14   0   8  516.15   34.80
 -14   0   8  476.55   34.80
 -12   0   8   15.10    3.30
 -12   0   8   19.20    3.80
 -12   0   8   17.00    3.70
  10   0  -8    6.30    3.30
 -10   0   8    2.90    2.40
 -10   0   8    6.00    2.80
 -10   0   8    3.60    2.60
   8   0  -8    4.70    3.00
  -8   0   8    5.90    2.30
  -8   0   8    5.90    2.60
  -8   0   8    5.00    2.60
   6   0  -8  222.18   15.90
   6   0  -8  234.68   16.50
   6   0  -8  235.98   16.20
  -6   0   8  236.28   16.30
  -6   0   8  210.58   16.40
  -6   0   8  239.58   16.00
   4   0  -8   90.59    7.30
   4   0  -8   86.19    6.90
  -4   0   8   85.69    7.40
  -4   0   8   87.19    6.90
  -4   0   8   83.39    6.60
   2   0  -8  844.02   58.29
   2   0  -8  872.21   58.09
  -2   0   8  870.31   58.39
  -2   0   8  873.51   58.09
   0   0  -8   89.99    7.00
   0   0  -8   81.89    7.60
   0   0   8   89.99    6.90
   0   0   8   84.19    7.50
  -2   0  -8  731.13   51.09
   2   0   8  814.62   51.09
   2   0   8  723.53   51.69
   4   0   8 1815.92  117.39
   4   0   8 1655.03  115.99
   6   0   8 2542.55  180.58
   6   0   8 2690.93  182.58
   6   0   8 2891.71  180.98
   8   0   8 1882.61  128.89
  10   0   8  212.38   20.40
  12   0   8  521.25   40.50
  14   0   8  289.97   26.20
  16   0   8  238.08   24.20
  18   0   8  191.28   21.40
  20   0   8   83.79   14.70
  22   0   8   -7.00    9.20
 -25   1   8   34.00    7.10
 -23   1   8   59.69    8.20
  21  -1  -8    0.70    5.80
 -21   1   8   16.40    5.20
 -19   1   8  619.64   48.20
 -19   1   8  735.33   47.60
 -17   1   8  498.15   34.00
 -17   1   8  459.25   34.60
 -15   1   8  933.01   65.29
 -15   1   8  978.00   64.99
 -13   1   8 1562.84  106.69
 -13   1   8 1620.24  106.89
 -13   1   8 1594.94  106.59
  11  -1  -8 1627.04  109.19
 -11   1   8 1665.23  109.19
 -11   1   8 1624.54  109.09
 -11   1   8 1610.74  109.09
   9  -1  -8  709.33   51.39
  -9   1   8  778.12   51.39
  -9   1   8  815.22   51.39
  -9   1   8  743.13   51.39
   7  -1  -8 2130.09  149.79
   7  -1  -8 2267.77  149.79
  -7   1   8 2359.56  149.69
  -7   1   8 2192.08  149.79
  -7   1   8 2297.57  149.79
   5  -1  -8 1031.00   67.99
   5  -1  -8  997.60   67.99
  -5   1   8  943.61   67.99
  -5   1   8 1051.19   67.79
  -5   1   8 1051.29   67.99
   3  -1  -8  397.96   27.60
   3  -1  -8  389.36   27.40
  -3   1   8  418.86   27.70
  -3   1   8  402.26   27.40
   1  -1  -8   74.09    7.40
   1  -1  -8   81.89    6.80
  -1   1   8   84.49    7.30
  -1   1   8   81.49    6.70
  -1  -1  -8   21.40    3.40
  -1  -1  -8   22.50    4.80
   1   1   8   28.00    3.70
   1   1   8   28.80    4.70
   3   1   8 2919.21  205.48
   3   1   8 3252.97  207.18
   5   1   8  580.04   43.50
   5   1   8  602.44   41.10
   7   1   8  147.29   16.20
   9   1   8  193.58   19.30
  11   1   8  271.87   24.70
  13   1   8   45.80    9.60
  15   1   8   34.80    9.80
  17   1   8   16.80    8.60
  19   1   8   -8.90    7.30
  21   1   8   27.30   10.60
 -24   2   8    7.70    5.20
 -22   2   8    3.70    4.70
  20  -2  -8    9.50    5.90
 -20   2   8   29.80    5.50
 -20   2   8   19.10    6.30
  18  -2  -8    3.80    4.90
 -18   2   8    6.50    5.10
 -18   2   8   18.10    4.60
 -16   2   8  176.58   14.00
 -16   2   8  178.28   14.80
  14  -2  -8  191.58   14.40
 -14   2   8  176.78   14.80
 -14   2   8  205.48   14.80
  12  -2  -8   39.40    4.90
 -12   2   8   42.00    5.40
 -12   2   8   40.00    5.00
 -12   2   8   49.60    5.00
  10  -2  -8   23.50    3.20
 -10   2   8   23.70    3.50
 -10   2   8   24.60    3.70
 -10   2   8   23.50    3.10
   8  -2  -8   67.19    6.50
  -8   2   8   80.59    6.80
  -8   2   8   88.99    6.70
  -8   2   8   84.79    7.10
   6  -2  -8    2.70    1.80
   6  -2  -8    5.70    2.00
  -6   2   8    4.60    2.20
  -6   2   8    5.30    2.10
  -6   2   8    6.10    2.30
   4  -2  -8    1.30    1.90
   4  -2  -8    2.80    2.20
  -4   2   8    4.20    2.10
  -4   2   8    3.30    2.10
   2  -2  -8   95.39    9.30
   2  -2  -8  113.29    8.60
  -2   2   8  104.29    8.90
  -2   2   8  112.49    8.60
   0  -2  -8   42.70    5.00
   0  -2  -8   42.30    6.50
   0   2   8   42.00    5.40
   0   2   8   51.69    7.00
   2   2   8  912.41   63.39
   2   2   8  899.61   61.49
   4   2   8  189.28   17.80
   4   2   8  172.18   14.20
   6   2   8  116.49   14.90
   8   2   8  800.02   58.59
  10   2   8  641.04   48.30
  12   2   8  883.01   64.79
  14   2   8  403.66   34.10
  16   2   8   34.70   10.10
  18   2   8   12.80    8.80
  20   2   8   84.49   14.70
  22   2   8   41.40   12.60
 -25   3   8   31.40    6.30
 -23   3   8   59.39    7.80
 -21   3   8   35.60    7.60
 -21   3   8   35.90    5.90
 -19   3   8   67.49    9.20
 -19   3   8   69.89    8.60
 -17   3   8  266.37   19.20
 -17   3   8  245.38   20.00
  15  -3  -8  699.83   50.89
 -15   3   8  807.82   51.39
 -15   3   8  755.92   51.69
  13  -3  -8  296.57   23.00
 -13   3   8  351.66   23.90
 -13   3   8  367.66   23.70
  11  -3  -8  434.46   33.00
 -11   3   8  505.65   33.50
 -11   3   8  520.95   33.10
 -11   3   8  495.45   33.60
   9  -3  -8  732.03   52.29
  -9   3   8  814.62   52.79
  -9   3   8  783.02   52.79
  -9   3   8  797.52   52.29
   7  -3  -8 2238.48  154.38
  -7   3   8 2382.46  154.18
  -7   3   8 2344.47  154.48
  -7   3   8 2310.87  154.48
   5  -3  -8 1657.73  116.19
   5  -3  -8 1900.21  116.39
  -5   3   8 1680.13  115.59
  -5   3   8 1659.53  115.59
  -5   3   8 1781.42  115.79
   3  -3  -8  360.86   29.70
   3  -3  -8  421.36   28.80
  -3   3   8  437.56   28.90
  -3   3   8  438.66   28.80
  -1   3   8 1901.11  126.79
  -1   3   8 1862.61  125.79
   1   3   8  703.93   49.80
   1   3   8  758.82   52.29
   3   3   8  380.06   30.20
   3   3   8  365.26   26.60
   5   3   8  185.38   19.20
   7   3   8   45.60   10.00
   9   3   8    6.40    6.30
  11   3   8   55.59   10.90
  13   3   8    4.90    7.40
  15   3   8    1.70    7.40
  17   3   8   17.40    9.10
  19   3   8    3.80    8.50
  21   3   8   -1.80    9.00
 -22   4   8   54.09    9.20
 -22   4   8   53.69    7.00
 -20   4   8   13.00    4.20
 -20   4   8    6.00    5.50
 -18   4   8    1.70    4.70
 -18   4   8    3.20    3.70
 -16   4   8    4.00    3.40
 -16   4   8   -0.40    3.80
 -14   4   8    8.80    3.30
 -14   4   8    1.20    3.20
 -12   4   8    2.00    2.70
 -12   4   8    3.40    2.90
 -10   4   8    4.30    2.60
 -10   4   8    1.40    2.50
   8  -4  -8    3.40    2.20
  -8   4   8    4.20    1.50
  -8   4   8    1.90    2.30
  -8   4   8    2.40    2.40
   6  -4  -8  246.18   21.80
  -6   4   8  324.57   21.10
  -6   4   8  344.67   21.30
  -6   4   8  292.87   20.70
  -4   4   8  365.26   24.60
  -4   4   8  337.77   24.50
  -2   4   8  121.99   10.20
  -2   4   8  131.89   11.80
   0  -4  -8    9.40    5.40
   0   4   8   27.80    4.30
   0   4   8   28.00    6.70
   2   4   8  328.87   23.60
   2   4   8  319.37   27.30
   4   4   8    4.50    7.00
   6   4   8   54.49   10.20
   8   4   8  668.83   51.59
  10   4   8  393.26   34.20
  12   4   8   23.30    9.00
  14   4   8  164.28   21.10
  16   4   8  262.47   27.50
  18   4   8   66.19   14.40
  20   4   8   27.00   12.00
 -23   5   8   52.69    9.10
 -21   5   8   92.99   11.40
 -21   5   8   98.09   12.30
 -19   5   8   28.90    4.80
 -19   5   8   23.70    6.30
 -17   5   8  114.79   11.40
 -17   5   8  121.49   10.40
 -15   5   8  189.08   15.20
 -15   5   8  193.68   14.60
 -13   5   8   92.59    9.30
 -13   5   8  109.69    9.10
 -11   5   8  154.48   12.20
 -11   5   8  160.58   12.10
  -9   5   8  598.14   39.50
  -9   5   8  558.04   39.50
  -7   5   8 1169.58   78.59
  -7   5   8 1115.59   77.89
  -7   5   8 1230.68   78.69
  -5   5   8  345.87   26.00
  -5   5   8  388.46   26.10
  -5   5   8  393.46   26.40
  -3   5   8  202.08   15.80
  -3   5   8  184.68   14.50
  -1   5   8 1583.24  111.39
  -1   5   8 1742.53  113.79
   1   5   8 1565.64  109.39
   1   5   8 1692.73  112.89
   3   5   8  474.05   34.40
   3   5   8  502.15   39.10
   5   5   8  159.58   19.40
   7   5   8   51.39   12.20
   9   5   8   73.79   13.60
  11   5   8   86.49   15.30
  13   5   8   38.00   12.00
  15   5   8   17.10   10.10
  17   5   8    4.10    9.50
  19   5   8   -9.30    9.00
 -22   6   8   35.30    8.00
 -20   6   8   39.80    7.40
 -18   6   8   44.90    5.60
 -18   6   8   43.10    7.10
 -16   6   8    0.70    3.30
 -16   6   8    5.90    4.00
 -14   6   8   15.70    3.80
 -14   6   8    8.90    3.90
 -12   6   8   65.49    7.00
 -12   6   8   68.39    7.30
 -10   6   8    1.60    2.80
 -10   6   8    1.60    2.80
  -8   6   8    1.40    2.60
  -8   6   8    2.40    2.70
  -6   6   8  198.18   14.30
  -6   6   8  193.28   13.70
  -6   6   8  184.18   13.60
  -6   6   8  183.18   14.00
  -4   6   8   20.30    3.70
  -4   6   8   15.80    4.10
   2  -6  -8    6.40    3.30
  -2   6   8   13.50    3.40
  -2   6   8    9.80    5.10
   0   6   8  301.57   22.20
   0   6   8  304.67   26.00
   2   6   8  436.26   31.70
   2   6   8  456.35   36.80
   4   6   8  374.26   33.70
   6   6   8  127.09   19.40
   8   6   8   14.40   10.40
  10   6   8  175.78   24.40
  12   6   8   15.30   10.60
  14   6   8   35.00   13.30
  16   6   8   81.49   17.70
  18   6   8   42.00   13.60
 -21   7   8   25.70    7.10
 -19   7   8   36.00    6.70
 -17   7   8  108.49   11.10
 -15   7   8   70.49    7.20
 -15   7   8   64.49    7.60
 -13   7   8  138.49   10.90
 -13   7   8  125.49   11.50
 -11   7   8   77.89    8.10
 -11   7   8   80.99    7.70
  -9   7   8  101.29    9.00
  -9   7   8   99.99    8.90
  -7   7   8  267.57   18.80
  -7   7   8  245.48   18.50
  -5   7   8  355.56   25.60
  -5   7   8  345.97   25.30
  -5   7   8  366.76   25.90
  -5   7   8  375.16   25.30
  -3   7   8  220.48   16.50
  -3   7   8  216.28   16.30
  -3   7   8  208.88   18.30
  -1   7   8  306.07   24.80
  -1   7   8  275.97   21.10
   1   7   8  258.17   20.00
   1   7   8  275.77   25.10
   3   7   8  157.58   13.80
   3   7   8  159.58   19.70
   5   7   8  182.68   23.70
   7   7   8  312.37   32.20
   9   7   8   40.20   13.60
  11   7   8    2.60   10.80
  13   7   8   29.20   14.40
  15   7   8   -0.60   11.90
  17   7   8   -2.20   12.50
 -18   8   8    4.80    4.70
 -16   8   8    6.40    4.30
 -14   8   8    0.80    3.60
 -12   8   8   16.70    4.10
 -12   8   8   14.20    3.70
 -10   8   8   14.20    3.70
 -10   8   8   11.30    3.80
  -8   8   8   13.00    3.60
  -8   8   8   13.70    3.60
  -6   8   8   47.10    6.10
  -6   8   8   41.30    5.10
  -6   8   8   37.20    5.60
  -4   8   8   66.09    7.40
  -4   8   8   67.89    7.00
  -4   8   8   68.29    9.20
  -2   8   8  122.69   10.50
  -2   8   8  106.09   13.60
   0   8   8  109.19   10.30
   0   8   8  103.69   14.90
   2   8   8    1.30    3.80
   2   8   8   -5.90    6.70
   4   8   8   48.00   12.50
   4   8   8   62.29    8.00
   6   8   8  174.18   23.80
   8   8   8   66.59   16.10
  10   8   8   67.69   16.60
  12   8   8   46.60   16.20
  14   8   8   17.30   14.00
  16   8   8   -3.20   13.30
 -17   9   8   29.10    6.10
 -15   9   8   25.70    5.20
 -13   9   8   53.29    6.40
 -11   9   8   68.69    7.70
  -9   9   8   50.59    6.20
  -9   9   8   54.49    6.70
  -7   9   8   38.40    5.30
  -7   9   8   44.00    5.50
  -5   9   8  129.19   11.50
  -5   9   8  147.29   11.70
  -3   9   8   67.29    7.50
  -3   9   8   58.79    9.10
  -1   9   8   55.89   10.20
  -1   9   8   64.39    7.80
   1   9   8  296.27   22.30
   1   9   8  289.07   27.10
   3   9   8  112.39   10.90
   3   9   8   76.89   14.70
   5   9   8    6.20    4.90
   5   9   8    4.70    9.70
   7   9   8   13.60   11.80
   9   9   8   10.00   13.20
  11   9   8   17.20   13.60
  13   9   8   15.10   14.70
 -14  10   8    5.10    4.30
 -12  10   8    3.00    3.80
 -10  10   8   -2.70    3.50
  -8  10   8   10.50    4.10
  -6  10   8    9.60    4.00
  -6  10   8    8.00    3.80
  -4  10   8   44.60    6.00
  -4  10   8   52.49    6.10
  -2  10   8   24.70    4.80
   0  10   8   30.90    9.40
   0  10   8   41.70    6.10
   2  10   8   49.20    6.90
   2  10   8   33.10   10.50
   4  10   8   35.90    6.70
   4  10   8   26.90   10.90
   6  10   8   21.70   11.70
   6  10   8   22.00    6.70
   8  10   8   12.20   12.30
   8  10   8   23.90    7.00
  10  10   8    4.00   12.50
  -9  11   8   35.10    5.80
  -7  11   8   19.40    4.80
  -5  11   8   86.49    9.30
  -3  11   8   59.29    8.00
  -3  11   8   77.09    7.80
  -1  11   8    4.90    4.00
   1  11   8    3.60    4.30
   3  11   8    1.20    8.60
   3  11   8   10.60    5.20
   5  11   8    4.20    9.90
   5  11   8   16.40    6.20
   7  11   8    5.60    6.10
   7  11   8   -1.10   10.10
  -9 -11   9    9.70    6.60
  -7 -11   9    7.70    7.00
  -5 -11   9  102.39   13.90
  -3 -11   9  117.79   14.90
  -1 -11   9   17.70    6.70
  14  10  -9   18.20   10.30
 -14 -10   9   38.40    9.50
 -12 -10   9   16.10    8.00
 -10 -10   9   21.70    7.80
 -10 -10   9   31.80    8.70
  -8 -10   9   15.40    7.10
  -6 -10   9   29.30    7.00
  -4 -10   9   47.40    8.90
  -2 -10   9  129.89   14.20
   0 -10   9   24.80    6.60
   2 -10   9   10.40    5.40
  17   9  -9    9.90    9.60
 -17  -9   9   14.10    8.50
  15   9  -9    9.00    8.80
 -15  -9   9   23.40    8.30
 -13  -9   9    4.90    7.00
 -11  -9   9   12.60    7.50
 -11  -9   9   13.50    7.30
  -9  -9   9    7.10    6.50
  -9  -9   9   16.80    7.10
  -7  -9   9    2.40    6.10
  -7  -9   9   12.60    6.50
  -5  -9   9   87.49   12.00
  -5  -9   9   67.79   10.00
  -3  -9   9  113.09   12.10
  -3  -9   9   96.49   11.80
  -1  -9   9   20.70    5.90
  -1  -9   9   19.00    6.10
   1  -9   9   96.19   11.20
   3  -9   9   93.79   11.40
   5  -9   9   34.50    6.40
  18   8  -9    8.70    9.50
 -18  -8   9   33.80    9.20
  16   8  -9    1.10    7.90
 -16  -8   9    7.90    7.20
 -14  -8   9    3.00    6.40
 -12  -8   9   38.40    8.10
 -12  -8   9   34.90    8.60
 -10  -8   9  364.16   29.60
 -10  -8   9  402.96   30.30
  -8  -8   9  180.18   16.30
  -8  -8   9  163.98   16.60
  -6  -8   9   60.09    8.40
  -6  -8   9   55.09    8.70
  -4  -8   9   -3.20    5.20
  -4  -8   9   -2.70    4.90
  -2  -8   9   10.80    5.60
  -2  -8   9   22.00    5.60
   0  -8   9   23.20    5.10
   0  -8   9   29.00    6.20
   2  -8   9   41.80    6.70
   4  -8   9    3.60    4.50
   6  -8   9    3.20    4.50
   8  -8   9   40.10    6.40
  21   7  -9    4.40    9.70
 -21  -7   9   10.00    8.00
  19   7  -9   -0.90    8.40
 -19  -7   9    2.40    7.10
  17   7  -9    2.90    7.80
 -17  -7   9    1.50    6.40
 -15  -7   9   -1.40    5.80
 -13  -7   9   11.40    6.30
 -13  -7   9    9.70    6.70
 -11  -7   9   69.59    9.00
 -11  -7   9   58.29    9.50
  -9  -7   9   33.70    6.70
  -9  -7   9   40.60    7.80
  -7  -7   9   17.70    5.80
  -5  -7   9   37.40    6.10
  -5  -7   9   46.40    7.20
  -3  -7   9  108.59   11.80
  -3  -7   9  106.39   10.50
   1   7  -9  123.49   10.10
  -1  -7   9  122.59   12.00
  -1  -7   9  145.39   11.60
  -1   7  -9   35.20    4.20
   1  -7   9   43.30    5.50
   1  -7   9   47.00    6.70
   3  -7   9   29.30    5.70
   5  -7   9   99.39   10.50
   7  -7   9   11.60    4.90
   9  -7   9    7.30    4.60
  11  -7   9   76.99    9.60
  22   6  -9   -2.90    8.80
 -22  -6   9    9.40    9.40
  20   6  -9   19.60    9.90
 -20  -6   9   29.90    8.20
  18   6  -9   25.80   10.60
 -18  -6   9   43.90    8.40
 -16  -6   9   14.70    6.20
 -14  -6   9    7.50    6.00
 -12  -6   9  130.49   14.30
 -12  -6   9  148.39   13.60
 -10  -6   9  119.59   11.10
 -10  -6   9   93.49   11.90
   8   6  -9    6.20    1.80
  -8  -6   9    5.50    4.10
  -8  -6   9    2.70    5.00
  -6  -6   9   87.09    9.90
  -6  -6   9   77.79    8.60
  -4  -6   9   84.59    8.30
  -4  -6   9   78.69    9.50
  -2  -6   9  148.29   12.70
  -2  -6   9  127.69   11.10
   0   6  -9   71.79    6.40
   0  -6   9   78.09    7.30
   0  -6   9   85.99    8.80
  -2   6  -9   10.40    1.90
   2  -6   9   15.30    4.70
   2  -6   9   13.90    3.20
   4  -6   9   18.20    4.70
   6  -6   9   50.79    7.20
   6  -6   9   45.80    4.30
   8  -6   9   35.30    5.80
  10  -6   9    4.20    4.40
  12  -6   9    1.30    4.60
  14  -6   9   -4.00    4.80
  23   5  -9    3.90    9.60
 -23  -5   9    4.60    7.10
  21   5  -9    8.80    8.90
 -21  -5   9    7.00    6.70
  19   5  -9   -3.50    7.10
 -19  -5   9    5.30    5.80
 -17  -5   9   29.60    7.10
 -15  -5   9   27.80    6.30
 -15  -5   9   26.50    6.50
 -13  -5   9    4.10    4.90
 -13  -5   9   -3.90    4.20
 -11  -5   9    6.40    4.50
 -11  -5   9    3.60    4.00
   9   5  -9   45.50    4.40
  -9  -5   9   44.20    6.10
  -9  -5   9   45.90    7.00
   7   5  -9  185.98   13.40
  -7  -5   9  195.78   15.10
  -7  -5   9  204.48   16.10
  -5  -5   9  178.48   14.00
  -5  -5   9  193.78   15.30
  -3  -5   9   50.19    5.70
  -3  -5   9   47.00    7.10
   1   5  -9  230.08   15.90
  -1  -5   9  222.48   17.50
  -1  -5   9  229.08   16.20
  -1   5  -9    1.40    1.50
   1  -5   9    1.70    3.60
   1  -5   9    3.70    2.00
  -3   5  -9    9.30    1.60
   3  -5   9   10.60    4.10
   5  -5   9   93.49    7.30
   5  -5   9  107.29    9.70
   7  -5   9    8.00    4.00
   7  -5   9   10.20    2.20
   9  -5   9   12.30    4.40
  11  -5   9  373.16   27.30
  13  -5   9   20.50    5.50
  15  -5   9   65.19    9.70
  24   4  -9    1.10    8.70
 -24  -4   9   10.80    7.60
  22   4  -9    1.60    8.20
 -22  -4   9   13.50    6.90
  20   4  -9   29.40   10.30
  18   4  -9   25.60   10.10
 -18  -4   9   90.39   10.50
 -16  -4   9   93.29   11.00
 -16  -4   9   82.59   10.60
 -14  -4   9   53.19    7.10
 -14  -4   9   40.80    7.00
 -12  -4   9    1.00    3.70
 -12  -4   9    1.20    4.20
 -10  -4   9    0.00    3.20
 -10  -4   9    3.90    4.10
   8   4  -9    5.60    1.80
  -8  -4   9    5.90    3.10
  -8  -4   9    6.60    4.20
   6   4  -9  213.58   15.00
  -6  -4   9  220.78   17.20
  -6  -4   9  229.48   16.20
  -4  -4   9   -0.40    3.70
  -4  -4   9    0.40    2.40
   2   4  -9    3.80    2.10
  -2  -4   9    5.80    3.70
  -2  -4   9    4.20    2.30
   0   4  -9   47.30    4.40
   0  -4   9   50.59    4.70
   0  -4   9   45.50    6.50
  -2   4  -9   68.49    5.70
   2  -4   9   74.89    5.90
   2  -4   9   84.79    7.90
  -4   4  -9  319.47   23.20
   4  -4   9  330.57   23.40
   4  -4   9  362.96   24.60
   4  -4   9  359.36   23.10
   6  -4   9    2.40    1.90
   6  -4   9    4.20    3.40
   8  -4   9    7.60    3.70
  10  -4   9   67.89    8.20
  12  -4   9   34.60    4.00
  12  -4   9   41.60    6.20
  14  -4   9    6.90    5.30
  16  -4   9   21.20    6.70
  18  -4   9   -7.70    5.80
 -25  -3   9    6.90    7.20
  23   3  -9   -4.40    7.40
 -23  -3   9   15.90    6.80
  21   3  -9    4.80    7.70
 -21  -3   9   32.00    7.20
 -19  -3   9  105.89   12.30
 -17  -3   9   55.49    7.80
 -15  -3   9   86.69    9.90
 -15  -3   9   78.69    9.40
 -13  -3   9   12.50    4.40
 -13  -3   9   16.50    4.30
 -11  -3   9   17.00    4.50
 -11  -3   9   17.00    4.10
   9   3  -9  143.09   10.00
  -9  -3   9  130.39   11.80
  -9  -3   9  134.19   11.10
   7   3  -9   95.69    7.00
  -7  -3   9   88.89    7.60
  -7  -3   9   94.49    9.20
  -7  -3   9   91.89    8.20
   5   3  -9   12.60    1.70
  -5  -3   9   16.10    3.20
  -5  -3   9   19.50    2.40
  -5  -3   9   15.30    4.00
   3   3  -9   33.40    4.40
  -3  -3   9   35.10    3.10
  -3  -3   9   37.80    4.10
  -3  -3   9   34.30    5.20
   1   3  -9   39.10    4.00
  -1  -3   9   39.00    5.30
  -1  -3   9   37.30    4.30
  -1   3  -9   18.80    2.40
   1  -3   9   19.90    3.90
   1  -3   9   19.20    2.70
  -3   3  -9  706.43   50.79
   3  -3   9  820.02   51.79
   3  -3   9  749.53   50.69
   5  -3   9  111.59    9.00
   5  -3   9   92.49    7.30
   7  -3   9  152.38   11.80
   7  -3   9  187.28   12.80
   7  -3   9  168.08   13.30
   9  -3   9   24.30    3.50
   9  -3   9   29.50    5.20
   9  -3   9   32.10    4.20
  11  -3   9   47.40    7.20
  11  -3   9   45.50    5.40
  11  -3   9   53.69    6.20
  13  -3   9   35.60    7.10
  13  -3   9   26.90    4.80
  15  -3   9  357.56   29.20
  15  -3   9  484.85   32.50
  17  -3   9   15.30    7.90
  19  -3   9    3.10    7.80
  24   2  -9    9.20    8.30
 -24  -2   9   30.90    7.70
  22   2  -9   14.50    8.30
 -22  -2   9   60.39    8.60
  20   2  -9    6.70    7.00
 -20  -2   9   38.80    7.00
  18   2  -9   15.30    7.30
 -18  -2   9   31.40    6.30
 -16  -2   9   38.60    6.20
 -16  -2   9   32.20    5.90
 -14  -2   9   27.60    5.00
 -14  -2   9   34.00    5.50
 -12  -2   9   18.80    4.00
 -12  -2   9   16.00    4.00
 -12  -2   9   12.40    3.90
 -10  -2   9  181.58   14.90
 -10  -2   9  206.68   14.90
 -10  -2   9  209.78   15.50
   8   2  -9  173.18   12.30
  -8  -2   9  173.28   13.70
  -8  -2   9  183.08   12.70
  -8  -2   9  162.08   13.00
   6   2  -9   40.80    3.80
  -6  -2   9   41.90    6.00
  -6  -2   9   48.60    4.20
  -6  -2   9   43.10    5.20
   4   2  -9   56.19    5.40
  -4  -2   9   57.79    5.60
  -4  -2   9   55.59    6.60
  -4  -2   9   61.39    4.70
   2   2  -9  203.58   15.30
   2   2  -9  197.08   14.40
  -2  -2   9  209.88   15.40
  -2  -2   9  210.28   14.60
   0   2  -9  687.83   45.20
   0   2  -9  640.44   44.40
   0  -2   9  639.54   45.10
   0  -2   9  672.93   44.40
  -2   2  -9  161.68   12.00
   2  -2   9  167.98   11.80
   2  -2   9  168.68   13.00
   4  -2   9  199.98   15.00
   4  -2   9  233.58   16.30
   6  -2   9  361.06   26.40
   6  -2   9  409.96   27.60
   8  -2   9    7.10    3.00
   8  -2   9    7.40    4.40
   8  -2   9    7.60    3.50
  10  -2   9  127.79   13.10
  10  -2   9  101.79   10.20
  10  -2   9  123.79   10.40
  12  -2   9   59.69    7.90
  12  -2   9   61.59    9.70
  14  -2   9   32.10    8.70
  16  -2   9    1.90    7.80
  18  -2   9   13.20    8.80
  20  -2   9   -8.70    8.00
  22  -2   9    2.80    9.80
  25   1  -9   -4.90    7.40
 -25  -1   9   13.60    6.70
  23   1  -9    6.00    6.70
 -23  -1   9    8.50    5.90
  21   1  -9   -1.30    5.80
 -21  -1   9   -1.90    4.80
  19   1  -9    6.10    6.30
 -19  -1   9   19.30    5.40
 -17  -1   9    7.50    4.40
 -15  -1   9    0.50    3.80
 -15  -1   9    0.60    3.40
 -15  -1   9    0.70    3.50
 -13  -1   9   35.10    5.00
 -13  -1   9   30.30    4.90
 -13  -1   9   37.60    5.30
 -11  -1   9    4.80    2.80
 -11  -1   9   -0.10    2.80
 -11  -1   9    0.80    3.00
  -9  -1   9  283.17   18.90
  -9  -1   9  257.17   19.40
  -9  -1   9  264.07   19.20
   7   1  -9  180.28   12.60
  -7  -1   9  182.28   13.10
  -7  -1   9  162.18   13.60
  -7  -1   9  189.18   12.80
   5   1  -9   35.50    4.10
   5   1  -9   37.30    5.20
  -5  -1   9   33.60    4.50
  -5  -1   9   36.70    3.60
  -5  -1   9   38.50    5.40
   3   1  -9  152.38   12.20
   3   1  -9  156.08   11.60
  -3  -1   9  160.08   11.70
  -3  -1   9  178.98   12.50
  -3  -1   9  162.18   11.30
   1   1  -9  255.17   17.40
   1   1  -9  243.68   17.90
  -1  -1   9  251.57   18.00
  -1  -1   9  247.28   17.30
  -1   1  -9    1.20    1.80
  -1   1  -9    1.20    2.50
   1  -1   9    0.60    2.70
   1  -1   9    1.80    1.80
  -3   1  -9 1117.79   81.39
   3  -1   9 1299.07   82.09
   3  -1   9 1230.78   81.39
   5  -1   9    1.60    3.80
   5  -1   9    0.70    2.50
   7  -1   9    2.50    4.50
   7  -1   9    2.70    3.20
   7  -1   9    0.80    3.20
   9  -1   9   14.90    4.30
   9  -1   9   21.80    6.30
  11  -1   9   28.70    8.00
  13  -1   9   12.90    7.40
  15  -1   9   14.90    8.50
  17  -1   9    2.50    8.10
  19  -1   9    1.40    8.50
  21  -1   9   13.40    9.70
  24   0  -9   -2.20    6.70
 -24   0   9    4.50    5.70
  22   0  -9   -3.20    5.40
 -22   0   9    3.20    5.00
  20   0  -9   -1.80    4.50
 -20   0   9    3.00    4.40
  18   0  -9   -0.60    4.90
 -18   0   9   -0.40    4.50
 -18   0   9    1.90    4.10
 -16   0   9   -3.00    3.90
 -16   0   9   -1.00    3.60
 -14   0   9    0.50    3.20
 -14   0   9    0.00    3.30
 -14   0   9   -0.70    2.90
 -12   0   9   -4.00    2.60
 -12   0   9   -1.90    2.70
 -12   0   9    0.20    2.70
 -10   0   9    1.10    2.70
 -10   0   9   -1.90    2.40
 -10   0   9   -1.40    2.10
   8   0  -9    3.20    3.00
  -8   0   9    0.70    2.00
  -8   0   9    0.30    2.30
  -8   0   9   -2.30    2.50
   6   0  -9   -0.40    2.40
  -6   0   9    0.20    2.50
  -6   0   9    2.20    2.20
  -6   0   9   -2.10    1.70
   4   0  -9    0.50    1.60
   4   0  -9    0.10    2.10
  -4   0   9    1.20    1.90
  -4   0   9   -1.60    1.50
  -4   0   9   -0.10    2.40
   2   0  -9    0.50    2.00
   2   0  -9   -0.50    1.60
  -2   0   9    0.90    2.50
  -2   0   9    2.20    1.90
   0   0  -9    0.40    1.90
   0   0  -9   -1.50    2.40
   0   0   9    0.10    1.90
   0   0   9    0.40    2.60
  -2   0  -9   -2.00    1.90
  -2   0  -9   -2.20    3.20
   2   0   9   -2.80    3.00
   2   0   9   -1.30    2.20
   4   0   9    1.50    2.90
   4   0   9    5.60    4.50
   6   0   9    2.20    3.50
   6   0   9    1.90    5.40
   6   0   9    2.90    3.60
   8   0   9    0.30    6.00
  10   0   9   -2.30    6.00
  12   0   9    7.90    7.10
  14   0   9   -3.50    6.90
  16   0   9   -2.00    7.20
  18   0   9    9.20    8.50
  20   0   9   -6.50    8.00
  22   0   9   -6.20    9.10
 -25   1   9   17.10    6.20
 -23   1   9    9.40    5.50
  21  -1  -9   -1.40    4.90
 -21   1   9    2.70    4.60
  19  -1  -9    4.70    5.30
 -19   1   9   17.70    5.80
 -19   1   9   11.50    4.60
  17  -1  -9    2.50    4.40
 -17   1   9    2.10    4.40
 -17   1   9    6.10    4.10
 -15   1   9    4.30    3.00
 -15   1   9    1.50    3.60
 -15   1   9   -0.30    3.30
 -13   1   9   32.80    4.80
 -13   1   9   37.60    5.20
 -13   1   9   39.90    5.10
  11  -1  -9    6.60    2.90
 -11   1   9    3.00    2.40
 -11   1   9    1.80    2.60
 -11   1   9    2.30    2.80
   9  -1  -9  233.68   18.40
  -9   1   9  269.77   18.40
  -9   1   9  275.27   18.50
  -9   1   9  263.47   18.50
   7  -1  -9  173.08   12.70
  -7   1   9  176.28   12.40
  -7   1   9  161.78   12.70
  -7   1   9  171.68   12.60
   5  -1  -9   40.60    4.10
   5  -1  -9   37.00    4.50
  -5   1   9   39.90    4.50
  -5   1   9   34.90    4.50
  -5   1   9   39.00    4.00
   3  -1  -9  176.58   12.60
   3  -1  -9  171.28   12.80
  -3   1   9  182.68   13.00
  -3   1   9  161.38   12.50
   1  -1  -9  265.27   21.40
   1  -1  -9  296.27   20.80
  -1   1   9  321.47   21.30
  -1   1   9  302.97   20.80
  -1  -1  -9    2.80    3.50
  -1  -1  -9    2.80    2.30
   1   1   9   -0.60    2.30
   1   1   9    3.20    3.40
   3   1   9 1344.87   90.39
   3   1   9 1294.07   88.79
   5   1   9    2.10    3.70
   5   1   9    1.90    5.70
   7   1   9    5.80    6.30
   9   1   9   13.80    7.30
  11   1   9   15.70    7.40
  13   1   9    3.40    7.00
  15   1   9   11.50    8.00
  17   1   9    3.30    7.60
  19   1   9    1.30    7.80
  21   1   9    3.00    9.10
 -24   2   9   35.90    6.80
 -22   2   9   61.29    8.00
 -20   2   9   40.60    7.20
 -20   2   9   32.00    5.80
 -18   2   9   30.90    5.40
 -18   2   9   30.00    6.30
 -16   2   9   41.90    5.80
 -16   2   9   43.90    6.20
  14  -2  -9   33.20    4.70
 -14   2   9   47.40    5.60
 -14   2   9   41.90    5.30
 -14   2   9   39.20    5.10
  12  -2  -9   16.20    3.10
 -12   2   9   11.80    3.10
 -12   2   9   14.40    3.50
 -12   2   9   15.60    2.80
  10  -2  -9  170.78   13.40
 -10   2   9  198.48   13.70
 -10   2   9  186.78   13.80
 -10   2   9  190.78   13.40
   8  -2  -9  141.79   11.60
  -8   2   9  173.78   11.70
  -8   2   9  154.68   11.60
  -8   2   9  163.58   11.90
   6  -2  -9   34.70    4.40
  -6   2   9   36.60    4.80
  -6   2   9   47.70    4.90
  -6   2   9   50.49    4.60
   4  -2  -9   68.49    6.20
   4  -2  -9   48.10    5.80
  -4   2   9   63.49    5.60
  -4   2   9   51.79    5.70
   2  -2  -9  186.58   16.50
   2  -2  -9  231.38   16.00
  -2   2   9  222.38   15.90
  -2   2   9  236.68   16.20
   0   2   9  831.62   54.79
   0   2   9  755.72   53.79
   2   2   9  192.18   14.80
   2   2   9  196.48   17.50
   4   2   9  238.48   21.40
   4   2   9  237.28   18.10
   6   2   9  296.77   25.30
   8   2   9    7.00    6.30
  10   2   9   56.89   10.30
  12   2   9   45.00   10.20
  14   2   9    6.10    7.50
  16   2   9   -5.60    6.90
  18   2   9   -0.10    7.70
  20   2   9    4.30    9.10
  22   2   9    0.50    9.80
 -25   3   9    6.90    5.20
 -23   3   9    8.90    4.70
 -21   3   9   28.90    5.70
 -21   3   9   27.80    7.20
 -19   3   9  103.79   12.30
 -19   3   9  117.59   10.90
 -17   3   9   58.79    7.30
 -17   3   9   50.29    6.40
  15  -3  -9   62.69    6.70
 -15   3   9   70.39    7.90
 -15   3   9   84.99    7.80
  13  -3  -9    9.90    2.60
 -13   3   9   14.00    3.50
 -13   3   9   17.40    2.90
 -13   3   9   16.30    3.70
  11  -3  -9   11.60    2.50
 -11   3   9   13.90    3.30
 -11   3   9   15.80    2.50
 -11   3   9   16.10    3.20
   9  -3  -9  128.49   10.00
  -9   3   9  142.79   10.70
  -9   3   9  137.29   10.50
  -9   3   9  136.89    9.90
   7  -3  -9   98.99    7.80
  -7   3   9   90.29    7.70
  -7   3   9   87.39    7.50
  -7   3   9   84.59    7.20
   5  -3  -9   17.50    3.60
  -5   3   9   14.10    2.90
  -5   3   9   15.90    3.00
  -5   3   9   15.10    2.80
   3  -3  -9   34.40    5.50
  -3   3   9   37.00    5.40
  -3   3   9   37.50    5.00
   1  -3  -9   29.80    6.30
  -1   3   9   49.00    5.60
  -1   3   9   41.90    6.10
   1   3   9   24.70    6.60
   1   3   9   26.60    4.40
   3   3   9  837.32   58.69
   3   3   9  880.11   61.79
   5   3   9  105.09   10.40
   5   3   9  107.29   15.00
   7   3   9  136.69   17.20
   9   3   9   12.00    7.80
  11   3   9   27.70    9.40
  13   3   9   11.90    7.70
  15   3   9  222.98   24.00
  17   3   9    0.80    8.00
  19   3   9    8.30    8.90
  21   3   9   -4.30    9.10
 -22   4   9   16.40    4.80
 -22   4   9   10.30    6.20
 -20   4   9   97.59   10.90
 -20   4   9   88.89    9.70
 -18   4   9   79.39    9.30
 -18   4   9   86.29    9.20
 -16   4   9  103.39   10.00
 -16   4   9   99.59    9.50
  14  -4  -9   26.70    4.30
 -14   4   9   49.80    5.50
 -14   4   9   47.40    5.90
 -12   4   9    0.50    2.80
 -12   4   9    1.90    2.90
  10  -4  -9    1.60    2.00
 -10   4   9   -0.40    1.50
 -10   4   9    0.10    2.50
 -10   4   9    3.10    2.70
   8  -4  -9    2.90    2.50
  -8   4   9    4.30    1.90
  -8   4   9    6.70    2.80
  -8   4   9   11.40    2.70
   6  -4  -9  216.38   17.30
  -6   4   9  234.48   16.20
  -6   4   9  218.58   15.90
  -6   4   9  217.58   15.70
   4  -4  -9    0.70    3.80
  -4   4   9    0.80    2.50
  -4   4   9    2.80    2.50
   2  -4  -9    3.00    4.30
  -2   4   9    8.00    3.10
  -2   4   9    7.80    4.00
   0   4   9   53.89    8.50
   0   4   9   51.89    6.50
   2   4   9   93.89   13.60
   2   4   9   81.89    8.50
   4   4   9  371.56   26.40
   4   4   9  342.37   30.60
   6   4   9    2.30    6.90
   8   4   9    4.60    7.30
  10   4   9   38.20   10.50
  12   4   9   28.10   10.50
  14   4   9    4.00    8.20
  16   4   9   16.40   10.10
  18   4   9   -3.30    8.50
  20   4   9    6.80   10.20
 -23   5   9    6.10    6.20
 -21   5   9   10.70    5.70
 -21   5   9    9.20    4.10
 -19   5   9   10.50    5.10
 -19   5   9   17.20    4.40
 -17   5   9   43.40    6.60
 -17   5   9   36.20    5.30
 -15   5   9   30.20    4.70
 -15   5   9   21.80    4.80
 -13   5   9   -0.60    3.00
 -13   5   9   -3.20    2.90
 -11   5   9    6.40    3.00
 -11   5   9    6.80    3.10
  -9   5   9   42.70    5.10
  -9   5   9   47.20    5.70
  -7   5   9  166.08   12.80
  -7   5   9  197.98   13.70
  -7   5   9  188.78   13.50
  -5   5   9  177.88   14.10
  -5   5   9  204.48   14.50
  -5   5   9  195.48   14.20
  -3   5   9   59.19    6.80
  -3   5   9   57.89    7.80
  -1   5   9  253.07   20.90
  -1   5   9  233.98   18.10
   1   5   9   -1.70    3.10
   1   5   9    8.50    6.50
   3   5   9   11.10    4.20
   3   5   9    8.20    8.00
   5   5   9   81.39   13.50
   7   5   9   15.50    8.90
   9   5   9    5.20    8.90
  11   5   9  238.48   26.70
  13   5   9   17.70   10.30
  15   5   9   33.90   12.20
  17   5   9   11.70   10.50
  19   5   9    0.90   10.10
 -22   6   9    3.90    6.10
 -20   6   9   28.60    6.70
 -18   6   9   53.79    7.50
 -18   6   9   56.99    7.20
 -16   6   9    2.60    4.00
 -16   6   9    2.80    3.50
 -14   6   9    4.40    3.60
 -14   6   9    7.10    3.50
 -12   6   9  121.29   10.30
 -12   6   9  118.99   10.30
 -10   6   9   83.89    8.50
 -10   6   9  101.39    8.70
  -8   6   9    5.60    3.00
  -8   6   9    4.50    2.90
  -6   6   9   91.49    7.80
  -6   6   9   89.69    8.30
  -6   6   9   84.19    7.40
  -4   6   9  106.39    9.90
  -4   6   9   93.69    9.10
  -2   6   9  139.29   11.70
  -2   6   9  144.09   14.30
   0   6   9   93.89    9.30
   0   6   9  102.19   14.10
   2   6   9   14.10    4.40
   2   6   9   19.90    8.40
   4   6   9   18.30    5.00
   4   6   9   20.20    9.80
   6   6   9   57.69   13.70
   8   6   9   29.80   12.00
  10   6   9    9.70   10.70
  12   6   9    5.10   10.50
  14   6   9   -7.80    8.90
  16   6   9    3.90   10.80
  18   6   9    8.40   12.40
 -19   7   9    2.90    5.10
 -17   7   9   -1.60    4.10
 -15   7   9    2.90    3.40
 -15   7   9    6.20    4.10
 -13   7   9   13.50    4.00
 -13   7   9   11.20    3.80
 -11   7   9   57.39    6.60
 -11   7   9   66.89    7.30
  -9   7   9   34.40    4.80
  -9   7   9   41.90    5.20
  -7   7   9   11.90    2.50
  -7   7   9   15.80    3.80
  -7   7   9   17.60    3.70
  -5   7   9   47.50    6.30
  -5   7   9   35.40    5.20
  -5   7   9   41.30    5.30
  -5   7   9   39.70    5.00
  -3   7   9  112.39   12.00
  -3   7   9  106.59    9.90
  -1   7   9  135.09   11.80
  -1   7   9  137.89   15.80
   1   7   9   47.90   10.50
   1   7   9   48.00    6.60
   3   7   9   33.90   10.90
   3   7   9   27.60    5.60
   5   7   9  109.29   11.20
   5   7   9   87.99   16.80
   7   7   9   12.50   10.80
   9   7   9    9.60   11.80
  11   7   9   45.10   15.20
  13   7   9   -4.30   11.70
  15   7   9   19.70   13.50
  17   7   9   14.60   14.30
 -18   8   9   36.30    6.50
 -16   8   9    4.60    4.20
 -14   8   9    7.10    4.00
 -12   8   9   32.20    5.10
 -12   8   9   31.70    4.80
 -10   8   9  386.56   27.80
 -10   8   9  396.06   27.70
  -8   8   9  163.28   13.10
  -8   8   9  165.58   13.10
  -6   8   9   67.69    7.20
  -6   8   9   71.69    7.40
  -6   8   9   56.39    6.90
  -4   8   9   -0.90    4.00
  -4   8   9    1.10    3.20
  -2   8   9   12.50    4.00
  -2   8   9    8.80    5.90
   0   8   9   27.00    8.80
   0   8   9   27.70    5.10
   2   8   9   38.20    6.30
   2   8   9   38.30   10.70
   4   8   9    7.70    9.20
   4   8   9    5.90    4.70
   6   8   9   -6.70    9.30
   6   8   9    3.60    4.60
   8   8   9   35.30   13.80
  10   8   9   20.60   13.80
  12   8   9    2.70   13.10
  14   8   9    3.60   14.20
  16   8   9  -13.80   13.00
 -17   9   9   26.50    5.80
 -15   9   9   14.60    4.80
 -13   9   9    6.10    4.00
 -11   9   9    6.20    3.70
  -9   9   9   20.00    4.50
  -9   9   9   18.30    4.30
  -7   9   9    7.00    3.70
  -7   9   9   11.20    3.80
  -5   9   9   77.29    8.20
  -5   9   9   83.39    8.50
  -3   9   9  101.59    9.80
  -3   9   9  102.89   12.40
  -1   9   9   18.90    7.80
  -1   9   9   19.50    4.80
   1   9   9   84.69    9.20
   1   9   9   64.99   12.60
   3   9   9   86.19   10.30
   3   9   9   79.39   14.90
   5   9   9   23.30   11.50
   5   9   9   40.50    7.20
   7   9   9   13.40   11.80
   7   9   9   19.30    6.30
   9   9   9    7.60   12.50
  11   9   9    5.50   13.20
  13   9   9   -1.10   13.70
 -14  10   9   34.20    5.70
 -12  10   9   29.50    5.30
 -10  10   9   32.30    5.50
  -8  10   9   13.20    4.40
  -6  10   9   38.20    5.60
  -6  10   9   48.10    6.00
  -4  10   9   75.09    8.70
  -4  10   9   92.19    8.90
  -2  10   9  112.79   10.60
   0  10   9   17.60    5.00
   0  10   9   27.30    9.10
   2  10   9    8.60    4.70
   2  10   9   11.50    8.50
   4  10   9   -0.30    4.90
   4  10   9   -1.50    8.80
   6  10   9    7.60    5.80
   6  10   9   -1.20    9.90
   8  10   9    4.70    6.10
   8  10   9    1.90   11.30
  10  10   9    2.60   12.80
  -9  11   9    7.10    4.30
  -7  11   9    8.50    4.40
  -5  11   9   95.29    9.90
  -3  11   9  112.09   11.10
  -3  11   9  128.59   11.30
  -1  11   9   19.30    4.90
   1  11   9   14.30    4.90
   3  11   9    8.00    9.40
   3  11   9    8.50    5.30
   5  11   9   -2.50    9.40
   5  11   9   15.40    6.10
   7  11   9    6.90    6.40
   7  11   9    6.60   11.00
  -9 -11  10    5.50    7.20
  -9 -11  10   12.20    6.50
  -7 -11  10    2.80    6.80
  -5 -11  10   12.00    7.10
  -3 -11  10    9.50    6.80
  -1 -11  10   46.40    8.60
   1 -11  10   25.90    8.30
  14  10 -10   11.50    9.10
 -14 -10  10   16.90    8.20
 -12 -10  10   17.20    7.90
 -10 -10  10   45.40    9.40
 -10 -10  10   51.39   10.20
  -8 -10  10  111.59   13.90
  -8 -10  10  117.09   14.90
  -6 -10  10  148.69   16.70
  -6 -10  10  141.49   15.10
  -4 -10  10  122.29   14.50
  -2 -10  10  119.59   13.80
   0 -10  10   24.30    6.70
   2 -10  10   39.80    7.50
   4 -10  10   44.60   10.80
  17   9 -10    8.90    8.90
 -17  -9  10   16.60    8.30
  15   9 -10    6.50    8.50
 -15  -9  10   11.40    7.60
 -13  -9  10   16.40    7.80
 -13  -9  10   10.50    7.20
 -11  -9  10   26.80    8.40
 -11  -9  10   19.50    7.20
  -9  -9  10    7.10    5.90
  -9  -9  10   10.60    7.10
  -7  -9  10   13.10    6.30
  -7  -9  10    8.60    6.40
  -5  -9  10    7.70    5.60
  -5  -9  10    2.00    5.40
  -3  -9  10    2.20    5.20
  -3  -9  10    5.80    5.90
  -1  -9  10    1.20    5.10
   1  -9  10   16.00    5.90
   3  -9  10   29.60    6.30
   5  -9  10   54.89    8.50
  18   8 -10   17.70   10.80
 -18  -8  10   33.30    9.00
 -16  -8  10   46.10    9.90
 -14  -8  10  103.19   12.80
 -14  -8  10   96.99   13.90
 -12  -8  10   92.19   13.10
 -12  -8  10   67.19   10.00
 -10  -8  10  171.88   17.50
 -10  -8  10  179.68   16.60
  -8  -8  10  299.07   24.10
  -8  -8  10  315.27   24.90
  -6  -8  10  311.77   24.60
  -6  -8  10  295.57   23.50
  -4  -8  10  164.78   15.20
  -4  -8  10  159.48   14.70
  -2  -8  10  241.38   19.90
  -2  -8  10  254.07   19.50
   0  -8  10   75.59    9.40
   0  -8  10   97.49   10.70
   2  -8  10   28.30    6.10
   4  -8  10  109.79   11.70
   6  -8  10   57.79    8.90
   8  -8  10   25.80    6.10
 -21  -7  10   32.00    9.60
  19   7 -10   25.10   11.30
 -19  -7  10   26.80    8.50
 -17  -7  10   15.00    7.10
 -15  -7  10   -1.00    5.90
 -15  -7  10    2.30    6.20
 -13  -7  10   17.40    6.30
 -13  -7  10   17.00    7.10
 -11  -7  10   36.60    7.10
 -11  -7  10   36.70    8.00
  -9  -7  10   10.00    5.00
  -9  -7  10    9.60    5.30
  -7  -7  10   64.59    8.80
  -7  -7  10   60.19    7.70
  -5  -7  10   60.49    9.30
  -5  -7  10   58.99    7.10
  -3  -7  10   61.69    7.80
  -3  -7  10   60.29    9.00
  -1  -7  10   57.79    8.50
  -1  -7  10   58.09    7.40
  -1   7 -10    8.90    3.40
   1  -7  10   16.10    5.20
   1  -7  10   23.20    4.20
   3  -7  10   26.10    5.60
   5  -7  10   13.60    5.20
   7  -7  10   14.50    5.40
   9  -7  10   83.89   10.00
  11  -7  10  144.19   13.40
  22   6 -10    3.90    9.20
 -22  -6  10    7.60    7.30
  20   6 -10    4.30    8.40
 -20  -6  10    2.20    6.40
  18   6 -10   21.70   10.50
 -18  -6  10   81.39   10.30
 -16  -6  10  288.87   22.90
 -16  -6  10  275.97   23.40
 -14  -6  10  305.77   24.60
 -14  -6  10  325.27   25.50
 -12  -6  10  381.96   27.40
 -12  -6  10  348.97   28.00
 -10  -6  10  681.83   49.70
 -10  -6  10  748.93   50.69
   8   6 -10  375.76   26.10
  -8  -6  10  380.86   28.80
  -8  -6  10  405.96   28.10
  -6  -6  10  183.58   14.80
  -6  -6  10  191.68   16.10
  -4  -6  10  135.89   12.60
  -4  -6  10  119.59   10.50
  -2  -6  10  288.57   21.90
  -2  -6  10  333.17   23.60
   0   6 -10  624.54   43.60
   0  -6  10  704.73   45.50
   0  -6  10  622.34   44.00
  -2   6 -10  583.04   41.60
   2  -6  10  626.34   43.30
   2  -6  10  652.43   41.90
   4  -6  10  308.67   23.00
   6  -6  10   71.89    8.70
   8  -6  10   25.40    5.70
  10  -6  10  212.78   17.40
  12  -6  10   36.90    6.70
  14  -6  10   -3.00    5.20
  23   5 -10   18.00   11.00
 -23  -5  10   47.40    9.50
  21   5 -10   27.00   10.90
  19   5 -10   11.40    8.90
 -19  -5  10   38.20    7.70
 -17  -5  10   34.00    7.30
 -17  -5  10   38.00    7.80
 -15  -5  10    9.60    5.90
 -15  -5  10    9.60    5.30
 -13  -5  10    2.40    4.50
 -13  -5  10    5.70    4.50
 -11  -5  10   91.99   10.20
   9   5 -10   18.40    2.50
  -9  -5  10   17.10    4.40
  -9  -5  10   22.20    5.60
   7   5 -10    1.30    1.20
  -7  -5  10    1.40    3.00
  -7  -5  10   -0.60    3.60
  -5  -5  10    6.50    3.90
  -5  -5  10   11.10    3.20
  -3  -5  10    5.10    2.60
  -3  -5  10    9.30    4.20
   1   5 -10    0.70    2.10
  -1  -5  10    3.10    3.70
  -1  -5  10    5.30    2.30
  -1   5 -10    8.10    1.90
   1  -5  10    8.10    4.10
   1  -5  10   13.10    2.40
  -3   5 -10   80.29    6.30
   3  -5  10   85.89    6.40
   3  -5  10   86.79    8.80
   5  -5  10  187.58   15.00
   5  -5  10  189.18   13.20
   7  -5  10   51.19    4.80
   7  -5  10   46.30    7.30
   9  -5  10   17.10    4.70
  11  -5  10  171.08   14.90
  13  -5  10  167.68   15.20
  15  -5  10   28.60    6.80
  24   4 -10    8.40    9.40
 -24  -4  10   31.40    8.60
  22   4 -10    1.70    7.70
 -22  -4  10   15.50    6.90
  20   4 -10   50.99   12.50
 -18  -4  10  267.77   21.80
 -16  -4  10  231.08   19.00
 -16  -4  10  205.78   18.20
 -14  -4  10   38.80    6.90
 -14  -4  10   37.40    6.40
 -12  -4  10  295.57   22.00
 -12  -4  10  295.77   22.70
 -10  -4  10  803.62   57.69
 -10  -4  10  888.41   58.49
   8   4 -10  847.62   56.69
  -8  -4  10  855.41   58.39
  -8  -4  10  840.02   57.59
   6   4 -10  807.22   60.69
  -6  -4  10  908.31   61.69
  -6  -4  10 1033.60   62.69
  -4  -4  10 2253.17  143.59
  -4  -4  10 2050.89  144.29
   2   4 -10 1015.20   67.79
  -2  -4  10  935.21   68.69
  -2  -4  10 1083.09   67.89
   0   4 -10  803.22   52.09
   0  -4  10  798.82   52.19
   0  -4  10  726.63   53.19
  -2   4 -10 1200.48   85.59
   2  -4  10 1280.77   85.59
   2  -4  10 1375.06   86.79
  -4   4 -10  263.47   19.60
   4  -4  10  303.67   21.10
   4  -4  10  308.17   19.50
   4  -4  10  265.97   19.70
   6  -4  10   71.39    7.70
   6  -4  10   69.99    6.40
   6  -4  10   74.09    5.70
   8  -4  10  424.56   30.30
  10  -4  10  277.67   21.20
  12  -4  10    9.70    4.90
  14  -4  10   44.00    7.70
  16  -4  10   85.69   12.30
  18  -4  10   -2.60    6.60
  23   3 -10   25.70   10.20
 -23  -3  10   49.80    8.90
  21   3 -10   63.29   13.70
 -17  -3  10  111.89   11.90
 -17  -3  10  111.29   11.70
 -15  -3  10   64.19    7.90
 -15  -3  10   70.89    9.70
 -13  -3  10   69.99    8.30
 -13  -3  10   76.59    9.00
 -11  -3  10   50.99    6.20
 -11  -3  10   57.39    7.50
   9   3 -10   57.19    5.30
  -9  -3  10   51.89    7.30
  -9  -3  10   58.29    6.00
  -9  -3  10   56.39    6.60
   7   3 -10  444.26   30.80
  -7  -3  10  440.56   32.30
  -7  -3  10  497.65   31.20
  -7  -3  10  446.26   31.60
  -5  -3  10   17.50    2.30
  -5  -3  10   20.90    4.50
  -5  -3  10   20.60    3.40
   3   3 -10  275.97   19.30
  -3  -3  10  270.47   19.40
  -3  -3  10  283.37   20.40
  -3  -3  10  274.37   18.70
   1   3 -10  253.67   18.30
  -1  -3  10  265.17   18.50
  -1  -3  10  278.87   19.70
  -1   3 -10  116.49    9.00
   1  -3  10  135.59    9.30
   1  -3  10  116.49   10.60
  -3   3 -10  148.69   11.30
   3  -3  10  173.08   12.70
   3  -3  10  152.08   11.20
   5  -3  10  331.47   23.00
   5  -3  10  301.37   21.40
   7  -3  10  142.49   11.10
   7  -3  10  170.68   13.20
   7  -3  10  160.98   12.10
   9  -3  10  371.46   27.40
   9  -3  10  329.47   25.70
   9  -3  10  426.16   26.40
  11  -3  10  338.47   26.90
  11  -3  10  391.46   28.80
  11  -3  10  424.46   27.10
  13  -3  10  167.08   15.00
  13  -3  10  139.29   12.40
  15  -3  10   16.10    5.90
  15  -3  10   27.20    7.70
  17  -3  10  106.29   14.60
  19  -3  10  123.69   16.50
  24   2 -10   15.40    9.30
 -24  -2  10   63.69    9.30
  22   2 -10   22.50    8.70
  20   2 -10   21.20    8.50
 -20  -2  10   70.99    8.40
 -18  -2  10  144.09   13.60
 -16  -2  10  688.23   50.09
 -16  -2  10  754.12   50.39
 -14  -2  10  272.67   20.60
 -14  -2  10  262.67   20.50
 -14  -2  10  287.77   20.80
 -12  -2  10  198.68   15.10
 -12  -2  10  205.78   15.60
 -12  -2  10  188.08   15.20
 -10  -2  10  472.05   33.30
 -10  -2  10  474.05   32.60
 -10  -2  10  473.45   32.80
   8   2 -10 2434.06  168.18
  -8  -2  10 2488.85  168.68
  -8  -2  10 2670.23  168.48
  -6  -2  10 1076.49   77.79
  -6  -2  10 1224.78   76.89
  -6  -2  10 1153.08   77.29
   4   2 -10 2150.68  144.79
  -4  -2  10 2189.18  144.79
  -4  -2  10 2191.28  144.39
  -4  -2  10 2164.88  145.39
   2   2 -10  401.16   27.70
  -2  -2  10  400.66   28.50
  -2  -2  10  415.36   27.80
   0   2 -10 1183.08   78.39
   0  -2  10 1170.88   78.39
   0  -2  10 1164.68   79.09
  -2   2 -10 3706.33  252.57
   2  -2  10 3718.03  252.37
   2  -2  10 3981.80  253.27
   4  -2  10 1901.11  137.99
   4  -2  10 2249.07  138.99
   6  -2  10  166.28   13.00
   6  -2  10  189.38   14.40
   8  -2  10  326.37   24.30
   8  -2  10  309.77   24.50
   8  -2  10  400.56   26.20
  10  -2  10  804.42   60.19
  10  -2  10  967.30   62.19
  10  -2  10  887.91   61.09
  12  -2  10  489.45   37.60
  12  -2  10  591.04   40.30
  14  -2  10   -1.70    6.50
  14  -2  10    6.40    4.20
  16  -2  10   -1.70    7.50
  18  -2  10   24.80    9.30
  20  -2  10   12.20   10.00
 -25  -1  10  127.79   14.80
  23   1 -10   30.30    9.30
 -23  -1  10   65.29    8.80
 -21  -1  10   38.20    7.10
 -17  -1  10  244.68   19.20
 -17  -1  10  255.87   19.30
 -17  -1  10  232.28   19.60
 -15  -1  10  175.48   14.30
 -15  -1  10  187.18   14.50
 -15  -1  10  165.98   14.50
 -13  -1  10  719.43   51.29
 -13  -1  10  754.12   51.49
 -13  -1  10  775.42   51.39
 -11  -1  10   60.79    6.70
 -11  -1  10   67.29    6.30
 -11  -1  10   52.29    6.70
  -9  -1  10    9.80    2.90
  -9  -1  10    7.30    2.40
  -9  -1  10    4.50    3.20
   7   1 -10    0.00    1.50
  -7  -1  10    1.90    2.40
  -7  -1  10    3.30    2.00
  -7  -1  10    2.00    3.00
  -5  -1  10  100.69    9.20
  -5  -1  10  115.79    8.90
  -5  -1  10  115.09    8.30
   3   1 -10    1.80    1.70
   3   1 -10   -0.90    3.00
  -3  -1  10    1.40    2.00
  -3  -1  10    0.00    2.90
   1   1 -10  264.87   17.30
   1   1 -10  246.58   18.60
  -1  -1  10  270.87   17.30
  -1  -1  10  204.38   17.70
  -1   1 -10  271.67   17.70
   1  -1  10  270.07   17.50
   1  -1  10  205.48   18.00
  -3   1 -10  110.99    9.60
   3  -1  10  126.59    9.60
   3  -1  10  131.79   10.90
   5  -1  10 2732.43  175.58
   5  -1  10 2505.65  174.58
   7  -1  10  152.78   14.00
   7  -1  10  144.19   12.00
   7  -1  10  141.59   12.00
   9  -1  10  399.86   29.70
   9  -1  10  357.86   27.30
  11  -1  10  596.54   42.10
  11  -1  10  511.05   38.90
  13  -1  10  418.06   34.20
  15  -1  10   31.30    9.50
  17  -1  10   26.90   10.00
  19  -1  10   -4.80    8.60
  21  -1  10    8.10   10.00
  24   0 -10   -9.20    5.60
 -24   0  10    1.10    5.40
  22   0 -10    7.70    6.70
 -22   0  10   21.20    6.00
 -20   0  10   70.29    8.80
 -18   0  10  106.79   11.60
 -18   0  10  110.29   10.90
 -16   0  10 1478.95  101.79
 -16   0  10 1450.45  102.09
 -16   0  10 1601.44  101.99
 -14   0  10  844.42   59.29
 -14   0  10  881.21   59.49
 -14   0  10  893.31   59.39
 -12   0  10  998.50   66.49
 -12   0  10  933.21   66.39
 -12   0  10 1020.10   66.39
 -10   0  10 1596.64  108.29
 -10   0  10 1542.25  108.19
 -10   0  10 1712.73  108.09
   8   0 -10 2002.90  123.89
  -8   0  10 1914.31  123.19
  -8   0  10 1676.03  123.49
  -8   0  10 1799.32  123.29
   6   0 -10  135.19   10.40
  -6   0  10  133.29    9.80
  -6   0  10  132.89   10.10
  -6   0  10  122.89   10.50
   4   0 -10  986.40   62.79
   4   0 -10  936.51   62.69
  -4   0  10  861.81   62.69
  -4   0  10  920.41   62.09
  -4   0  10  934.31   62.39
   2   0 -10  374.36   26.20
   2   0 -10  370.46   25.70
  -2   0  10  379.16   26.20
  -2   0  10  367.46   25.70
   0   0 -10  622.74   41.80
   0   0 -10  572.64   42.40
   0   0  10  625.14   42.20
   0   0  10  637.24   41.70
  -2   0 -10 1938.21  145.19
   2   0  10 2272.47  145.29
   2   0  10 2318.37  145.99
   4   0  10 6236.58  388.36
   4   0  10 5446.85  389.16
   6   0  10 3708.73  264.27
   6   0  10 4229.18  266.17
   8   0  10  215.08   17.50
   8   0  10  230.28   20.50
  10   0  10  127.69   16.00
  12   0  10  576.14   44.50
  14   0  10   11.10    8.30
  16   0  10   37.00   10.30
  18   0  10   92.19   14.50
  20   0  10   -4.10    8.20
 -25   1  10  125.39   13.50
 -23   1  10   86.89   11.00
  21  -1 -10   16.30    6.60
 -21   1  10   40.60    6.40
 -19   1  10  227.38   20.80
 -19   1  10  285.77   20.40
 -17   1  10  252.07   19.20
 -17   1  10  254.87   19.90
 -15   1  10  188.28   14.20
 -15   1  10  173.38   14.20
 -15   1  10  176.58   14.50
 -13   1  10  739.73   51.09
 -13   1  10  727.03   50.89
 -13   1  10  784.42   51.19
  11  -1 -10   60.19    6.60
 -11   1  10   56.29    5.90
 -11   1  10   54.49    6.30
 -11   1  10   56.19    6.00
   9  -1 -10    3.30    2.70
  -9   1  10    5.60    2.40
  -9   1  10    4.10    2.80
  -9   1  10    2.30    2.80
   7  -1 -10    5.50    2.60
  -7   1  10   -1.70    1.90
  -7   1  10    0.30    2.70
  -7   1  10    2.70    2.50
   5  -1 -10  116.79    9.00
  -5   1  10  102.59    9.00
  -5   1  10  113.49    8.50
  -5   1  10  115.69    9.00
   3  -1 -10    1.70    2.30
  -3   1  10    1.80    2.60
  -3   1  10    1.30    2.10
   1  -1 -10  248.58   20.90
   1  -1 -10  305.37   20.90
  -1   1  10  297.07   20.30
  -1   1  10  298.47   20.80
   1   1  10  284.07   21.70
   1   1  10  296.87   20.80
   3   1  10  120.29   13.10
   3   1  10  142.39   11.00
   5   1  10 2497.35  160.18
   5   1  10 2278.77  161.88
   7   1  10  130.29   15.70
   7   1  10  125.89   11.90
   9   1  10  254.17   23.00
  11   1  10  437.56   35.70
  13   1  10  288.87   26.70
  15   1  10   14.00    8.20
  17   1  10   20.50    9.10
  19   1  10   -9.00    7.60
  21   1  10    4.30    9.50
 -24   2  10   82.69   10.70
 -22   2  10   69.49    9.00
 -22   2  10   54.79    9.40
 -20   2  10   68.69    9.40
 -20   2  10   76.49    9.30
 -18   2  10  159.78   14.60
 -18   2  10  168.58   14.00
 -16   2  10  742.33   55.09
 -16   2  10  857.71   54.99
  14  -2 -10  281.27   20.80
 -14   2  10  283.77   20.60
 -14   2  10  290.27   20.40
 -14   2  10  281.17   20.70
  12  -2 -10  186.18   14.60
 -12   2  10  196.98   14.90
 -12   2  10  204.48   14.50
 -12   2  10  214.48   14.90
  10  -2 -10  416.26   30.60
 -10   2  10  474.45   30.70
 -10   2  10  445.36   30.80
 -10   2  10  449.76   30.90
   8  -2 -10 2218.68  159.58
  -8   2  10 2360.66  159.68
  -8   2  10 2477.25  159.68
  -8   2  10 2531.15  159.68
   6  -2 -10 1091.39   75.69
  -6   2  10 1177.98   75.69
  -6   2  10 1159.68   75.49
  -6   2  10 1079.99   75.59
   4  -2 -10 2116.39  143.89
  -4   2  10 2134.59  143.49
  -4   2  10 2201.68  143.49
   2  -2 -10  417.56   33.80
  -2   2  10  490.85   33.10
  -2   2  10  527.85   33.50
   0   2  10 1600.14  102.59
   0   2  10 1431.66  101.69
   2   2  10 4253.07  292.57
   2   2  10 4536.95  294.17
   4   2  10 2181.78  144.59
   4   2  10 2124.79  146.79
   6   2  10  179.58   14.80
   6   2  10  173.08   18.70
   8   2  10  292.87   25.70
  10   2  10  602.64   46.50
  12   2  10  346.17   30.50
  14   2  10    3.70    7.40
  16   2  10    1.70    7.70
  18   2  10   12.10    8.90
  20   2  10    6.40    9.10
 -23   3  10   79.49    9.90
 -23   3  10   61.39   10.10
 -21   3  10  156.18   16.30
 -21   3  10  190.38   15.10
 -19   3  10  242.58   18.50
 -19   3  10  231.08   19.30
 -17   3  10  107.09   11.20
 -17   3  10  124.59   10.80
 -15   3  10   70.89    7.90
 -15   3  10   71.79    7.70
  13  -3 -10   54.99    6.00
 -13   3  10   75.89    7.40
 -13   3  10   68.59    7.00
 -13   3  10   68.69    6.20
  11  -3 -10   40.70    4.80
 -11   3  10   46.80    4.80
 -11   3  10   53.69    5.60
 -11   3  10   49.99    6.00
   9  -3 -10   41.40    4.80
  -9   3  10   43.00    5.40
  -9   3  10   47.10    4.80
  -9   3  10   50.09    5.30
   7  -3 -10  409.96   29.60
  -7   3  10  454.15   29.30
  -7   3  10  443.96   29.50
  -7   3  10  402.36   29.20
   5  -3 -10   22.40    4.20
  -5   3  10   22.90    3.60
  -5   3  10   20.90    3.50
   3  -3 -10  270.17   22.30
  -3   3  10  306.57   21.20
  -3   3  10  311.67   21.50
  -1   3  10  313.17   23.40
  -1   3  10  307.77   22.30
   1   3  10  139.49   14.40
   1   3  10  139.89   11.70
   3   3  10  175.68   14.80
   3   3  10  197.18   18.80
   5   3  10  294.27   26.80
   5   3  10  316.47   23.30
   7   3  10  139.89   17.90
   9   3  10  234.98   23.80
  11   3  10  223.78   23.40
  13   3  10   75.09   13.40
  15   3  10   15.50    8.70
  17   3  10   45.40   11.90
  19   3  10   50.49   12.10
  21   3  10   27.90   12.10
 -24   4  10   37.80    7.00
 -24   4  10   43.80    8.70
 -22   4  10   20.40    5.10
 -22   4  10   21.40    7.00
 -20   4  10  111.89   10.70
 -20   4  10  100.39   11.50
 -18   4  10  307.07   23.40
 -18   4  10  308.37   22.60
 -16   4  10  220.98   16.50
 -16   4  10  207.68   16.80
 -14   4  10   49.90    6.50
 -14   4  10   44.40    5.80
 -12   4  10  305.97   22.60
 -12   4  10  319.37   22.70
 -12   4  10  323.77   21.80
  10  -4 -10  763.42   52.09
 -10   4  10  769.42   51.49
 -10   4  10  781.32   52.19
 -10   4  10  759.32   52.09
   8  -4 -10  830.72   57.69
  -8   4  10  859.01   57.09
  -8   4  10  879.71   57.19
  -8   4  10  814.52   56.69
   6  -4 -10  820.72   59.79
  -6   4  10  896.21   58.59
  -6   4  10  860.51   58.49
  -6   4  10  898.51   58.79
   4  -4 -10 1886.21  149.69
  -4   4  10 2332.87  148.49
  -4   4  10 2439.06  148.59
  -2   4  10 1228.58   85.19
  -2   4  10 1299.27   86.09
   0   4  10  916.01   65.39
   0   4  10 1011.50   67.49
   2   4  10 1383.56   95.59
   2   4  10 1448.26   98.69
   4   4  10  313.17   23.90
   4   4  10  327.77   28.50
   6   4  10   89.39   14.20
   6   4  10   82.39    9.90
   8   4  10  342.47   30.70
  10   4  10  182.68   20.90
  12   4  10    6.80    8.00
  14   4  10   21.00    9.90
  16   4  10   45.40   12.60
  18   4  10   -1.10    9.10
  20   4  10   -1.40    9.60
 -23   5  10   62.89   10.10
 -21   5  10   88.29    9.30
 -21   5  10   75.29   10.40
 -19   5  10   37.70    5.70
 -19   5  10   35.80    6.70
 -17   5  10   40.70    5.80
 -17   5  10   40.40    6.30
 -15   5  10    8.10    3.80
 -15   5  10    6.90    3.70
 -13   5  10   -0.60    3.10
 -13   5  10   -2.30    3.20
 -11   5  10  125.69   10.40
 -11   5  10  122.59   10.40
  -9   5  10   20.70    3.80
  -9   5  10   16.70    3.40
  -9   5  10   15.50    2.20
   7  -5 -10   -1.60    2.80
  -7   5  10    1.90    2.10
  -7   5  10   -1.60    2.50
  -7   5  10    2.80    2.80
   5  -5 -10    3.00    4.10
  -5   5  10   10.60    3.20
  -5   5  10    5.50    2.70
   3  -5 -10   -1.80    3.50
  -3   5  10    4.40    3.80
  -3   5  10    6.60    3.20
  -1   5  10    4.40    5.40
  -1   5  10    0.40    3.00
   1   5  10   11.60    3.90
   1   5  10    4.80    6.50
   3   5  10   79.19   13.40
   3   5  10   84.49    9.30
   5   5  10  167.18   21.20
   5   5  10  180.68   15.30
   7   5  10   29.10   10.40
   9   5  10   15.40    9.60
  11   5  10   91.69   15.90
  13   5  10  107.59   18.40
  15   5  10   17.40   10.70
  17   5  10   47.70   13.50
  19   5  10   65.49   16.00
 -22   6  10    6.60    5.90
 -20   6  10    1.10    4.90
 -18   6  10   70.39    8.10
 -18   6  10   69.89    8.40
 -16   6  10  304.67   22.90
 -16   6  10  311.57   22.40
 -14   6  10  333.57   23.00
 -14   6  10  301.27   23.20
 -12   6  10  375.06   27.00
 -12   6  10  382.56   26.80
 -10   6  10  704.93   48.50
 -10   6  10  718.33   48.60
  -8   6  10  419.76   28.10
  -8   6  10  376.66   27.00
  -8   6  10  409.26   28.00
  -6   6  10  178.68   14.10
  -6   6  10  215.48   15.00
  -6   6  10  189.38   14.40
  -4   6  10  126.29   10.90
  -4   6  10  128.79   11.40
  -2   6  10  346.57   26.10
  -2   6  10  317.97   23.90
   0   6  10  677.63   49.00
   0   6  10  748.43   52.59
   2   6  10  719.33   53.09
   2   6  10  666.63   48.00
   4   6  10  293.37   22.80
   4   6  10  301.87   29.00
   6   6  10   47.20   12.90
   6   6  10   56.59    7.90
   8   6  10   18.70   11.30
  10   6  10  169.18   24.40
  12   6  10   29.50   13.40
  14   6  10   -1.40   10.70
  16   6  10    4.40   11.50
  18   6  10    2.90   12.10
 -19   7  10   20.20    5.90
 -17   7  10   12.10    4.90
 -15   7  10    1.90    3.70
 -15   7  10    3.80    4.00
 -13   7  10   19.90    4.40
 -13   7  10   17.20    4.30
 -11   7  10   37.90    5.60
 -11   7  10   42.90    5.50
  -9   7  10    7.60    3.60
  -9   7  10   12.20    3.70
  -7   7  10   58.79    6.50
  -7   7  10   56.39    6.80
  -7   7  10   50.99    5.40
  -5   7  10   52.69    6.90
  -5   7  10   56.69    6.10
  -5   7  10   54.09    7.10
  -3   7  10   59.79    9.50
  -3   7  10   68.59    7.70
  -1   7  10   44.70    9.10
  -1   7  10   63.59    7.70
   1   7  10   13.30    4.50
   1   7  10   15.50    8.50
   3   7  10   23.30    5.60
   3   7  10   23.10   10.40
   5   7  10    3.70    9.50
   5   7  10   10.50    5.20
   7   7  10   16.00    5.60
   7   7  10    6.40   10.30
   9   7  10   61.89   15.70
  11   7  10   86.29   18.40
  13   7  10   14.40   13.40
  15   7  10   17.50   13.50
  17   7  10   25.70   14.40
 -18   8  10   44.50    7.10
 -16   8  10   50.09    7.00
 -14   8  10  107.09   10.30
 -14   8  10  100.49   11.00
 -12   8  10   89.49    8.80
 -12   8  10   74.39    8.30
 -10   8  10  180.28   14.40
 -10   8  10  184.88   14.50
  -8   8  10  322.57   22.90
  -8   8  10  309.47   23.00
  -6   8  10  289.07   20.60
  -6   8  10  259.57   21.30
  -6   8  10  302.27   21.00
  -4   8  10  154.88   14.10
  -4   8  10  159.38   13.10
  -2   8  10  262.17   22.60
  -2   8  10  256.27   19.60
   0   8  10   84.19   12.90
   0   8  10   86.49    9.30
   2   8  10   30.10   10.70
   2   8  10   32.30    6.00
   4   8  10  102.39   11.10
   4   8  10   88.59   16.20
   6   8  10   66.49   15.30
   6   8  10   57.29    8.70
   8   8  10   26.80    6.90
   8   8  10   16.00   12.80
  10   8  10   96.59   19.70
  12   8  10    8.00   12.90
  14   8  10  -10.10   13.00
 -15   9  10    1.10    4.00
 -13   9  10   10.50    4.20
 -11   9  10   32.30    5.20
 -11   9  10   25.30    5.30
  -9   9  10   -2.30    3.50
  -9   9  10   -1.80    3.50
  -7   9  10   13.60    4.10
  -7   9  10    7.40    3.90
  -5   9  10    3.20    3.60
  -5   9  10    0.80    3.50
  -3   9  10    1.20    5.20
  -3   9  10   -0.40    3.60
  -1   9  10   -1.30    6.40
  -1   9  10    0.30    3.70
   1   9  10   18.30    8.90
   1   9  10   13.50    4.70
   3   9  10   11.30    9.50
   3   9  10   18.80    5.50
   5   9  10   52.39    8.50
   5   9  10   65.49   14.70
   7   9  10   16.10   12.60
   7   9  10   22.50    6.90
   9   9  10    6.80    6.00
   9   9  10  -10.70   10.80
  11   9  10   -6.00   12.80
  13   9  10   20.40   16.60
 -14  10  10   15.70    4.90
 -12  10  10   18.20    4.70
 -10  10  10   38.30    5.90
  -8  10  10  113.09   10.70
  -8  10  10  114.49   10.90
  -6  10  10  147.59   11.90
  -6  10  10  121.49   11.50
  -4  10  10   98.09   10.10
  -4  10  10  120.39   10.40
  -2  10  10  103.19   10.30
   0  10  10   17.60    5.00
   0  10  10   19.70    8.20
   2  10  10   34.10   10.60
   2  10  10   31.00    6.30
   4  10  10   39.40    7.20
   4  10  10   15.20   10.40
   6  10  10    0.80    5.30
   6  10  10   -7.90    9.70
   8  10  10    8.60    6.40
   8  10  10    0.00   11.60
  10  10  10    3.60    6.60
  10  10  10   -4.40   13.20
  -9  11  10    4.50    4.30
  -7  11  10   -1.80    4.10
  -5  11  10    5.60    6.10
  -5  11  10    9.80    4.50
  -3  11  10    4.50    4.30
  -3  11  10   -0.50    3.80
  -1  11  10   46.90    6.60
   1  11  10   36.90    6.60
   3  11  10    0.80    5.00
   3  11  10   -1.00    9.00
   5  11  10   -2.30    5.40
   5  11  10    4.80    9.90
  -9 -11  11   32.80    9.30
  -7 -11  11   37.80    9.20
  -5 -11  11   65.19   10.50
  -3 -11  11   88.69   13.60
  -1 -11  11   28.50    7.70
   1 -11  11   18.90    8.10
 -12 -10  11   13.40    7.40
 -12 -10  11    6.60    7.60
 -10 -10  11   14.60    8.10
 -10 -10  11   17.30    7.10
  -8 -10  11   16.90    6.80
  -8 -10  11   11.20    7.70
  -6 -10  11    3.80    5.60
  -6 -10  11    2.40    6.60
  -4 -10  11   19.70    7.20
  -2 -10  11    0.20    5.30
   0 -10  11   25.00    6.70
   2 -10  11    3.80    5.50
   4 -10  11    7.80    7.20
 -15  -9  11   12.00    7.70
 -13  -9  11   22.70    8.60
 -13  -9  11   18.90    7.40
 -11  -9  11  117.79   15.40
 -11  -9  11  124.49   14.50
  -9  -9  11  134.89   15.40
  -9  -9  11  164.28   17.40
  -7  -9  11   87.79   11.60
  -7  -9  11   78.39   12.10
  -5  -9  11   32.80    7.40
  -5  -9  11   40.60    7.30
  -3  -9  11   77.59   10.20
  -3  -9  11   76.39   10.70
  -1  -9  11   48.90    8.20
   1  -9  11   53.59    8.10
   3  -9  11    0.20    4.90
   5  -9  11   -0.70    5.20
  18   8 -11    3.60    8.80
 -18  -8  11    9.20    7.40
 -16  -8  11   15.30    7.20
 -14  -8  11   40.00    8.90
 -14  -8  11   31.40    7.90
 -12  -8  11    6.10    5.80
 -12  -8  11    2.80    7.00
 -10  -8  11   55.89    8.30
 -10  -8  11   48.20    8.80
  -8  -8  11   14.00    6.50
  -8  -8  11   19.60    5.80
  -6  -8  11   23.60    5.70
  -6  -8  11   18.30    6.40
  -4  -8  11   38.70    7.50
  -4  -8  11   42.60    6.50
  -2  -8  11   37.00    6.10
  -2  -8  11   39.20    7.30
   0  -8  11   76.89    8.80
   0  -8  11   73.99   10.30
   2  -8  11   22.80    6.10
   4  -8  11    0.40    4.70
   6  -8  11   28.50    6.10
   8  -8  11   30.40    6.50
  19   7 -11   11.70    8.60
 -19  -7  11   24.90    7.90
 -17  -7  11   22.60    7.30
 -15  -7  11   11.80    7.10
 -15  -7  11   14.00    6.30
 -13  -7  11   20.50    7.30
 -13  -7  11   28.10    6.80
 -11  -7  11   72.09    9.60
 -11  -7  11   87.99   12.00
  -9  -7  11  243.48   20.80
  -9  -7  11  246.38   19.60
  -7  -7  11    6.70    5.40
  -7  -7  11    7.90    4.20
  -5  -7  11   45.60    7.50
  -5  -7  11   45.00    6.20
  -3  -7  11   76.19   10.00
  -3  -7  11   81.79    8.40
  -1  -7  11  157.88   12.80
  -1  -7  11  159.68   14.20
   1  -7  11   20.30    5.80
   1  -7  11   30.70    4.30
   3  -7  11    1.20    4.70
   5  -7  11   76.29    9.50
   7  -7  11   41.30    7.00
   9  -7  11    9.60    5.40
  11  -7  11    2.30    5.20
  22   6 -11    6.70    9.40
 -22  -6  11   10.90    7.00
  20   6 -11    9.40    9.00
 -20  -6  11    6.70    6.60
 -18  -6  11    0.70    5.80
 -16  -6  11    9.70    6.50
 -16  -6  11    8.00    5.70
 -14  -6  11   14.50    5.60
 -14  -6  11   11.30    6.20
 -12  -6  11   26.10    6.80
 -12  -6  11   31.10    6.10
 -10  -6  11   31.30    7.10
 -10  -6  11   43.00    6.20
   8   6 -11   90.99    7.20
  -8  -6  11  117.29   11.80
  -8  -6  11  109.49   10.20
  -6  -6  11    2.40    4.70
  -6  -6  11    0.60    3.40
  -4  -6  11  199.18   15.50
  -4  -6  11  210.98   17.00
  -2  -6  11  127.19   12.00
  -2  -6  11  124.89   10.30
   0   6 -11  123.39    9.50
   0  -6  11  116.69   11.80
   0  -6  11  139.99   10.10
  -2   6 -11   39.20    4.10
   2  -6  11   51.89    5.00
   2  -6  11   46.90    6.80
   4  -6  11    3.60    4.20
   6  -6  11    0.70    4.50
   8  -6  11  152.28   13.80
  10  -6  11   15.70    5.40
  12  -6  11    9.60    5.60
  14  -6  11   28.30    7.00
  23   5 -11    2.30    8.50
 -23  -5  11    3.40    6.70
  21   5 -11   10.20    8.60
 -21  -5  11   12.10    6.70
 -19  -5  11    3.20    6.00
 -17  -5  11   34.90    7.30
 -17  -5  11   42.70    8.20
 -15  -5  11    1.60    5.30
 -15  -5  11    8.10    5.30
 -13  -5  11    0.80    5.20
 -13  -5  11    2.70    4.40
 -11  -5  11    2.20    3.90
 -11  -5  11    3.30    4.90
   9   5 -11   67.59    5.80
  -9  -5  11   75.19    9.80
  -9  -5  11   79.79    8.20
   7   5 -11   28.70    2.90
  -7  -5  11   31.00    5.70
  -7  -5  11   38.60    4.90
  -5  -5  11    6.50    4.50
  -5  -5  11    9.20    3.20
  -3  -5  11   49.20    5.50
  -3  -5  11   50.09    7.50
   1   5 -11   27.00    3.30
  -1  -5  11   26.00    3.50
  -1  -5  11   27.20    5.40
  -1   5 -11   25.00    3.40
   1  -5  11   29.60    3.90
   1  -5  11   30.50    5.60
  -3   5 -11    6.60    1.80
   3  -5  11    7.30    4.40
   3  -5  11    7.90    1.90
   5  -5  11   40.40    6.10
   5  -5  11   37.80    3.90
   7  -5  11   71.49    6.40
   7  -5  11   78.99    9.00
   9  -5  11  117.59   11.50
  11  -5  11   94.49   10.50
  13  -5  11    2.00    5.00
  15  -5  11   11.20    6.00
  24   4 -11    2.70    8.60
 -24  -4  11    3.80    6.80
  22   4 -11    8.80    7.90
 -22  -4  11   -2.60    5.80
  20   4 -11   -5.50    5.80
 -20  -4  11    5.50    5.50
 -18  -4  11   90.99   11.30
 -18  -4  11   72.59    9.90
 -16  -4  11   71.19   10.10
 -16  -4  11   58.99    8.50
 -14  -4  11   -2.10    4.00
 -14  -4  11   -1.90    4.50
 -12  -4  11   15.20    5.40
 -12  -4  11   21.90    4.80
 -10  -4  11    8.60    3.50
 -10  -4  11    4.70    4.00
   8   4 -11  189.88   13.40
  -8  -4  11  189.78   14.70
  -8  -4  11  197.78   15.80
  -6  -4  11   43.30    5.00
  -6  -4  11   34.20    5.80
  -4  -4  11  322.77   23.70
  -4  -4  11  358.96   25.00
   2   4 -11   13.90    2.70
  -2  -4  11   11.60    4.20
  -2  -4  11   18.00    3.10
   0   4 -11    1.60    1.70
   0  -4  11    3.90    3.80
   0  -4  11    0.20    2.10
  -2   4 -11   33.00    3.60
   2  -4  11   30.10    3.80
   2  -4  11   30.50    5.20
  -4   4 -11  371.06   27.10
   4  -4  11  406.06   27.00
   4  -4  11  419.36   28.60
   6  -4  11   50.09    7.10
   6  -4  11   44.00    4.60
   6  -4  11   38.60    4.20
   8  -4  11   47.50    4.70
   8  -4  11   55.69    8.00
   8  -4  11   69.79    6.00
  10  -4  11    1.40    4.50
  10  -4  11    2.50    1.90
  12  -4  11   50.39    7.50
  14  -4  11   28.70    6.90
  16  -4  11   -2.50    6.20
  18  -4  11   29.30    8.50
  23   3 -11    2.70    7.10
 -23  -3  11   21.70    7.20
  21   3 -11   10.70    7.70
 -21  -3  11   31.00    7.10
 -19  -3  11   47.10    7.80
 -17  -3  11    8.50    5.40
 -17  -3  11   15.90    5.30
 -15  -3  11   87.49   10.60
 -15  -3  11  106.69   10.50
 -13  -3  11  196.78   15.10
 -13  -3  11  176.08   15.50
 -11  -3  11  105.39    9.00
 -11  -3  11   82.99    9.20
 -11  -3  11  102.29    8.80
  -9  -3  11    1.80    2.50
  -9  -3  11    4.20    3.00
  -9  -3  11    3.60    3.60
   7   3 -11    0.10    1.30
  -7  -3  11    2.10    3.70
  -7  -3  11    0.90    1.90
  -7  -3  11    2.20    2.70
  -5  -3  11    3.30    2.60
  -5  -3  11    0.80    3.50
  -5  -3  11    6.80    1.60
  -3  -3  11   20.20    4.70
  -3  -3  11   20.40    2.20
  -3  -3  11   20.30    3.20
   1   3 -11   27.50    3.70
  -1  -3  11   30.00    5.00
  -1  -3  11   33.60    4.20
  -1   3 -11  159.48   11.80
   1  -3  11  156.28   13.30
   1  -3  11  176.48   11.90
  -3   3 -11   27.40    3.70
   3  -3  11   27.20    3.50
   3  -3  11   26.30    4.50
   5  -3  11   87.39    6.50
   5  -3  11   71.89    8.20
   7  -3  11   32.40    5.10
   7  -3  11   26.60    3.20
   7  -3  11   19.80    4.00
   9  -3  11  218.58   15.90
   9  -3  11  223.68   17.40
   9  -3  11  190.18   15.10
  11  -3  11   54.69    6.70
  11  -3  11   65.99    9.90
  13  -3  11   42.70    8.10
  13  -3  11   40.10    5.60
  15  -3  11   82.49   12.90
  17  -3  11   -3.90    7.10
  19  -3  11   -6.00    7.90
  24   2 -11   15.10    8.90
 -24  -2  11   36.20    7.80
  22   2 -11    9.50    7.60
 -22  -2  11   34.80    7.40
  20   2 -11    9.60    7.20
 -20  -2  11   26.50    6.50
 -18  -2  11   34.90    6.40
 -18  -2  11   29.00    6.10
 -16  -2  11    6.70    4.50
 -16  -2  11    8.20    4.40
 -14  -2  11   36.00    5.80
 -14  -2  11   34.90    5.60
 -14  -2  11   34.40    5.60
 -12  -2  11   55.79    7.40
 -12  -2  11   59.39    6.70
 -12  -2  11   53.69    6.80
 -10  -2  11  211.98   15.00
 -10  -2  11  199.28   15.30
 -10  -2  11  203.48   16.00
   8   2 -11  170.98   13.00
  -8  -2  11  188.08   13.90
  -8  -2  11  198.28   14.80
  -8  -2  11  184.98   13.30
  -6  -2  11   28.20    4.90
  -6  -2  11   32.20    3.20
  -6  -2  11   28.20    3.90
  -4  -2  11  223.88   16.20
  -4  -2  11  216.68   15.60
  -4  -2  11  242.08   17.30
   2   2 -11  416.76   27.60
  -2  -2  11  374.66   28.30
  -2  -2  11  418.46   27.70
   0   2 -11  729.43   50.49
   0  -2  11  744.53   50.49
   0  -2  11  779.12   51.39
  -2   2 -11   24.00    3.10
   2  -2  11   18.60    2.80
   2  -2  11   12.40    3.90
   4  -2  11  296.67   21.40
   4  -2  11  323.87   22.70
   6  -2  11   36.50    4.70
   6  -2  11   37.80    5.60
   8  -2  11   35.10    4.70
   8  -2  11   35.40    6.40
   8  -2  11   28.30    4.80
  10  -2  11   11.00    5.90
  10  -2  11   10.10    4.00
  12  -2  11  142.09   13.30
  12  -2  11  176.08   17.10
  14  -2  11   59.49    7.90
  14  -2  11   88.09   12.00
  16  -2  11   -1.20    4.00
  16  -2  11    2.00    7.30
  18  -2  11    3.40    8.60
  20  -2  11  -10.40    8.60
  25   1 -11    2.90    7.30
 -25  -1  11   23.90    7.20
  23   1 -11    0.00    5.40
 -23  -1  11    1.60    5.60
 -21  -1  11   46.90    7.60
 -19  -1  11    2.70    4.70
 -17  -1  11  156.58   14.80
 -17  -1  11  157.58   14.40
 -17  -1  11  184.38   14.60
 -15  -1  11   13.90    4.30
 -15  -1  11   14.40    4.30
 -15  -1  11    9.30    4.30
 -13  -1  11   37.80    5.30
 -13  -1  11   45.60    5.40
 -13  -1  11   34.00    5.20
 -11  -1  11   89.09    8.30
 -11  -1  11   70.19    7.50
 -11  -1  11   62.49    6.80
  -9  -1  11   89.59    8.50
  -9  -1  11   71.89    6.80
  -9  -1  11   78.99    7.50
  -7  -1  11  220.68   15.30
  -7  -1  11  217.08   16.40
  -7  -1  11  213.68   15.80
  -5  -1  11   30.40    4.70
  -5  -1  11   27.20    3.80
  -5  -1  11   29.80    3.20
  -3  -1  11  315.97   21.20
  -3  -1  11  291.27   21.80
   1   1 -11  204.68   15.10
  -1  -1  11  214.68   16.00
  -1  -1  11  214.58   15.10
  -1   1 -11   75.59    6.50
   1  -1  11   74.99    6.20
   1  -1  11   63.19    7.30
  -3   1 -11   49.00    5.70
   3  -1  11   54.59    5.70
   3  -1  11   67.69    7.60
   5  -1  11   38.90    4.80
   5  -1  11   37.50    6.00
   7  -1  11   27.80    4.70
   7  -1  11   34.00    6.40
   9  -1  11  242.68   19.80
   9  -1  11  281.87   22.40
  11  -1  11   -2.00    4.10
  11  -1  11    6.40    7.10
  13  -1  11    7.90    4.90
  13  -1  11    3.80    7.30
  15  -1  11   20.50    5.80
  15  -1  11   13.90    8.40
  17  -1  11   17.00    9.40
  19  -1  11   16.40    9.40
  21  -1  11   -1.10    9.80
  24   0 -11   -0.70    6.50
 -24   0  11   -0.90    5.30
  22   0 -11    0.90    5.60
 -22   0  11    5.20    5.10
  20   0 -11    5.40    5.10
 -20   0  11    2.10    4.40
 -20   0  11    0.00    4.90
 -18   0  11   -2.40    3.90
 -18   0  11    2.20    4.40
 -16   0  11    7.60    4.10
 -16   0  11    8.10    4.30
 -14   0  11    3.20    3.40
 -14   0  11    1.90    3.30
 -14   0  11    6.40    3.30
 -12   0  11   -0.40    2.80
 -12   0  11    0.80    2.60
 -12   0  11   -0.30    3.00
 -10   0  11    0.60    2.70
 -10   0  11    0.90    3.10
 -10   0  11    3.00    2.40
  -8   0  11   -2.70    2.50
  -8   0  11    0.50    3.00
  -8   0  11    0.30    2.00
  -6   0  11   -2.50    2.80
  -6   0  11    2.10    2.40
  -6   0  11    0.90    1.90
  -4   0  11    2.90    2.40
  -4   0  11    2.10    2.90
  -2   0  11    1.80    3.00
  -2   0  11   -1.80    2.00
   0   0 -11    1.60    2.40
   0   0  11    0.20    2.80
   0   0  11   -0.50    2.20
   2   0  11    0.10    3.60
   2   0  11   -3.30    2.60
   4   0  11   -1.90    3.00
   4   0  11    7.10    4.70
   6   0  11    2.20    3.40
   6   0  11    2.90    4.90
   8   0  11   -1.10    5.80
   8   0  11   -3.30    3.80
  10   0  11   -2.80    4.40
  10   0  11   -1.70    6.30
  12   0  11    9.90    7.80
  14   0  11    3.80    7.80
  16   0  11   -2.50    7.80
  18   0  11   -1.60    8.20
  20   0  11  -10.50    7.80
 -25   1  11   29.00    6.90
 -23   1  11    9.10    5.20
 -21   1  11   49.80    7.20
 -21   1  11   36.10    7.70
  19  -1 -11    9.30    5.30
 -19   1  11   -0.30    4.70
 -19   1  11    3.30    4.10
 -17   1  11  167.78   14.60
 -17   1  11  185.48   14.30
 -17   1  11  172.48   15.00
 -15   1  11   13.30    3.70
 -15   1  11   16.90    4.10
 -15   1  11   14.30    4.20
 -13   1  11   37.80    5.00
 -13   1  11   39.40    5.70
 -13   1  11   36.90    4.80
 -11   1  11   84.19    7.60
 -11   1  11   75.89    7.30
 -11   1  11   81.79    7.60
   9  -1 -11   73.69    7.30
  -9   1  11   83.39    7.50
  -9   1  11   80.29    7.40
  -9   1  11   73.79    6.80
   7  -1 -11  201.28   15.00
  -7   1  11  211.48   14.90
  -7   1  11  190.98   15.10
  -7   1  11  209.88   14.60
   5  -1 -11   26.90    3.80
  -5   1  11   25.10    3.60
  -5   1  11   23.10    3.90
  -5   1  11   27.10    3.20
   3  -1 -11  338.27   24.40
  -3   1  11  349.37   24.30
  -3   1  11  341.97   23.90
  -1   1  11  242.28   17.70
  -1   1  11  232.18   17.10
   1   1  11   87.59    8.20
   1   1  11   86.99    9.40
   3   1  11   69.89    9.70
   3   1  11   55.29    7.10
   5   1  11   39.00    8.10
   5   1  11   38.30    5.60
   7   1  11   25.10    5.30
   7   1  11   24.20    7.90
   9   1  11  227.68   18.80
   9   1  11  225.68   22.40
  11   1  11    3.80    7.50
  13   1  11    8.40    8.00
  15   1  11    9.30    8.10
  17   1  11   16.60    9.20
  19   1  11   12.00    9.80
  21   1  11   -5.10    9.10
 -24   2  11   29.50    6.50
 -22   2  11   23.20    5.90
 -22   2  11   29.50    7.30
  20  -2 -11    6.10    5.30
 -20   2  11   30.30    6.30
 -20   2  11   20.90    5.20
 -18   2  11   33.60    5.80
 -18   2  11   39.20    6.50
 -16   2  11    6.80    3.50
 -16   2  11    9.10    4.00
 -16   2  11    6.90    3.90
 -14   2  11   33.60    5.00
 -14   2  11   34.40    5.30
 -14   2  11   36.50    4.90
  12  -2 -11   46.20    6.00
 -12   2  11   63.49    6.30
 -12   2  11   68.59    6.10
 -12   2  11   56.69    6.50
  10  -2 -11  180.08   14.30
 -10   2  11  207.78   14.50
 -10   2  11  189.58   14.60
 -10   2  11  212.78   14.50
   8  -2 -11  156.78   12.30
  -8   2  11  154.88   12.40
  -8   2  11  174.58   12.70
  -8   2  11  185.08   12.40
   6  -2 -11   25.00    3.80
  -6   2  11   31.80    3.60
  -6   2  11   22.00    3.90
  -6   2  11   31.20    4.00
   4  -2 -11  223.48   17.00
  -4   2  11  228.18   16.80
  -4   2  11  229.48   16.50
   2  -2 -11  408.36   33.70
  -2   2  11  507.35   33.00
  -2   2  11  513.95   33.40
   0   2  11  890.91   61.89
   0   2  11  933.21   62.69
   2   2  11   22.20    6.20
   2   2  11   22.30    4.40
   4   2  11  355.16   25.40
   4   2  11  335.77   28.10
   6   2  11   46.10    6.60
   6   2  11   26.10    8.20
   8   2  11   41.20    6.80
   8   2  11   18.70    8.20
  10   2  11   10.40    7.10
  12   2  11  110.59   16.90
  14   2  11   45.60   11.20
  16   2  11    0.40    7.40
  18   2  11   -1.70    8.00
  20   2  11   -5.50    8.40
 -23   3  11   20.80    5.70
 -23   3  11   17.10    7.00
 -21   3  11   20.50    6.50
 -21   3  11   25.40    5.60
 -19   3  11   46.50    7.30
 -19   3  11   48.10    6.70
  17  -3 -11    4.90    4.10
 -17   3  11   18.90    4.40
 -17   3  11   14.50    4.50
 -15   3  11   99.69    9.50
 -15   3  11   98.59    8.80
 -15   3  11  102.89    9.70
  13  -3 -11  156.88   13.50
 -13   3  11  198.08   14.30
 -13   3  11  206.78   14.50
 -13   3  11  191.18   13.60
  11  -3 -11   80.79    7.60
 -11   3  11   98.99    7.70
 -11   3  11   91.79    8.30
 -11   3  11  101.19    8.30
   9  -3 -11    1.00    2.20
  -9   3  11    1.10    2.40
  -9   3  11    2.20    2.70
  -9   3  11    3.10    2.40
   7  -3 -11    1.40    2.50
  -7   3  11    0.00    2.50
  -7   3  11    1.20    2.30
  -7   3  11    5.00    2.60
   5  -3 -11   -1.90    2.80
  -5   3  11    3.00    2.80
  -5   3  11    2.40    2.60
   3  -3 -11   14.80    4.40
  -3   3  11   18.00    3.90
  -3   3  11   21.40    3.70
  -1   3  11   34.00    4.90
  -1   3  11   31.50    5.70
   1   3  11  225.98   18.20
   1   3  11  183.28   15.60
   3   3  11   31.20    8.00
   3   3  11   35.50    5.60
   5   3  11   93.89   10.30
   5   3  11   90.09   13.50
   7   3  11   26.30    6.00
   7   3  11   25.90    9.10
   9   3  11  155.38   19.30
  11   3  11   38.90   11.00
  13   3  11   17.90    9.30
  15   3  11   30.00   10.40
  17   3  11    4.00    8.50
  19   3  11   -4.60    8.50
 -24   4  11   -1.80    6.00
 -24   4  11    6.90    4.70
 -22   4  11    2.20    4.40
 -22   4  11    7.60    5.80
 -20   4  11    3.00    4.30
 -20   4  11    7.40    5.20
 -18   4  11   91.89    9.60
 -18   4  11   78.69    9.20
 -16   4  11   62.29    7.70
 -16   4  11   61.89    7.20
 -14   4  11   -1.60    3.10
 -14   4  11   -2.20    3.20
  12  -4 -11   13.70    3.30
 -12   4  11   14.40    2.60
 -12   4  11   15.90    3.60
 -12   4  11   19.40    4.00
  10  -4 -11    3.90    2.60
 -10   4  11    4.40    2.90
 -10   4  11    5.80    3.20
 -10   4  11    5.80    2.20
   8  -4 -11  177.78   14.30
  -8   4  11  178.68   13.40
  -8   4  11  165.08   13.00
  -8   4  11  196.28   13.60
   6  -4 -11   32.40    5.50
  -6   4  11   37.60    4.60
  -6   4  11   30.10    4.20
  -6   4  11   51.59    5.00
   4  -4 -11  260.47   24.10
  -4   4  11  340.27   23.00
  -4   4  11  350.76   23.00
  -2   4  11   20.90    4.00
  -2   4  11   13.40    4.60
   0   4  11    1.90    3.30
   0   4  11    6.60    5.70
   2   4  11   29.10    8.10
   2   4  11   32.80    5.30
   4   4  11  411.66   31.10
   4   4  11  453.95   35.60
   6   4  11   38.80   11.10
   6   4  11   56.19    7.80
   8   4  11   26.20    9.90
  10   4  11   -6.30    8.20
  12   4  11   25.60    9.90
  14   4  11   10.30    9.50
  16   4  11    2.60    9.00
  18   4  11    6.20    9.90
 -23   5  11   10.30    6.30
 -21   5  11   26.40    6.70
 -21   5  11   20.50    5.10
 -19   5  11    3.10    4.10
 -19   5  11    6.10    4.60
 -17   5  11   39.30    5.70
 -17   5  11   41.10    6.40
 -15   5  11    4.00    3.50
 -15   5  11    7.30    3.80
 -13   5  11   -0.70    3.40
 -13   5  11    1.60    3.30
 -11   5  11    1.90    1.70
 -11   5  11    1.40    3.30
 -11   5  11   -0.70    3.00
  -9   5  11   75.39    7.40
  -9   5  11   66.39    6.10
  -9   5  11   78.89    7.60
   7  -5 -11   25.50    5.60
  -7   5  11   40.00    4.60
  -7   5  11   38.80    4.80
  -7   5  11   30.70    4.70
   5  -5 -11    7.60    4.40
  -5   5  11    9.70    3.20
  -5   5  11   10.40    3.40
  -3   5  11   62.79    8.10
  -3   5  11   58.79    7.10
  -1   5  11   37.10    7.20
  -1   5  11   27.50    4.80
   1   5  11   27.50    8.20
   1   5  11   30.30    5.00
   3   5  11   11.20    8.00
   3   5  11    8.70    4.20
   5   5  11   38.70    6.80
   5   5  11   38.10   11.00
   7   5  11   77.19    9.80
   7   5  11   63.09   13.70
   9   5  11  109.09   17.80
  11   5  11   65.99   14.40
  13   5  11    4.20   10.10
  15   5  11    2.60   10.20
  17   5  11    6.00   10.50
  19   5  11    2.00   11.30
 -20   6  11    3.20    5.00
 -18   6  11    6.60    4.40
 -18   6  11    3.00    4.00
 -16   6  11    6.70    4.00
 -16   6  11    0.70    3.90
 -14   6  11   10.50    4.10
 -14   6  11   10.60    4.10
 -12   6  11   21.00    4.60
 -12   6  11   27.20    4.60
 -10   6  11   33.90    5.20
 -10   6  11   38.50    5.20
  -8   6  11  116.09    9.70
  -8   6  11   95.99    8.30
  -8   6  11  110.19    9.40
   6  -6 -11    0.60    3.10
  -6   6  11   -1.60    2.60
  -6   6  11    2.90    3.30
  -6   6  11    0.60    2.80
  -4   6  11  218.48   16.10
  -4   6  11  201.58   16.60
  -2   6  11  125.69   13.60
  -2   6  11  131.89   11.30
   0   6  11  135.79   16.10
   0   6  11  132.39   11.90
   2   6  11   47.90    6.70
   2   6  11   45.90   10.60
   4   6  11    1.80    4.20
   4   6  11    6.30    8.70
   6   6  11    3.40    4.70
   6   6  11   -3.40    9.10
   8   6  11  138.09   14.40
   8   6  11  151.98   22.80
  10   6  11   11.90   11.50
  12   6  11   13.30   12.30
  14   6  11   19.70   12.90
  16   6  11    8.20   11.20
 -19   7  11   23.80    6.00
 -17   7  11   18.70    4.60
 -17   7  11   19.50    5.10
 -15   7  11   11.80    4.00
 -15   7  11    7.30    4.10
 -13   7  11   19.00    4.60
 -13   7  11   19.00    4.50
 -11   7  11   75.49    8.30
 -11   7  11   72.69    8.20
  -9   7  11  261.97   18.90
  -9   7  11  248.08   19.00
  -7   7  11    5.60    2.70
  -7   7  11   10.50    3.70
  -7   7  11    8.50    3.70
  -5   7  11   43.70    5.80
  -5   7  11   45.20    6.60
  -3   7  11   94.09   10.90
  -3   7  11   79.19    8.90
  -1   7  11  192.08   18.00
  -1   7  11  158.18   14.30
   1   7  11   32.10    9.60
   1   7  11   22.80    5.20
   3   7  11   -2.50    4.10
   3   7  11    1.90    8.70
   5   7  11   79.99   15.70
   5   7  11   81.99   10.60
   7   7  11   41.90    7.70
   7   7  11   34.60   13.60
   9   7  11   14.00   12.30
  11   7  11    9.60   12.10
  13   7  11   -4.00   12.50
  15   7  11   -7.50   12.40
 -18   8  11    3.20    4.80
 -16   8  11   16.30    5.00
 -14   8  11   38.20    5.90
 -14   8  11   37.30    5.60
 -12   8  11    2.50    3.90
 -12   8  11    0.80    3.90
 -10   8  11   50.29    6.60
 -10   8  11   63.19    7.80
  -8   8  11    8.60    3.90
  -8   8  11    8.20    4.00
  -6   8  11   19.50    4.60
  -6   8  11   20.60    4.60
  -4   8  11   42.60    6.70
  -4   8  11   40.80    5.80
  -2   8  11   37.10    5.80
  -2   8  11   34.50    7.70
   0   8  11   74.39    9.10
   0   8  11   71.39   11.80
   2   8  11    8.50    8.60
   2   8  11   17.40    5.30
   4   8  11    2.50    9.70
   4   8  11   -0.10    4.50
   6   8  11   25.90   12.50
   6   8  11   25.60    6.60
   8   8  11   11.90   12.20
   8   8  11   30.70    7.30
  10   8  11   18.80   13.80
  10   8  11   13.70    6.40
  12   8  11   27.00   15.80
  14   8  11   16.00   15.60
 -15   9  11   12.90    4.70
 -13   9  11   14.50    4.60
 -11   9  11  105.49   10.20
 -11   9  11   99.49   10.10
  -9   9  11  133.49   12.00
  -9   9  11  141.19   12.00
  -7   9  11   73.89    8.30
  -7   9  11   71.09    8.50
  -5   9  11   33.20    5.30
  -5   9  11   27.30    5.20
  -3   9  11   76.69    8.90
  -3   9  11   75.79   11.30
  -1   9  11   39.20    8.90
  -1   9  11   44.50    6.40
   1   9  11   50.09    7.20
   1   9  11   50.39   11.10
   3   9  11   -1.70    4.40
   3   9  11    8.80    9.00
   5   9  11   -0.10   10.50
   5   9  11   -2.40    4.80
   7   9  11    2.60    5.60
   7   9  11   -4.40   11.20
   9   9  11    3.10    6.10
   9   9  11   -2.70   11.90
  11   9  11   -2.20   13.10
  11   9  11   -3.40    6.00
 -12  10  11    7.30    4.30
 -10  10  11    5.70    4.10
  -8  10  11   17.00    4.70
  -8  10  11   15.10    4.70
  -6  10  11    4.40    4.00
  -6  10  11    2.40    4.00
  -4  10  11   19.60    4.70
  -4  10  11   19.90    4.70
  -2  10  11   -0.50    3.90
   0  10  11   17.20    8.30
   0  10  11   23.70    5.50
   2  10  11    4.20    4.80
   2  10  11    9.10    8.90
   4  10  11    5.90   10.00
   4  10  11    6.20    5.20
   6  10  11   45.90   14.60
   6  10  11   40.60    8.00
   8  10  11    7.70   12.30
   8  10  11   10.50    6.80
  -7  11  11   35.70    6.20
  -5  11  11   49.00    6.90
  -5  11  11   69.09    7.80
  -3  11  11   83.59    8.80
  -3  11  11   70.49    8.80
  -1  11  11   27.50    5.70
   1  11  11   21.80    5.80
   3  11  11   -2.40    4.80
   3  11  11   -5.20    9.20
   5  11  11   -5.00    5.30
   5  11  11   -7.60    9.80
  -7 -11  12   16.60    8.60
  -5 -11  12   24.10    8.20
  -3 -11  12   13.10    7.10
  -1 -11  12   54.49    9.50
   1 -11  12   29.30    9.00
 -12 -10  12    6.50    7.90
 -12 -10  12   11.10    7.10
 -10 -10  12    5.00    7.30
 -10 -10  12   16.40    7.10
  -8 -10  12   15.40    6.60
  -8 -10  12    9.60    7.10
  -6 -10  12    6.30    6.70
  -4 -10  12   -4.10    6.00
  -2 -10  12   -1.50    5.30
   0 -10  12   -0.70    5.50
   2 -10  12    2.10    5.60
   4 -10  12   -2.00    6.30
 -15  -9  12   12.10    7.30
 -15  -9  12   16.20    8.60
 -13  -9  12   27.80    7.90
 -13  -9  12   30.40    9.10
 -11  -9  12   30.70    8.50
 -11  -9  12   36.40    7.90
  -9  -9  12   49.70    9.20
  -9  -9  12   43.60    8.10
  -7  -9  12  106.69   12.40
  -7  -9  12  114.09   13.80
  -5  -9  12  126.99   13.20
  -5  -9  12  141.29   14.40
  -3  -9  12    3.10    5.50
  -3  -9  12   -1.20    5.20
  -1  -9  12    6.30    5.80
   1  -9  12   43.10    7.60
   3  -9  12   64.89    9.90
   5  -9  12   21.50    6.40
 -18  -8  12   42.50    9.40
 -16  -8  12   48.70    9.20
 -16  -8  12   51.09   10.30
 -14  -8  12   84.89   11.30
 -14  -8  12   97.69   14.10
 -12  -8  12   19.50    7.80
 -12  -8  12   26.40    6.80
 -10  -8  12   82.09   12.50
 -10  -8  12   75.49    9.70
  -8  -8  12  105.69   13.00
  -8  -8  12  103.09   11.50
  -6  -8  12   21.10    6.80
  -6  -8  12   29.10    5.70
  -4  -8  12   17.60    4.70
  -4  -8  12   13.20    5.90
  -2  -8  12    9.30    5.70
  -2  -8  12   11.90    4.40
   0  -8  12   58.39    9.70
   0  -8  12   60.89    8.80
   2  -8  12   47.50    7.60
   4  -8  12    9.50    5.40
   6  -8  12    2.90    5.50
   8  -8  12   13.50    5.80
  19   7 -12    1.00    8.20
 -19  -7  12   17.70    7.40
 -17  -7  12   54.39    9.40
 -17  -7  12   63.99   10.50
 -15  -7  12   70.39   10.10
 -15  -7  12   76.49   11.30
 -13  -7  12  134.59   15.20
 -13  -7  12  137.59   14.00
 -11  -7  12  148.09   14.60
 -11  -7  12  166.58   16.10
  -9  -7  12  280.67   22.80
  -9  -7  12  274.17   21.50
  -7  -7  12   36.50    5.80
  -7  -7  12   29.60    7.00
  -5  -7  12   12.30    4.10
  -5  -7  12    7.40    5.40
  -3  -7  12  174.88   15.80
  -3  -7  12  179.38   13.90
  -1  -7  12   81.69    9.90
  -1  -7  12   70.09    7.60
   1  -7  12   11.90    5.50
   1  -7  12   14.90    3.40
   3  -7  12    2.90    4.80
   5  -7  12    1.40    5.20
   7  -7  12   82.39   10.20
   9  -7  12  176.58   15.70
  11  -7  12   58.39    8.60
  20   6 -12   20.50    9.40
 -20  -6  12   15.70    7.20
 -18  -6  12   54.99    9.60
 -18  -6  12   57.49    9.40
 -16  -6  12   88.59   10.80
 -16  -6  12   82.39   12.20
 -14  -6  12  318.37   24.90
 -14  -6  12  286.57   23.60
 -12  -6  12  193.98   18.10
 -12  -6  12  234.08   17.80
 -10  -6  12  229.08   19.10
 -10  -6  12  216.88   17.70
  -8  -6  12  123.89   12.70
  -8  -6  12  114.29   11.00
  -6  -6  12    0.50    3.30
  -6  -6  12   -0.50    4.60
  -4  -6  12   13.30    3.60
  -4  -6  12   11.50    5.20
  -2  -6  12   -0.90    2.70
  -2  -6  12    3.70    4.50
   0   6 -12   -2.10    1.90
   0  -6  12    3.70    2.50
   0  -6  12   -0.50    4.30
  -2   6 -12   -0.40    1.60
   2  -6  12    1.50    2.10
   2  -6  12    4.70    4.80
   4  -6  12    6.30    5.10
   6  -6  12  101.59   11.10
   8  -6  12  308.67   23.80
  10  -6  12  153.58   14.10
  12  -6  12   37.70    7.40
  14  -6  12   29.10    7.20
  23   5 -12   10.90    9.30
 -23  -5  12   12.70    7.30
  21   5 -12    8.50    8.60
 -21  -5  12   28.80    8.00
 -19  -5  12   51.29    8.70
 -19  -5  12   43.90    8.80
 -17  -5  12   66.39    9.40
 -17  -5  12   71.59   10.10
 -15  -5  12   71.69    9.10
 -15  -5  12   79.09   10.90
 -13  -5  12   34.40    6.90
 -13  -5  12   49.00    6.80
 -11  -5  12   59.49    7.20
 -11  -5  12   52.79    8.10
   9   5 -12  652.93   45.60
  -9  -5  12  718.83   47.10
  -9  -5  12  674.73   48.00
  -7  -5  12  542.25   38.20
  -7  -5  12  524.85   37.00
  -5  -5  12   41.60    5.10
  -5  -5  12   35.30    6.30
  -3  -5  12  136.79   12.90
  -3  -5  12  153.58   11.40
   1   5 -12  362.96   24.70
  -1  -5  12  335.67   26.00
  -1  -5  12  360.16   24.50
  -1   5 -12  226.58   16.60
   1  -5  12  233.68   16.80
   1  -5  12  261.67   19.00
  -3   5 -12  171.28   12.50
   3  -5  12  178.18   12.40
   3  -5  12  171.98   14.60
   5  -5  12   77.59    8.80
   5  -5  12   72.09    5.70
   5  -5  12   70.39    5.90
   7  -5  12   10.10    4.90
   9  -5  12    4.00    4.80
  11  -5  12   55.59    7.80
  13  -5  12  132.49   13.50
  15  -5  12   22.10    6.80
  22   4 -12   51.89   12.90
 -20  -4  12  225.98   19.80
 -18  -4  12  223.58   19.50
 -18  -4  12  231.98   19.30
 -16  -4  12   20.80    5.60
 -16  -4  12   20.60    6.20
 -14  -4  12   23.20    6.10
 -14  -4  12   28.20    5.70
 -12  -4  12  436.46   30.90
 -12  -4  12  401.96   30.00
 -10  -4  12   76.69    8.30
 -10  -4  12   82.49    9.70
   8   4 -12    2.50    1.40
  -8  -4  12    1.80    2.30
  -8  -4  12    5.80    4.30
  -8  -4  12    3.60    3.20
  -6  -4  12   88.19    8.10
  -6  -4  12   82.59    6.80
  -6  -4  12   85.79    9.50
  -4  -4  12  416.76   31.20
  -4  -4  12  494.75   32.60
  -2  -4  12   20.90    4.90
  -2  -4  12   16.80    3.20
   0   4 -12   54.09    5.20
   0  -4  12   58.29    7.70
   0  -4  12   60.29    5.60
  -2   4 -12  262.77   19.70
   2  -4  12  294.57   21.30
   2  -4  12  296.77   19.70
  -4   4 -12    2.90    1.90
   4  -4  12   -1.30    2.00
   4  -4  12    4.20    3.80
   6  -4  12    4.60    4.00
   6  -4  12    3.80    2.10
   8  -4  12  130.29    9.80
   8  -4  12  138.89   12.20
  10  -4  12  144.89   12.60
  10  -4  12  110.89    9.10
  12  -4  12   65.89   10.00
  14  -4  12    8.90    6.10
  16  -4  12   50.69    9.20
  18  -4  12  130.29   15.90
  23   3 -12    4.50    7.10
 -23  -3  12    6.50    6.20
  21   3 -12    3.80    6.10
 -21  -3  12    6.00    5.40
 -19  -3  12   37.30    7.10
 -19  -3  12   37.60    7.20
 -17  -3  12   30.70    6.30
 -17  -3  12   34.10    6.40
 -15  -3  12  155.88   15.00
 -15  -3  12  194.98   14.90
 -13  -3  12  165.18   14.60
 -13  -3  12  171.88   14.10
 -13  -3  12  167.98   13.60
 -11  -3  12  134.99   10.70
 -11  -3  12  130.69   11.20
 -11  -3  12  121.49   11.80
  -9  -3  12  129.89   12.00
  -9  -3  12  140.29   10.30
  -9  -3  12  128.29   11.00
  -7  -3  12  310.67   22.50
  -7  -3  12  343.97   21.90
  -7  -3  12  296.37   23.30
  -5  -3  12  243.58   16.70
  -5  -3  12  234.18   17.40
  -5  -3  12  250.57   18.60
  -3  -3  12  416.26   30.90
  -3  -3  12  509.35   32.30
  -3  -3  12  437.56   30.40
   1   3 -12 1665.43  109.09
  -1  -3  12 1493.25  109.89
  -1  -3  12 1740.53  109.09
  -1   3 -12 1099.09   77.59
   1  -3  12 1188.08   78.59
   1  -3  12 1190.08   77.49
  -3   3 -12  328.57   23.20
   3  -3  12  330.17   22.90
   3  -3  12  344.67   24.30
   5  -3  12  573.14   37.50
   5  -3  12  495.15   35.90
   7  -3  12  221.38   19.10
   7  -3  12  262.67   18.50
   7  -3  12  316.37   20.60
   9  -3  12  188.88   15.20
   9  -3  12  180.68   14.20
   9  -3  12  222.48   16.90
  11  -3  12   41.20    5.30
  11  -3  12   41.90    7.50
  13  -3  12    9.50    6.60
  13  -3  12    5.00    4.00
  15  -3  12   -5.90    6.40
  17  -3  12   15.00    8.10
  19  -3  12   28.90   10.20
 -24  -2  12  131.09   14.70
 -20  -2  12  184.78   16.50
 -18  -2  12  188.48   16.50
 -18  -2  12  199.38   16.50
 -16  -2  12  478.95   35.10
 -16  -2  12  513.85   35.30
 -16  -2  12  478.45   35.00
 -14  -2  12   26.10    5.40
 -14  -2  12   29.00    5.20
 -14  -2  12   30.40    5.20
 -12  -2  12   69.29    8.30
 -12  -2  12   61.69    7.60
 -12  -2  12   69.39    7.10
 -10  -2  12    3.00    2.40
 -10  -2  12    6.00    3.80
 -10  -2  12    2.20    3.00
  -8  -2  12   30.50    3.40
  -8  -2  12   26.50    4.80
  -8  -2  12   27.50    4.20
  -6  -2  12   98.09    9.10
  -6  -2  12   88.09    6.90
  -6  -2  12   81.99    7.80
  -4  -2  12  178.38   14.60
  -4  -2  12  190.88   13.60
  -4  -2  12  184.48   12.90
  -2  -2  12    0.50    3.40
  -2  -2  12   -0.10    2.10
   0   2 -12    8.30    2.30
   0  -2  12    8.30    2.50
   0  -2  12    8.00    3.80
  -2   2 -12  400.46   29.30
   2  -2  12  426.36   29.00
   2  -2  12  450.85   30.30
   4  -2  12   88.19    8.90
   4  -2  12   81.29    7.10
   6  -2  12   14.60    3.10
   6  -2  12   12.20    4.30
   8  -2  12   47.90    6.30
   8  -2  12   51.79    7.50
  10  -2  12   21.70    4.70
  10  -2  12   21.80    6.50
  12  -2  12   87.09    9.60
  14  -2  12   70.89    9.20
  14  -2  12   79.59   11.80
  16  -2  12   60.29    8.30
  16  -2  12  107.99   15.40
  18  -2  12   50.39   11.60
  20  -2  12   38.70   11.50
  25   1 -12    2.30    7.20
 -25  -1  12   15.20    6.60
  23   1 -12   11.20    7.00
 -23  -1  12   28.40    7.00
  21   1 -12    8.50    6.30
 -21  -1  12    2.50    4.80
 -19  -1  12   91.49   10.60
 -19  -1  12   79.29   10.20
 -19  -1  12  104.29   10.70
 -17  -1  12   98.39   10.90
 -17  -1  12  105.59   10.50
 -17  -1  12  108.39   10.80
 -15  -1  12  229.88   17.60
 -15  -1  12  220.08   17.60
 -15  -1  12  228.58   17.70
 -13  -1  12  116.29   10.50
 -13  -1  12  126.49   10.30
 -13  -1  12  114.19   10.60
 -11  -1  12  175.48   13.80
 -11  -1  12  180.48   14.20
 -11  -1  12  177.88   13.40
  -9  -1  12  106.99    8.40
  -9  -1  12  103.79    9.00
  -9  -1  12  108.99    9.80
  -7  -1  12  951.60   63.49
  -7  -1  12  928.11   63.99
  -7  -1  12  943.41   63.09
  -5  -1  12  567.14   42.30
  -5  -1  12  627.24   41.40
  -5  -1  12  646.24   41.80
  -3  -1  12   62.19    6.00
  -3  -1  12   60.99    7.20
  -1  -1  12  435.66   32.10
  -1  -1  12  477.45   31.30
   1  -1  12 1182.68   86.69
   1  -1  12 1384.26   85.99
   3  -1  12 2478.35  166.18
   3  -1  12 2507.35  167.08
   5  -1  12  809.62   54.39
   5  -1  12  788.12   55.49
   7  -1  12  370.76   26.80
   7  -1  12  321.77   24.90
   9  -1  12  769.62   58.49
   9  -1  12  944.31   60.99
  11  -1  12  143.49   16.30
  11  -1  12  107.69   11.70
  13  -1  12   82.69   12.70
  13  -1  12   77.89   10.10
  15  -1  12   43.90    7.20
  15  -1  12   41.70   10.50
  17  -1  12    3.50    8.80
  17  -1  12   -2.80    4.40
  19  -1  12  -10.10    7.90
  24   0 -12   39.60   10.30
  22   0 -12  150.58   17.30
 -20   0  12  125.69   12.40
 -20   0  12  129.79   13.40
 -18   0  12   27.20    5.40
 -18   0  12   20.90    5.80
 -18   0  12   32.10    5.70
 -16   0  12  611.04   41.90
 -16   0  12  614.04   41.90
 -16   0  12  574.44   41.90
 -14   0  12  500.45   36.60
 -14   0  12  529.95   36.70
 -14   0  12  550.24   36.70
 -12   0  12  287.37   19.40
 -12   0  12  254.67   19.50
 -12   0  12  265.57   19.70
 -10   0  12    0.70    2.20
 -10   0  12    0.30    3.10
 -10   0  12    2.00    2.70
  -8   0  12   15.10    3.90
  -8   0  12   22.70    3.10
  -8   0  12   19.70    3.60
  -6   0  12  207.18   16.90
  -6   0  12  244.08   16.60
  -6   0  12  235.68   16.10
  -4   0  12   59.09    6.00
  -4   0  12   61.39    6.90
  -2   0  12  133.49   11.00
  -2   0  12  123.99   10.00
   0   0  12  301.97   20.20
   0   0  12  264.47   20.80
   2   0  12   65.39    6.50
   2   0  12   53.49    7.90
   4   0  12   13.20    4.90
   4   0  12    7.60    3.40
   6   0  12   13.60    6.10
   6   0  12   16.90    4.20
   8   0  12  317.17   27.20
   8   0  12  341.97   24.80
  10   0  12  492.35   36.50
  10   0  12  518.45   39.40
  12   0  12  171.58   16.30
  12   0  12  187.48   20.00
  14   0  12   12.20    8.50
  14   0  12   10.40    5.80
  16   0  12    7.70    8.20
  18   0  12   -1.30    8.50
  20   0  12   39.00   11.70
 -25   1  12   19.30    6.40
 -23   1  12   35.50    7.00
  21  -1 -12    5.30    5.50
 -21   1  12    3.10    4.60
 -21   1  12   11.40    5.90
 -19   1  12  101.09   10.50
 -19   1  12  103.49   11.30
 -17   1  12  107.79   11.00
 -17   1  12  117.79   10.40
 -17   1  12  105.49   10.70
 -15   1  12  212.08   16.90
 -15   1  12  234.78   17.40
 -15   1  12  238.38   17.30
 -13   1  12  107.49   10.00
 -13   1  12  113.69    9.70
 -13   1  12  120.79    9.70
 -11   1  12  155.98   13.00
 -11   1  12  173.78   13.10
 -11   1  12  175.68   12.70
  -9   1  12  114.79    8.90
  -9   1  12  118.39    9.60
  -9   1  12   99.59    9.30
  -7   1  12  973.90   65.39
  -7   1  12  987.80   65.19
  -7   1  12  936.21   64.89
  -5   1  12  601.94   42.40
  -5   1  12  646.14   42.20
  -5   1  12  622.14   42.80
  -3   1  12   63.99    7.10
  -3   1  12   66.59    6.50
  -1   1  12  562.84   39.00
  -1   1  12  558.14   38.50
   1   1  12 1557.54  107.59
   1   1  12 1626.84  106.99
   3   1  12 2547.55  178.98
   3   1  12 2773.92  177.98
   5   1  12  833.22   56.59
   5   1  12  809.92   58.39
   7   1  12  337.57   24.90
   7   1  12  319.27   27.70
   9   1  12  790.22   58.29
   9   1  12  788.32   55.49
  11   1  12  107.49   13.00
  11   1  12  112.79   16.60
  13   1  12   47.80   10.90
  15   1  12   35.50   10.40
  17   1  12   -0.90    7.90
  19   1  12   -6.50    8.30
 -24   2  12  138.69   13.80
 -22   2  12  183.58   18.10
 -22   2  12  211.98   17.00
 -20   2  12  155.28   15.20
 -20   2  12  166.18   14.00
 -18   2  12  219.98   16.90
 -18   2  12  198.78   17.10
 -16   2  12  562.04   37.10
 -16   2  12  504.45   37.00
 -16   2  12  514.45   36.50
 -14   2  12   34.60    4.60
 -14   2  12   33.90    5.10
 -14   2  12   35.40    4.90
 -12   2  12   59.09    7.10
 -12   2  12   69.79    6.90
 -12   2  12   71.39    6.80
  10  -2 -12   -0.20    2.40
 -10   2  12    4.80    2.60
 -10   2  12    2.70    2.90
 -10   2  12    2.80    2.50
   8  -2 -12   29.10    3.90
  -8   2  12   23.70    4.00
  -8   2  12   36.80    4.10
  -8   2  12   32.90    4.40
   6  -2 -12   89.79    8.10
  -6   2  12   85.49    8.10
  -6   2  12   91.59    7.80
  -6   2  12   89.09    7.50
   4  -2 -12  215.88   17.00
  -4   2  12  200.28   15.00
  -4   2  12  199.48   15.40
  -2   2  12    1.70    3.40
  -2   2  12    1.10    2.60
   0   2  12   12.90    4.60
   0   2  12    8.20    3.40
   2   2  12  505.55   36.50
   2   2  12  484.45   34.80
   4   2  12   92.89   13.30
   4   2  12  106.09   10.20
   6   2  12    9.60    7.40
   6   2  12   17.80    5.10
   8   2  12   37.60    9.30
   8   2  12   50.39    7.80
  10   2  12   22.00    6.50
  10   2  12   10.10    8.20
  14   2  12   41.50   11.00
  16   2  12   44.10   11.30
  18   2  12   23.20   10.00
  20   2  12   20.20   10.50
 -23   3  12    1.40    5.90
 -23   3  12    3.30    4.60
 -21   3  12    7.20    5.50
 -21   3  12    1.80    4.40
 -19   3  12   47.20    6.60
 -19   3  12   37.70    6.80
 -17   3  12   41.10    6.00
 -17   3  12   41.70    6.10
 -15   3  12  194.18   14.90
 -15   3  12  186.48   14.20
 -15   3  12  178.28   14.70
  13  -3 -12  132.69   11.80
 -13   3  12  166.18   11.80
 -13   3  12  154.78   12.40
 -13   3  12  172.38   12.60
  11  -3 -12  119.19   10.00
 -11   3  12  133.09   10.40
 -11   3  12  131.89    9.90
 -11   3  12  122.19   10.50
   9  -3 -12  108.29    9.60
  -9   3  12  117.09    9.90
  -9   3  12  130.99    9.60
  -9   3  12  118.59    9.50
   7  -3 -12  302.77   22.20
  -7   3  12  280.17   21.60
  -7   3  12  319.47   21.80
  -7   3  12  324.27   21.50
   5  -3 -12  209.28   17.30
  -5   3  12  210.38   16.40
  -5   3  12  248.68   16.50
  -3   3  12  480.65   34.20
  -3   3  12  494.95   33.90
  -1   3  12 1978.70  136.89
  -1   3  12 2107.89  137.69
   1   3  12 1323.07   94.39
   1   3  12 1476.95   96.19
   3   3  12  395.96   29.50
   3   3  12  424.96   32.70
   5   3  12  597.64   45.70
   5   3  12  590.24   42.10
   7   3  12  268.27   26.90
   7   3  12  341.27   24.40
   9   3  12  195.08   22.10
   9   3  12  205.08   18.20
  11   3  12   21.20    9.80
  13   3  12    8.20    8.20
  15   3  12   -1.40    8.50
  17   3  12    2.90    8.70
  19   3  12   11.60    9.90
 -24   4  12  102.29   11.50
 -22   4  12  114.89   13.90
 -22   4  12  142.69   12.50
 -20   4  12  231.68   20.20
 -20   4  12  258.57   19.30
 -18   4  12  263.97   20.60
 -18   4  12  269.37   20.20
 -16   4  12   28.10    5.00
 -16   4  12   25.30    4.80
 -14   4  12   20.50    4.30
 -14   4  12   26.90    4.60
 -14   4  12   24.50    3.50
  12  -4 -12  403.86   28.00
 -12   4  12  392.76   27.40
 -12   4  12  404.16   28.20
 -12   4  12  398.46   28.10
  10  -4 -12   66.79    7.10
 -10   4  12   70.89    6.90
 -10   4  12   63.39    7.40
 -10   4  12   62.99    6.10
   8  -4 -12    3.90    3.50
  -8   4  12    4.70    3.00
  -8   4  12    0.10    2.50
  -8   4  12    3.30    2.70
   6  -4 -12   83.39    9.30
  -6   4  12   83.49    8.00
  -6   4  12   90.69    7.80
  -6   4  12   98.09    8.30
   4  -4 -12  369.66   31.90
  -4   4  12  460.15   30.70
  -4   4  12  469.95   30.70
  -2   4  12   23.30    5.00
  -2   4  12   19.20    4.20
   0   4  12   52.19    8.60
   0   4  12   69.49    7.60
   2   4  12  309.87   23.90
   2   4  12  343.77   27.60
   4   4  12    4.50    4.20
   4   4  12    0.80    7.30
   6   4  12    7.80    8.40
   6   4  12   11.00    5.00
   8   4  12  139.49   14.30
   8   4  12  131.49   19.40
  10   4  12   85.89   15.20
  12   4  12   25.50   10.10
  14   4  12    3.60    9.10
  16   4  12   24.30   10.90
  18   4  12   47.90   12.60
 -23   5  12    8.80    6.50
 -21   5  12   24.00    6.40
 -21   5  12   20.40    5.30
 -19   5  12   70.39    8.60
 -19   5  12   48.10    7.60
 -17   5  12   76.59    8.80
 -17   5  12   84.89    9.50
 -15   5  12   91.19    9.10
 -15   5  12   85.69    9.20
 -13   5  12   57.49    6.30
 -13   5  12   43.10    5.90
 -11   5  12   53.79    6.90
 -11   5  12   57.09    6.10
 -11   5  12   45.70    4.70
   9  -5 -12  584.74   47.70
  -9   5  12  741.73   47.00
  -9   5  12  762.02   47.20
  -9   5  12  665.43   46.30
  -7   5  12  562.94   37.40
  -7   5  12  500.95   37.00
  -7   5  12  568.64   37.60
   5  -5 -12   31.80    6.70
  -5   5  12   40.30    5.20
  -5   5  12   47.80    6.20
  -3   5  12  172.18   14.70
  -3   5  12  180.78   14.10
  -1   5  12  447.76   32.30
  -1   5  12  402.96   30.20
   1   5  12  261.67   21.10
   1   5  12  305.57   25.20
   3   5  12  213.38   21.80
   3   5  12  197.88   16.80
   5   5  12   66.09   13.20
   5   5  12   85.09    9.90
   7   5  12    3.20    5.20
   7   5  12    3.40    9.70
   9   5  12    9.60    6.00
   9   5  12   11.30   10.20
  11   5  12   49.30   13.40
  13   5  12  108.29   18.10
  15   5  12   15.60   10.80
  17   5  12    6.90   10.80
 -20   6  12   23.00    6.00
 -20   6  12   28.70    5.50
 -18   6  12   44.80    7.10
 -18   6  12   56.19    6.80
 -16   6  12   80.99    9.10
 -16   6  12   79.79    8.70
 -14   6  12  289.97   21.40
 -14   6  12  288.77   21.30
 -12   6  12  230.68   17.60
 -12   6  12  233.88   17.70
 -10   6  12  245.78   17.80
 -10   6  12  219.48   17.50
  -8   6  12  123.79   10.20
  -8   6  12  125.39   10.50
  -8   6  12  107.69    9.30
   6  -6 -12   -1.80    3.70
  -6   6  12   -0.20    3.30
  -6   6  12    0.70    2.90
  -6   6  12   -0.20    2.90
  -4   6  12   15.50    4.10
  -4   6  12   16.40    4.90
  -2   6  12   -0.20    5.00
  -2   6  12   -0.40    3.40
   0   6  12    1.90    6.20
   0   6  12   -3.30    3.50
   2   6  12    1.60    4.10
   2   6  12    4.30    7.90
   4   6  12    4.00    4.60
   4   6  12   11.40    9.50
   6   6  12  107.39   18.30
   6   6  12  102.69   12.20
   8   6  12  265.57   22.70
   8   6  12  285.07   30.50
  10   6  12  138.19   15.10
  10   6  12  124.79   21.00
  12   6  12   22.80   13.40
  14   6  12   31.10   13.60
  16   6  12    4.80   12.10
 -19   7  12   15.40    5.50
 -17   7  12   55.69    7.60
 -17   7  12   57.59    6.90
 -15   7  12   72.59    8.30
 -15   7  12   75.39    8.70
 -13   7  12  123.49   11.30
 -13   7  12  123.79   11.20
 -11   7  12  143.39   12.70
 -11   7  12  157.68   12.70
  -9   7  12  298.07   22.00
  -9   7  12  303.87   22.20
  -7   7  12   33.70    4.90
  -7   7  12   22.90    3.90
  -7   7  12   36.10    5.10
  -5   7  12    5.20    3.60
  -5   7  12   12.60    4.10
  -3   7  12  197.18   15.90
  -3   7  12  201.48   17.60
  -1   7  12   84.79    9.20
  -1   7  12   72.89   11.00
   1   7  12   13.50    8.30
   1   7  12   13.60    4.80
   3   7  12    4.80    4.60
   3   7  12   -9.90    7.80
   5   7  12    0.40    4.80
   5   7  12    3.70    9.70
   7   7  12   87.89   10.90
   7   7  12   71.69   16.70
   9   7  12  201.58   27.10
   9   7  12  154.28   16.70
  11   7  12   41.20   15.70
  11   7  12   58.19    9.80
  13   7  12   28.80   15.20
  15   7  12  -16.80   11.70
 -18   8  12   52.09    7.50
 -16   8  12   43.70    6.70
 -14   8  12   96.99   10.30
 -14   8  12   94.99   10.10
 -12   8  12   16.40    4.90
 -12   8  12   22.80    5.00
 -10   8  12   86.19    9.30
 -10   8  12   80.49    9.20
  -8   8  12  120.49   10.60
  -8   8  12  103.79   10.40
  -6   8  12   22.50    4.90
  -6   8  12   25.70    4.80
  -4   8  12   11.80    4.90
  -4   8  12   11.30    4.20
  -2   8  12    4.10    4.10
  -2   8  12    7.90    6.00
   0   8  12   70.29    9.20
   0   8  12   73.69   11.80
   2   8  12   53.09    7.80
   2   8  12   59.89   12.50
   4   8  12   12.60    9.90
   4   8  12   16.40    5.70
   6   8  12    7.30    5.70
   6   8  12    3.50   11.20
   8   8  12    9.10    6.10
   8   8  12    9.40   13.40
  10   8  12   30.80    7.80
  10   8  12   26.80   14.60
  12   8  12   54.19   18.30
  12   8  12   66.89   11.00
  14   8  12   37.30   17.20
 -15   9  12   24.60    5.60
 -13   9  12   39.90    6.20
 -11   9  12   41.70    5.90
 -11   9  12   27.00    5.80
  -9   9  12   51.49    7.00
  -9   9  12   64.29    7.20
  -7   9  12   93.19    9.80
  -7   9  12  106.79   10.00
  -5   9  12  135.09   12.00
  -5   9  12  135.79   11.70
  -3   9  12    3.80    5.50
  -3   9  12   -1.40    3.80
  -1   9  12    8.50    4.40
  -1   9  12    7.10    6.90
   1   9  12   33.70    6.30
   1   9  12   27.60    9.80
   3   9  12   65.79    9.00
   3   9  12   74.79   14.60
   5   9  12    9.60   10.90
   5   9  12   13.40    5.80
   7   9  12   26.90    7.10
   7   9  12    7.70   12.10
   9   9  12   10.30    6.80
   9   9  12   -1.70   13.60
  11   9  12   25.70    8.20
  11   9  12    4.40   15.30
 -12  10  12   15.60    4.90
 -10  10  12   -0.60    4.10
  -8  10  12    7.40    4.60
  -8  10  12   13.50    4.70
  -6  10  12   13.20    4.60
  -6  10  12   11.10    4.40
  -4  10  12   -1.20    3.70
  -4  10  12    2.00    3.90
  -2  10  12   -1.70    4.10
   0  10  12   -1.70    4.10
   0  10  12    0.60    7.10
   2  10  12    5.50    8.60
   2  10  12    1.70    4.60
   4  10  12    3.70    5.10
   4  10  12   -3.60    9.30
   6  10  12    9.30   11.80
   6  10  12    6.50    6.10
   8  10  12    7.20    6.50
   8  10  12    0.40   12.80
  -7  11  12   15.70    5.20
  -5  11  12   26.70    5.80
  -5  11  12   27.50    5.40
  -3  11  12   18.00    5.10
  -3  11  12   31.50    5.90
  -1  11  12   48.40    7.20
   1  11  12   22.40    5.90
   3  11  12   -5.20    9.70
   3  11  12    1.60    5.20
  -5 -11  13    0.20    6.40
  -3 -11  13   -7.00    6.40
  -1 -11  13    1.30    6.40
   1 -11  13   16.00    8.00
 -12 -10  13   22.80    9.40
 -12 -10  13   26.50    8.10
 -10 -10  13   53.19   10.90
 -10 -10  13   61.29    9.50
  -8 -10  13   38.40    7.70
  -8 -10  13   30.10    8.50
  -6 -10  13    9.20    6.70
  -4 -10  13   -0.30    5.80
  -2 -10  13   18.90    7.10
   0 -10  13   16.80    6.70
   2 -10  13   -6.00    5.40
   4 -10  13    7.40    6.90
 -15  -9  13   -1.70    6.00
 -13  -9  13    5.20    6.30
 -13  -9  13    0.10    7.40
 -11  -9  13    6.80    7.20
 -11  -9  13    7.80    5.90
  -9  -9  13    4.40    6.60
  -9  -9  13    8.70    5.60
  -7  -9  13   15.80    6.90
  -7  -9  13   10.10    5.40
  -5  -9  13    8.50    5.20
  -5  -9  13   16.20    6.90
  -3  -9  13    2.50    5.90
  -1  -9  13    4.30    5.80
   1  -9  13   -1.70    5.30
   3  -9  13    6.60    5.70
   5  -9  13   16.90    6.20
 -18  -8  13   40.90    9.30
 -16  -8  13    3.30    7.50
 -16  -8  13   13.10    6.90
 -14  -8  13   57.69    9.20
 -14  -8  13   54.59   10.30
 -12  -8  13   44.80    7.70
 -12  -8  13   37.90    8.80
 -10  -8  13   26.50    7.90
 -10  -8  13   34.60    6.70
  -8  -8  13   25.10    7.20
  -8  -8  13   21.80    5.60
  -6  -8  13   41.80    8.20
  -6  -8  13   48.80    6.60
  -4  -8  13   -3.00    5.40
  -4  -8  13    9.10    4.00
  -2  -8  13    5.60    5.80
  -2  -8  13   17.40    4.30
   0  -8  13   84.49   10.70
   2  -8  13   -0.40    5.40
   4  -8  13    1.50    5.20
   6  -8  13    5.40    5.70
   8  -8  13   23.20    6.90
 -19  -7  13    1.70    6.50
 -17  -7  13    2.40    6.80
 -17  -7  13   15.60    6.80
 -15  -7  13   32.00    7.10
 -15  -7  13   19.50    7.50
 -13  -7  13   11.60    5.40
 -13  -7  13    5.40    6.50
 -11  -7  13   -0.50    6.00
 -11  -7  13    6.70    5.00
  -9  -7  13    2.80    5.90
  -9  -7  13    4.40    4.40
  -7  -7  13    8.20    4.30
  -7  -7  13   10.00    5.90
  -5  -7  13    0.60    3.50
  -5  -7  13   -1.50    5.30
  -3  -7  13   -1.40    3.20
  -3  -7  13   -1.90    5.30
  -1  -7  13   25.40    6.70
  -1  -7  13   28.20    4.30
   1  -7  13   -0.30    2.70
   1  -7  13    1.40    5.20
   3  -7  13   -0.40    4.80
   5  -7  13    1.40    5.20
   7  -7  13   16.30    6.20
   9  -7  13   49.00    7.90
  11  -7  13   47.20    8.40
 -20  -6  13    0.00    6.50
 -18  -6  13   20.50    7.70
 -18  -6  13   25.20    7.30
 -16  -6  13    4.30    6.30
 -16  -6  13    1.30    5.50
 -14  -6  13   21.10    6.20
 -14  -6  13   24.50    7.20
 -12  -6  13  160.38   15.40
 -12  -6  13  137.69   13.60
 -10  -6  13  204.08   16.10
 -10  -6  13  188.08   17.60
  -8  -6  13    7.80    3.80
  -8  -6  13    1.30    5.20
  -6  -6  13    2.30    5.10
  -6  -6  13    1.40    3.20
  -4  -6  13   53.99    7.70
  -4  -6  13   44.70    5.60
  -2  -6  13  100.29   10.90
  -2  -6  13   95.69    8.50
   0   6 -13   46.40    6.10
   0  -6  13   58.19    8.70
   0  -6  13   60.49    5.80
   2  -6  13    9.10    2.50
   2  -6  13    6.90    4.90
   4  -6  13   23.50    6.10
   6  -6  13   88.09   10.80
   8  -6  13  129.09   13.20
  10  -6  13   13.50    5.80
  12  -6  13   -1.90    5.70
  14  -6  13  -10.00    5.60
  21   5 -13    6.90    7.60
 -21  -5  13   13.40    6.50
 -19  -5  13    2.00    5.80
 -19  -5  13   -2.20    6.20
 -17  -5  13   43.20    8.60
 -17  -5  13   42.50    7.70
 -15  -5  13   67.69    8.70
 -15  -5  13   61.99    9.40
 -13  -5  13   -0.70    4.00
 -13  -5  13   -0.80    5.20
 -11  -5  13   54.09    8.40
 -11  -5  13   63.39    8.30
   9   5 -13   27.50    3.30
  -9  -5  13   40.20    6.90
  -9  -5  13   30.70    5.10
  -7  -5  13   99.59    9.50
  -7  -5  13  104.59   11.30
  -5  -5  13  225.98   17.90
  -5  -5  13  208.08   16.10
  -3  -5  13   45.10    5.70
  -3  -5  13   44.70    6.90
  -1  -5  13   76.69    9.80
  -1  -5  13   66.09    6.70
  -1   5 -13    0.20    1.80
   1  -5  13   -0.20    2.20
   1  -5  13   -1.80    4.20
  -3   5 -13   54.19    5.30
   3  -5  13   57.79    5.40
   3  -5  13   66.79    8.90
   5  -5  13   67.69    5.80
   5  -5  13   73.79    7.20
   5  -5  13   70.59    8.90
   7  -5  13    9.50    4.80
   9  -5  13    8.00    5.10
  11  -5  13    2.30    5.10
  13  -5  13   -3.50    5.30
  15  -5  13   40.60    8.60
  22   4 -13    6.30    7.90
 -22  -4  13   11.60    6.40
 -20  -4  13   11.60    6.00
 -20  -4  13    9.30    6.30
 -18  -4  13   13.00    5.80
 -18  -4  13   12.10    6.20
 -16  -4  13   -1.10    5.10
 -16  -4  13    0.70    4.40
 -14  -4  13    0.80    5.00
 -14  -4  13   -3.60    3.80
 -12  -4  13    5.50    3.90
 -12  -4  13    0.20    4.80
 -10  -4  13  215.08   18.40
 -10  -4  13  243.88   17.60
  -8  -4  13  320.57   23.10
  -8  -4  13  306.07   24.20
  -8  -4  13  336.67   22.50
  -6  -4  13  188.08   16.30
  -6  -4  13  219.58   14.20
  -6  -4  13  191.58   15.00
  -4  -4  13   85.89    6.30
  -4  -4  13   85.69    7.80
  -4  -4  13   84.49    9.50
  -2  -4  13   11.50    2.90
  -2  -4  13   10.30    4.60
   0   4 -13   52.09    5.30
   0  -4  13   49.10    5.40
   0  -4  13   49.10    7.60
  -2   4 -13   65.29    6.40
   2  -4  13   88.69    6.80
   2  -4  13   81.59    9.40
  -4   4 -13  175.48   14.20
   4  -4  13  209.88   14.10
   4  -4  13  206.08   16.10
   6  -4  13   92.59    7.50
   6  -4  13   98.09   10.00
   8  -4  13   17.60    2.80
   8  -4  13   20.50    5.40
  10  -4  13    6.10    5.10
  10  -4  13   -0.10    2.20
  12  -4  13   48.40    7.90
  14  -4  13   26.50    7.40
  16  -4  13    1.80    7.20
  18  -4  13    0.00    8.00
  23   3 -13    8.10    7.30
 -23  -3  13    8.20    6.50
 -21  -3  13   13.20    6.00
 -19  -3  13    5.90    5.40
 -19  -3  13    3.60    4.90
 -17  -3  13    5.00    4.60
 -17  -3  13    4.90    5.20
 -15  -3  13   19.70    5.30
 -15  -3  13   25.80    6.00
 -13  -3  13   75.49    9.00
 -13  -3  13   73.59    8.30
 -13  -3  13   91.39   10.00
 -11  -3  13   21.30    3.80
 -11  -3  13   18.80    5.10
 -11  -3  13   22.00    4.40
  -9  -3  13    1.00    3.00
  -9  -3  13   -0.30    3.90
  -9  -3  13   -1.20    2.20
  -7  -3  13  177.68   15.00
  -7  -3  13  190.98   13.00
  -7  -3  13  175.88   13.80
  -5  -3  13  167.18   14.80
  -5  -3  13  196.48   12.80
  -5  -3  13  178.98   13.60
  -3  -3  13   -0.50    3.90
  -3  -3  13    2.60    2.50
  -3  -3  13    2.50    1.40
  -1  -3  13   99.89    9.30
  -1  -3  13   72.99    7.20
  -1   3 -13    4.00    2.10
   1  -3  13    4.40    2.40
   1  -3  13    6.50    3.90
  -3   3 -13    0.80    2.10
   3  -3  13    1.20    2.00
   3  -3  13    1.60    3.70
   5  -3  13    0.20    2.10
   5  -3  13    3.30    3.90
   7  -3  13   23.40    4.20
   7  -3  13   26.90    5.50
   7  -3  13   21.30    3.20
   9  -3  13   67.99    6.90
   9  -3  13   78.69    9.70
  11  -3  13   14.20    5.80
  11  -3  13   11.00    3.70
  13  -3  13   19.30    6.90
  13  -3  13   15.00    4.90
  15  -3  13    7.20    7.50
  17  -3  13    1.90    7.90
  19  -3  13   -2.90    8.70
  24   2 -13    2.20    6.80
 -24  -2  13   17.90    6.90
  22   2 -13    0.00    5.80
 -22  -2  13    8.60    5.80
 -20  -2  13    3.40    5.00
 -20  -2  13    2.70    5.00
 -18  -2  13   81.99    9.90
 -18  -2  13   73.49    9.70
 -16  -2  13  148.89   13.10
 -16  -2  13  134.19   12.60
 -16  -2  13  136.79   12.80
 -14  -2  13  160.78   13.20
 -14  -2  13  170.08   14.00
 -14  -2  13  145.09   13.20
 -12  -2  13    6.40    4.00
 -12  -2  13    2.80    3.40
 -12  -2  13    4.90    2.90
 -10  -2  13   29.70    3.80
 -10  -2  13   28.60    5.20
 -10  -2  13   24.10    4.40
  -8  -2  13   82.99    6.50
  -8  -2  13   73.39    7.50
  -8  -2  13   75.39    8.60
  -6  -2  13  117.79    8.40
  -6  -2  13  102.09    9.10
  -6  -2  13  110.49   10.40
  -4  -2  13  126.89   12.30
  -4  -2  13  164.48   11.00
  -4  -2  13  170.08   11.90
  -2  -2  13  197.88   15.70
  -2  -2  13  246.38   17.10
   0  -2  13  210.58   15.40
   0  -2  13  176.18   13.80
   2  -2  13   82.79    8.90
   2  -2  13  100.79    7.70
   4  -2  13  156.68   13.20
   4  -2  13  146.89   11.40
   6  -2  13    2.40    2.50
   6  -2  13    9.20    4.60
   8  -2  13   -1.50    3.10
   8  -2  13    6.10    5.10
  10  -2  13   28.60    7.10
  10  -2  13   26.70    5.10
  12  -2  13   31.90    8.20
  12  -2  13   25.70    5.40
  14  -2  13    6.80    4.70
  14  -2  13    4.50    7.80
  16  -2  13   -5.80    7.80
  18  -2  13    4.40    8.70
  25   1 -13    1.40    7.00
 -25  -1  13   11.60    6.40
 -23  -1  13   38.60    7.50
 -21  -1  13   43.10    7.30
 -19  -1  13   -1.10    4.20
 -19  -1  13    0.10    4.50
 -19  -1  13    3.30    4.60
 -17  -1  13   85.29    9.90
 -17  -1  13   79.09    9.20
 -17  -1  13   89.49   10.00
 -15  -1  13    5.20    4.30
 -15  -1  13    7.70    3.90
 -15  -1  13    5.50    4.10
 -13  -1  13   26.50    5.20
 -13  -1  13   33.00    4.60
 -13  -1  13   28.90    4.80
 -11  -1  13   63.79    6.20
 -11  -1  13   69.69    8.10
 -11  -1  13   53.19    7.00
  -9  -1  13    6.20    3.60
  -9  -1  13    3.10    3.00
  -9  -1  13    3.40    2.30
  -7  -1  13  246.58   17.00
  -7  -1  13  237.98   18.20
  -7  -1  13  237.18   17.50
  -5  -1  13  200.48   14.60
  -5  -1  13  182.38   13.60
  -5  -1  13  168.38   13.00
  -3  -1  13    5.50    3.60
  -3  -1  13    8.10    2.60
  -1  -1  13    1.20    2.30
  -1  -1  13   -1.10    3.30
   1  -1  13   17.20    3.10
   1  -1  13   21.90    4.70
   3  -1  13   41.90    6.20
   3  -1  13   51.09    5.60
   5  -1  13    1.30    4.30
   5  -1  13    4.20    3.20
   7  -1  13    4.70    3.50
   7  -1  13    2.30    4.90
   9  -1  13    6.40    4.30
   9  -1  13    6.80    6.30
  11  -1  13   19.90    8.10
  11  -1  13   18.70    5.40
  13  -1  13   10.20    5.00
  13  -1  13    8.20    8.00
  15  -1  13    2.80    7.90
  15  -1  13   10.10    5.20
  17  -1  13   26.80    6.40
  17  -1  13   33.00   10.30
  19  -1  13    4.50    9.60
  24   0 -13    2.80    6.90
 -24   0  13    5.10    5.60
  22   0 -13    1.90    5.00
 -22   0  13    3.60    5.00
 -20   0  13    0.10    4.40
 -20   0  13    1.70    5.10
 -18   0  13   -2.10    3.90
 -18   0  13    3.50    4.50
 -18   0  13   -3.70    3.90
 -16   0  13    0.60    3.70
 -16   0  13   -0.20    3.60
 -16   0  13    0.70    3.90
 -14   0  13   -0.90    3.40
 -14   0  13    1.70    3.00
 -14   0  13   -4.70    3.30
 -12   0  13   -1.70    3.00
 -12   0  13   -3.10    2.30
 -12   0  13   -0.80    2.90
 -10   0  13   -1.80    2.10
 -10   0  13   -2.30    3.00
 -10   0  13    0.20    2.70
  -8   0  13    0.20    2.10
  -8   0  13    1.20    2.80
  -8   0  13   -2.70    3.10
  -6   0  13    0.50    3.20
  -6   0  13   -1.40    1.90
  -6   0  13    3.30    2.70
  -4   0  13    0.00    3.10
  -4   0  13   -1.80    2.30
  -2   0  13   -0.60    2.30
  -2   0  13   -3.70    3.20
   0   0  13    1.10    3.60
   0   0  13   -1.70    2.30
   2   0  13   -0.40    3.40
   2   0  13   -1.50    2.60
   4   0  13    0.30    4.50
   4   0  13   -1.50    3.00
   6   0  13   -4.20    5.40
   6   0  13    0.10    3.60
   8   0  13   -3.70    3.90
   8   0  13   -2.70    6.00
  10   0  13   -1.60    4.50
  10   0  13   -0.70    6.80
  12   0  13   -1.60    4.90
  12   0  13   -2.90    7.00
  14   0  13   -0.40    7.50
  14   0  13   -2.10    5.10
  16   0  13   -2.60    7.80
  16   0  13   -2.40    4.90
  18   0  13    0.10    5.20
  18   0  13   -5.40    8.30
  20   0  13    4.00    8.00
  20   0  13   -6.90    8.90
 -25   1  13   23.60    6.70
 -23   1  13   32.80    6.80
 -23   1  13   38.80    8.10
 -21   1  13   41.40    6.90
 -21   1  13   39.20    7.70
 -19   1  13    7.00    4.50
 -19   1  13    3.60    4.20
 -19   1  13    1.70    4.60
 -17   1  13   70.29    9.00
 -17   1  13   81.09    9.30
 -17   1  13   85.69    8.60
 -15   1  13    3.10    3.80
 -15   1  13    7.00    3.70
 -15   1  13   13.30    3.90
 -13   1  13   30.10    4.70
 -13   1  13   33.90    5.00
 -13   1  13   31.50    4.40
 -11   1  13   67.89    7.20
 -11   1  13   59.29    7.00
 -11   1  13   64.49    6.40
  -9   1  13    8.50    2.60
  -9   1  13    5.00    3.40
  -9   1  13    5.00    2.90
  -7   1  13  243.78   17.40
  -7   1  13  247.38   17.80
  -7   1  13  242.58   18.20
  -5   1  13  185.48   13.90
  -5   1  13  188.38   14.70
  -3   1  13    7.70    2.80
  -3   1  13    8.50    3.60
  -1   1  13    3.70    2.80
  -1   1  13   -0.80    3.30
   1   1  13   23.40    4.20
   1   1  13   17.80    5.00
   3   1  13   50.29    6.80
   3   1  13   49.99    8.00
   5   1  13    3.40    3.70
   5   1  13    0.30    5.70
   7   1  13   -3.10    4.00
   7   1  13    4.90    6.40
   9   1  13    5.60    7.30
   9   1  13    9.20    5.40
  11   1  13   11.90    8.30
  11   1  13   17.20    6.50
  13   1  13    5.60    7.90
  13   1  13    9.00    6.00
  15   1  13    8.70    6.60
  15   1  13    7.40    8.50
  17   1  13   36.50    8.40
  17   1  13   15.40    9.30
  19   1  13   -0.30    5.70
  19   1  13    1.90    8.90
 -24   2  13   11.40    5.80
 -24   2  13   18.10    7.00
 -22   2  13    0.60    4.80
 -22   2  13    4.60    5.80
  20  -2 -13    6.10    6.40
 -20   2  13    4.50    4.50
 -20   2  13   -1.30    4.70
 -18   2  13   90.19    9.90
 -18   2  13   88.79    9.60
 -18   2  13   87.09    9.10
 -16   2  13  139.29   11.70
 -16   2  13  142.99   12.40
 -16   2  13  144.69   12.30
 -14   2  13  170.58   12.90
 -14   2  13  160.78   12.60
 -14   2  13  150.58   13.00
 -12   2  13    3.60    3.30
 -12   2  13    3.80    2.90
 -12   2  13    8.70    2.90
 -10   2  13   23.50    4.00
 -10   2  13   25.90    4.20
 -10   2  13   26.60    3.90
  -8   2  13   71.59    6.90
  -8   2  13   81.69    7.80
  -8   2  13   73.69    7.20
  -6   2  13  123.79    9.70
  -6   2  13  119.09    9.20
  -6   2  13  103.89    9.90
  -4   2  13  173.98   13.50
  -4   2  13  161.78   12.90
  -2   2  13  240.78   18.70
  -2   2  13  255.77   18.30
   0   2  13  209.38   16.30
   0   2  13  217.78   17.30
   2   2  13  125.99   13.00
   2   2  13  112.89   10.50
   4   2  13  168.08   14.40
   4   2  13  174.88   17.30
   6   2  13    6.30    4.50
   6   2  13    3.50    7.10
   8   2  13    4.20    5.10
   8   2  13   -5.00    6.30
  10   2  13   25.20    7.20
  10   2  13   16.30    8.20
  12   2  13   18.00    7.20
  12   2  13   11.80    8.70
  14   2  13    1.70    8.40
  14   2  13    4.30    6.50
  16   2  13   -2.00    8.00
  18   2  13   -1.30    8.60
 -23   3  13    3.20    5.10
 -23   3  13    4.60    6.20
 -21   3  13   12.40    5.80
 -21   3  13   10.90    5.00
 -19   3  13    7.20    4.70
 -19   3  13    5.40    4.50
 -17   3  13   11.20    3.70
 -17   3  13    6.80    4.20
 -17   3  13    6.90    4.10
 -15   3  13   19.30    3.70
 -15   3  13   27.90    4.90
 -15   3  13   19.80    4.30
  13  -3 -13   57.79    6.80
 -13   3  13   80.29    8.00
 -13   3  13   77.99    7.60
 -13   3  13   77.99    7.20
  11  -3 -13   14.60    3.30
 -11   3  13   25.40    4.00
 -11   3  13   18.20    3.50
 -11   3  13   20.20    4.10
   9  -3 -13   -2.30    2.50
  -9   3  13   -3.60    2.40
  -9   3  13   -0.40    2.90
  -9   3  13   -0.70    2.70
   7  -3 -13  161.38   13.40
  -7   3  13  177.38   12.50
  -7   3  13  151.38   12.80
  -7   3  13  170.58   12.90
  -5   3  13  195.88   14.30
  -5   3  13  176.68   14.30
  -3   3  13    0.60    2.80
  -3   3  13    5.60    3.70
  -1   3  13  100.49    9.70
  -1   3  13  106.29   10.60
   1   3  13    4.50    5.50
   1   3  13    6.30    3.50
   3   3  13   -1.60    3.60
   3   3  13    2.50    6.00
   5   3  13    4.80    4.50
   5   3  13    4.90    7.30
   7   3  13   24.80    6.30
   7   3  13   21.50    9.30
   9   3  13   55.39   12.50
   9   3  13   88.59   10.90
  11   3  13   10.00    6.60
  11   3  13    8.50    8.80
  13   3  13   12.40    8.90
  15   3  13    0.90    8.30
  17   3  13   -5.70    8.20
  19   3  13    0.80    9.10
 -22   4  13    9.40    5.00
 -22   4  13   12.00    6.10
 -20   4  13   10.70    5.00
 -20   4  13   12.00    4.90
 -18   4  13   18.20    4.90
 -18   4  13   16.10    5.00
 -16   4  13   -1.30    3.50
 -16   4  13    0.30    3.70
 -14   4  13   -2.20    3.10
 -14   4  13   -1.40    2.30
 -14   4  13    0.10    3.40
 -12   4  13    4.10    2.50
 -12   4  13    4.50    3.60
 -12   4  13    7.00    3.30
  10  -4 -13  212.28   17.90
 -10   4  13  246.18   17.50
 -10   4  13  247.98   17.70
 -10   4  13  242.18   17.10
   8  -4 -13  319.87   23.90
  -8   4  13  334.87   23.10
  -8   4  13  333.67   22.80
  -8   4  13  298.17   22.60
   6  -4 -13  185.38   16.20
  -6   4  13  213.18   15.20
  -6   4  13  197.48   14.70
  -6   4  13  191.58   14.90
  -4   4  13   93.79    9.00
  -4   4  13   95.69    9.20
  -2   4  13   11.50    4.60
  -2   4  13   12.80    3.80
   0   4  13   61.09    7.60
   0   4  13   51.59    8.20
   2   4  13   87.19   13.40
   2   4  13   91.59    9.50
   4   4  13  221.28   18.40
   4   4  13  240.88   23.20
   6   4  13  122.39   12.20
   6   4  13   86.29   14.50
   8   4  13   10.80    9.50
   8   4  13   12.10    6.20
  10   4  13    1.40    9.10
  10   4  13   -0.60    5.70
  12   4  13   35.30   11.10
  12   4  13   46.30    9.10
  14   4  13    9.30    9.20
  16   4  13   -5.90    9.00
  18   4  13    4.50   10.00
 -21   5  13   10.80    4.80
 -21   5  13    3.80    5.40
 -19   5  13   -0.30    4.10
 -19   5  13   -0.20    4.20
 -17   5  13   40.50    6.30
 -17   5  13   32.70    5.70
 -15   5  13   57.79    7.00
 -15   5  13   63.69    7.20
 -13   5  13   -3.80    3.50
 -13   5  13    1.10    3.40
 -11   5  13   60.89    6.30
 -11   5  13   52.89    7.00
 -11   5  13   47.60    5.20
   9  -5 -13   25.80    5.70
  -9   5  13   32.30    4.80
  -9   5  13   35.20    5.20
  -9   5  13   36.40    5.20
   7  -5 -13   71.99   10.60
  -7   5  13  110.89    9.20
  -7   5  13  100.29    8.40
  -7   5  13   80.89    8.20
  -5   5  13  238.18   17.00
  -5   5  13  206.08   16.70
  -3   5  13   44.00    6.50
  -3   5  13   45.70    6.00
  -1   5  13   79.39    8.70
  -1   5  13   70.99   10.90
   1   5  13    3.10    3.90
   1   5  13   -3.50    6.40
   3   5  13   65.19   12.40
   3   5  13   70.89    9.30
   5   5  13   81.79   10.50
   5   5  13   70.09   13.50
   7   5  13   -0.30    9.10
   7   5  13    5.60    5.50
   9   5  13   15.40   10.40
   9   5  13    2.30    5.80
  11   5  13    2.50    6.40
  11   5  13   -2.10    8.80
  13   5  13   -2.50    9.40
  15   5  13   37.00   13.30
  17   5  13    2.30    9.90
 -20   6  13    2.60    4.90
 -20   6  13    1.80    4.30
 -18   6  13   22.40    5.40
 -18   6  13   25.90    5.40
 -16   6  13   -0.10    4.00
 -16   6  13    2.40    3.90
 -14   6  13   14.80    4.60
 -14   6  13   20.30    4.70
 -12   6  13  162.78   12.70
 -12   6  13  140.09   12.70
 -10   6  13  186.78   13.90
 -10   6  13  195.98   15.30
 -10   6  13  199.78   15.10
  -8   6  13    2.80    2.90
  -8   6  13    3.10    3.30
  -8   6  13    7.10    3.80
   6  -6 -13   -3.70    3.90
  -6   6  13    3.60    3.20
  -6   6  13    0.00    3.10
  -6   6  13    3.40    3.60
  -4   6  13   55.99    6.60
  -4   6  13   47.20    6.60
  -2   6  13  112.99   10.70
  -2   6  13  110.29   12.50
   0   6  13   78.99    8.80
   0   6  13   55.69   10.40
   2   6  13    8.30    4.60
   2   6  13   10.30    8.50
   4   6  13   26.40    6.20
   4   6  13   21.60   10.40
   6   6  13   79.29   10.10
   6   6  13   71.39   15.20
   8   6  13  145.69   15.00
   8   6  13  136.99   21.50
  10   6  13    9.90    6.50
  10   6  13    9.50   11.90
  12   6  13   -1.30   11.30
  12   6  13    5.00    6.60
  14   6  13    4.00   11.60
  16   6  13   -4.40   11.00
 -19   7  13   -3.00    4.60
 -17   7  13   -0.50    4.30
 -17   7  13    2.50    4.20
 -15   7  13   22.10    5.20
 -15   7  13   24.60    5.20
 -13   7  13    8.70    4.20
 -13   7  13    4.00    4.10
 -11   7  13    0.60    3.70
 -11   7  13   -0.10    4.00
  -9   7  13    3.60    3.70
  -9   7  13   -0.10    3.80
  -7   7  13    4.70    3.20
  -7   7  13   13.50    4.20
  -7   7  13    7.20    3.70
  -5   7  13    3.20    3.70
  -5   7  13    2.20    3.70
  -3   7  13    7.20    4.00
  -3   7  13    0.50    4.80
  -1   7  13   27.30    5.30
  -1   7  13   22.10    7.30
   1   7  13    8.50    8.10
   1   7  13    0.80    4.10
   3   7  13   -2.20    4.40
   3   7  13   -3.30    8.30
   5   7  13   -0.30   10.20
   5   7  13    0.10    4.80
   7   7  13   18.60   12.50
   7   7  13   21.60    6.90
   9   7  13   61.09   10.00
   9   7  13   40.90   15.40
  11   7  13   43.30   15.30
  11   7  13   56.89    9.90
  13   7  13   16.00   13.70
  13   7  13   12.90    7.50
  15   7  13    4.70   13.80
 -18   8  13   44.50    7.30
 -16   8  13   15.60    5.20
 -14   8  13   45.80    6.60
 -14   8  13   54.09    7.00
 -12   8  13   49.90    6.60
 -12   8  13   39.90    6.30
 -10   8  13   46.10    6.20
 -10   8  13   38.30    6.10
  -8   8  13   25.20    5.00
  -8   8  13   19.10    4.80
  -6   8  13   48.60    6.30
  -6   8  13   46.70    6.30
  -4   8  13   -2.40    3.60
  -4   8  13    1.90    4.30
  -2   8  13   13.60    4.70
  -2   8  13   19.50    6.80
   0   8  13   81.59   12.60
   0   8  13   78.59    9.60
   2   8  13    2.20    8.40
   2   8  13   -0.80    4.40
   4   8  13    3.60    5.00
   4   8  13    6.30   10.10
   6   8  13    6.00   11.50
   6   8  13    7.70    5.70
   8   8  13   27.40    7.50
   8   8  13   23.90   13.40
  10   8  13   16.30    7.30
  10   8  13   15.00   14.10
  12   8  13   14.40   14.90
  12   8  13   12.50    7.60
 -15   9  13   -3.90    4.40
 -13   9  13    0.00    4.20
 -11   9  13   -0.60    4.50
 -11   9  13   10.40    4.50
  -9   9  13    2.20    4.30
  -9   9  13   11.90    4.60
  -7   9  13   15.20    4.50
  -7   9  13    5.50    4.30
  -5   9  13   15.80    4.60
  -5   9  13   12.80    4.40
  -3   9  13   -3.00    3.80
  -3   9  13   -6.10    6.40
  -1   9  13    2.80    4.20
  -1   9  13   -3.60    6.30
   1   9  13    3.50    4.60
   1   9  13    6.90    8.20
   3   9  13    4.80    9.40
   5   9  13   17.20   11.70
   5   9  13   13.20    6.00
   7   9  13   53.19    9.20
   7   9  13   54.79   16.30
   9   9  13   51.59   17.50
   9   9  13   61.19   10.10
  11   9  13   11.70   15.40
  11   9  13   19.80    8.30
 -12  10  13   27.90    5.80
 -10  10  13   59.59    7.60
  -8  10  13   38.20    6.10
  -8  10  13   30.40    5.80
  -6  10  13   13.20    4.70
  -6  10  13    6.20    4.40
  -4  10  13    0.00    4.00
  -4  10  13   -1.20    3.80
  -2  10  13   10.70    4.70
   0  10  13   13.40    5.10
   0  10  13    9.80    8.90
   2  10  13    0.30    8.60
   2  10  13    2.30    4.80
   4  10  13   -0.80    9.80
   4  10  13    5.90    5.50
   6  10  13   14.50    6.50
   6  10  13    3.40   11.80
  -5  11  13   -3.60    4.00
  -5  11  13    0.70    4.40
  -3  11  13   -1.50    4.10
  -3  11  13    2.20    4.70
  -1  11  13    3.80    4.90
   1  11  13   17.30    5.80
 -10 -10  14   19.50    8.50
 -10 -10  14   22.70    7.00
  -8 -10  14   43.30    9.70
  -8 -10  14   47.90    9.20
  -6 -10  14   22.90    7.70
  -4 -10  14   81.89   12.30
  -2 -10  14   52.59    9.20
   0 -10  14   10.40    6.70
   2 -10  14    7.90    6.50
   4 -10  14   33.60    8.60
 -15  -9  14   21.50    8.90
 -15  -9  14   12.60    7.00
 -13  -9  14   32.10    7.70
 -13  -9  14   28.10    9.20
 -11  -9  14   26.00    6.70
 -11  -9  14   21.20    8.20
  -9  -9  14    7.40    7.00
  -9  -9  14    9.90    5.60
  -7  -9  14    8.30    5.00
  -7  -9  14    5.80    6.60
  -5  -9  14    7.50    6.10
  -5  -9  14    6.60    4.70
  -3  -9  14   20.40    6.80
  -1  -9  14    2.30    5.90
   1  -9  14   15.70    6.40
   3  -9  14    0.90    5.70
   5  -9  14   -0.70    5.60
 -18  -8  14    3.20    6.70
 -18  -8  14    3.80    7.90
 -16  -8  14    3.20    7.20
 -16  -8  14   -1.10    5.90
 -14  -8  14   23.40    7.00
 -14  -8  14   27.10    8.70
 -12  -8  14  110.99   14.40
 -12  -8  14  118.99   12.70
 -10  -8  14  107.19   13.60
 -10  -8  14   92.29   11.10
  -8  -8  14   87.49   12.50
  -8  -8  14   95.79   10.70
  -6  -8  14  102.89   12.70
  -6  -8  14  104.09   10.50
  -4  -8  14    9.90    4.00
  -4  -8  14   10.00    6.10
  -2  -8  14   16.10    4.00
  -2  -8  14    5.70    6.30
   0  -8  14  132.29   13.70
   2  -8  14  140.19   14.60
   4  -8  14   54.59    8.70
   6  -8  14   32.50    7.40
   8  -8  14   35.40    7.70
 -19  -7  14    3.60    7.60
 -19  -7  14    5.30    6.60
 -17  -7  14   40.20    9.60
 -17  -7  14   51.59    9.10
 -15  -7  14   73.19   11.30
 -15  -7  14   77.59    9.90
 -13  -7  14  148.39   15.10
 -13  -7  14  172.28   16.90
 -11  -7  14  105.99   13.40
 -11  -7  14  117.79   11.90
  -9  -7  14   26.20    7.30
  -9  -7  14   30.60    5.80
  -7  -7  14   36.40    5.70
  -7  -7  14   39.40    7.80
  -5  -7  14   59.29    8.90
  -5  -7  14   54.29    6.60
  -3  -7  14   30.20    4.70
  -3  -7  14   27.20    6.70
  -1  -7  14   13.30    3.40
  -1  -7  14    9.10    5.80
   1  -7  14   91.99   10.90
   1  -7  14   88.09    8.00
   3  -7  14   42.00    7.60
   5  -7  14    8.40    5.80
   7  -7  14    2.00    5.70
   9  -7  14   21.40    6.70
  11  -7  14   28.80    7.60
 -20  -6  14   11.50    6.80
 -20  -6  14   11.10    7.50
 -18  -6  14   21.20    6.90
 -18  -6  14   21.70    8.00
 -16  -6  14   19.20    6.40
 -16  -6  14   18.30    7.50
 -14  -6  14    1.10    4.80
 -14  -6  14   -0.50    5.90
 -12  -6  14   69.09    8.50
 -12  -6  14   64.09    9.70
 -10  -6  14   51.59    8.20
 -10  -6  14   66.89    8.50
  -8  -6  14   35.80    5.70
  -8  -6  14   39.00    7.30
  -6  -6  14  452.45   32.70
  -6  -6  14  427.96   31.00
  -4  -6  14  210.98   17.40
  -4  -6  14  188.28   15.10
  -2  -6  14  186.68   15.50
  -2  -6  14  160.38   13.10
   0  -6  14  409.36   29.10
   0  -6  14  372.96   26.90
   2  -6  14  118.09    9.50
   2  -6  14  134.99   13.10
   4  -6  14   45.80    7.50
   6  -6  14  330.37   25.60
   8  -6  14  352.26   26.90
  10  -6  14   96.69   11.80
  12  -6  14   11.50    6.70
  14  -6  14   13.30    7.40
 -21  -5  14  208.68   19.40
 -19  -5  14  109.39   12.80
 -19  -5  14   89.29   13.20
 -17  -5  14   50.79    8.20
 -17  -5  14   45.80    9.00
 -15  -5  14  103.19   11.80
 -15  -5  14  116.09   13.30
 -13  -5  14   40.50    7.50
 -13  -5  14   50.19    7.00
 -11  -5  14   41.20    7.50
 -11  -5  14   43.50    6.30
  -9  -5  14  208.38   18.40
  -9  -5  14  248.58   17.70
  -7  -5  14  248.58   17.70
  -7  -5  14  220.88   18.70
  -5  -5  14   21.00    5.90
  -5  -5  14   22.90    4.30
  -3  -5  14    6.00    3.10
  -3  -5  14    6.40    4.90
  -1  -5  14    4.30    2.70
  -1  -5  14   -0.60    4.60
  -1   5 -14    6.20    2.40
   1  -5  14    4.50    2.60
   1  -5  14    2.70    4.50
  -3   5 -14    7.10    2.40
   3  -5  14    7.00    2.50
   3  -5  14    4.10    2.00
   3  -5  14    3.50    4.60
   5  -5  14    2.60    4.60
   5  -5  14    0.30    2.20
   7  -5  14   28.80    6.10
   9  -5  14  237.68   19.40
  11  -5  14   58.99    8.60
  13  -5  14    4.70    6.10
  15  -5  14   -4.10    6.40
  22   4 -14   12.50    8.50
 -22  -4  14   -1.10    5.90
 -20  -4  14    9.60    6.30
 -20  -4  14    3.80    5.60
 -18  -4  14   34.40    7.90
 -18  -4  14   48.10    7.60
 -16  -4  14   30.40    7.20
 -16  -4  14   32.70    6.50
 -14  -4  14    5.40    4.10
 -14  -4  14    0.20    5.00
 -12  -4  14   59.09    7.40
 -12  -4  14   63.39    8.70
 -10  -4  14  202.68   15.70
 -10  -4  14  208.18   14.90
 -10  -4  14  184.08   16.60
  -8  -4  14  100.89   11.50
  -8  -4  14  120.59   10.30
  -8  -4  14  123.39    9.20
  -6  -4  14  222.28   17.50
  -6  -4  14  247.68   16.60
  -6  -4  14  243.78   19.00
  -4  -4  14  281.27   18.70
  -4  -4  14  255.87   21.10
  -4  -4  14  281.67   19.80
  -2  -4  14  598.94   41.80
  -2  -4  14  685.03   44.10
  -2  -4  14  600.34   42.60
   0  -4  14 1164.78   82.19
   0  -4  14 1291.37   83.59
  -2   4 -14  958.20   69.19
   2  -4  14 1037.90   69.19
   2  -4  14 1098.69   70.69
  -4   4 -14  194.78   15.30
   4  -4  14  215.18   15.20
   4  -4  14  231.08   17.60
   6  -4  14  150.58   11.60
   6  -4  14  167.48   14.40
   8  -4  14  166.48   13.00
   8  -4  14  205.38   16.00
  10  -4  14   26.30    6.70
  12  -4  14   38.50    7.80
  14  -4  14   81.99   12.60
  16  -4  14   43.00    9.50
  18  -4  14    4.50    8.40
 -23  -3  14   93.39   12.10
 -21  -3  14  152.08   15.60
 -21  -3  14  151.88   15.20
 -19  -3  14  118.69   13.00
 -19  -3  14  120.69   12.60
 -17  -3  14   17.60    5.40
 -17  -3  14   22.70    6.40
 -15  -3  14  487.85   33.00
 -15  -3  14  403.86   31.50
 -15  -3  14  431.16   31.90
 -13  -3  14  389.06   27.30
 -13  -3  14  360.26   28.00
 -13  -3  14  380.16   26.90
 -11  -3  14   29.30    4.20
 -11  -3  14   25.10    5.40
 -11  -3  14   21.60    4.70
  -9  -3  14   15.80    4.00
  -9  -3  14   19.90    3.10
  -9  -3  14   19.30    5.30
  -7  -3  14    8.20    4.40
  -7  -3  14   10.00    2.30
  -7  -3  14   14.50    3.50
  -5  -3  14  275.77   19.60
  -5  -3  14  251.97   20.70
  -5  -3  14  289.77   18.80
  -3  -3  14  471.15   36.80
  -3  -3  14  550.84   36.00
  -3  -3  14  547.45   35.30
  -1  -3  14  261.87   19.50
  -1  -3  14  245.78   18.10
   1  -3  14   16.90    3.10
   1  -3  14   15.00    4.70
   3  -3  14   49.70    4.90
   3  -3  14   33.40    5.80
   5  -3  14    2.20    2.30
   5  -3  14   -1.20    4.00
   7  -3  14    0.00    2.40
   7  -3  14    1.60    4.70
   9  -3  14  298.67   22.80
   9  -3  14  356.86   25.40
  11  -3  14  103.49    9.90
  11  -3  14  132.39   13.90
  13  -3  14    4.90    6.90
  15  -3  14   97.19   14.00
  17  -3  14   68.49   12.20
  24   2 -14   -2.00    6.40
 -24  -2  14    0.70    6.00
  22   2 -14    8.00    6.00
 -22  -2  14   11.00    5.80
 -20  -2  14   18.00    5.70
 -20  -2  14   19.10    5.90
 -18  -2  14    4.40    5.10
 -18  -2  14    6.00    4.60
 -18  -2  14    2.50    4.40
 -16  -2  14   27.60    6.10
 -16  -2  14   27.60    5.70
 -16  -2  14   33.30    5.70
 -14  -2  14  240.88   19.20
 -14  -2  14  246.48   18.50
 -14  -2  14  242.98   18.80
 -12  -2  14  460.55   31.70
 -12  -2  14  413.76   32.10
 -12  -2  14  469.85   31.20
 -10  -2  14  214.58   16.20
 -10  -2  14  184.98   15.20
 -10  -2  14  195.88   14.50
  -8  -2  14  160.08   11.00
  -8  -2  14  130.39   12.60
  -8  -2  14  154.18   12.00
  -6  -2  14  352.26   23.40
  -6  -2  14  344.07   25.00
  -6  -2  14  325.27   23.90
  -4  -2  14  507.25   31.90
  -4  -2  14  463.55   32.40
  -4  -2  14  436.86   33.30
  -2  -2  14  225.18   15.80
  -2  -2  14  210.28   17.00
   0  -2  14  520.05   40.80
   0  -2  14  654.13   40.10
   2  -2  14 1105.19   77.19
   2  -2  14 1159.68   75.99
   4  -2  14  464.85   30.70
   4  -2  14  381.76   28.90
   6  -2  14  198.38   16.10
   6  -2  14  248.98   18.40
   8  -2  14  133.79   12.10
   8  -2  14  163.18   14.70
  10  -2  14   95.59   10.50
  10  -2  14  138.19   13.90
  12  -2  14  128.29   13.10
  12  -2  14  181.78   17.00
  14  -2  14  101.69   11.40
  14  -2  14  142.19   17.00
  16  -2  14  134.39   17.50
  18  -2  14   40.10   11.00
 -23  -1  14  203.18   18.20
 -21  -1  14  128.79   13.20
 -19  -1  14  252.97   21.20
 -19  -1  14  265.27   21.00
 -19  -1  14  276.37   21.10
 -17  -1  14   67.39    9.40
 -17  -1  14   78.49    9.70
 -17  -1  14   91.39    9.40
 -15  -1  14  235.48   18.00
 -15  -1  14  233.58   18.60
 -15  -1  14  234.88   18.30
 -13  -1  14  541.65   37.60
 -13  -1  14  563.04   38.50
 -13  -1  14  528.05   37.90
 -11  -1  14  123.59   10.00
 -11  -1  14  133.09   11.50
 -11  -1  14  122.89   10.90
  -9  -1  14   79.49    6.80
  -9  -1  14   78.39    8.60
  -9  -1  14   76.89    7.70
  -7  -1  14  532.35   38.60
  -7  -1  14  551.84   38.20
  -7  -1  14  604.54   39.50
  -5  -1  14  808.32   53.19
  -5  -1  14  781.32   54.39
  -5  -1  14  785.02   53.59
  -3  -1  14   59.49    7.20
  -3  -1  14   39.60    5.40
  -1  -1  14  165.88   13.40
  -1  -1  14  156.68   12.10
   1  -1  14    1.10    3.80
   1  -1  14    5.60    2.60
   3  -1  14   25.30    3.90
   3  -1  14   18.10    4.70
   5  -1  14    7.10    3.40
   5  -1  14    8.00    5.10
   7  -1  14    8.50    5.80
   7  -1  14    6.90    3.80
   9  -1  14   78.59    9.70
   9  -1  14   83.99   12.60
  11  -1  14  104.39   14.50
  11  -1  14   84.99   10.60
  13  -1  14  141.49   17.40
  13  -1  14  119.49   12.80
  15  -1  14   88.69   13.50
  15  -1  14   81.89   10.80
  17  -1  14   84.49   13.80
  17  -1  14   71.79    9.40
  19  -1  14  134.79   19.30
 -24   0  14   40.20    7.60
 -22   0  14   85.99   10.60
 -22   0  14   69.19   10.40
 -20   0  14   33.30    6.10
 -20   0  14   32.90    6.80
 -20   0  14   36.10    6.60
 -18   0  14  269.07   21.10
 -18   0  14  282.57   21.30
 -18   0  14  272.77   21.00
 -16   0  14  352.16   25.40
 -16   0  14  323.77   25.10
 -16   0  14  355.86   25.40
 -14   0  14  121.79   10.80
 -14   0  14  121.99   10.40
 -14   0  14  115.49   11.00
 -12   0  14   60.59    7.10
 -12   0  14   58.89    6.30
 -12   0  14   57.29    7.60
 -10   0  14   89.49    8.30
 -10   0  14   97.19    7.70
 -10   0  14   76.39    8.50
  -8   0  14  431.66   32.10
  -8   0  14  483.85   31.80
  -8   0  14  455.55   31.30
  -6   0  14 1245.08   81.79
  -6   0  14 1220.68   81.39
  -6   0  14 1179.38   82.19
  -4   0  14  852.01   58.79
  -4   0  14  868.91   58.19
  -2   0  14   48.70    7.00
  -2   0  14   56.29    6.00
   0   0  14  363.16   26.00
   0   0  14  375.76   26.90
   2   0  14  207.88   18.20
   2   0  14  253.47   17.30
   4   0  14  115.39   12.20
   4   0  14  113.49   10.30
   6   0  14  599.54   45.70
   6   0  14  661.23   44.20
   8   0  14  558.54   38.60
   8   0  14  520.15   40.50
  10   0  14  469.15   35.70
  10   0  14  418.46   32.60
  12   0  14  228.18   19.50
  12   0  14  227.58   22.80
  14   0  14   35.70   10.20
  14   0  14   43.80    7.60
  16   0  14   75.89   10.20
  16   0  14   80.69   13.50
  18   0  14   16.20    6.40
  18   0  14   11.90    9.60
 -23   1  14  187.58   16.10
 -23   1  14  166.58   17.10
 -21   1  14  124.79   13.10
 -21   1  14  119.69   12.40
 -19   1  14  272.07   21.60
 -19   1  14  284.47   21.40
 -19   1  14  273.97   21.10
 -17   1  14   79.29    8.50
 -17   1  14   74.39    8.40
 -17   1  14   76.39    9.00
 -15   1  14  220.88   17.20
 -15   1  14  217.58   17.10
 -15   1  14  237.48   17.60
 -13   1  14  537.55   36.10
 -13   1  14  543.45   36.40
 -13   1  14  479.75   36.20
 -11   1  14  112.79    9.50
 -11   1  14  118.89   10.30
 -11   1  14  114.79   10.10
  -9   1  14   73.09    7.90
  -9   1  14   82.39    8.40
  -9   1  14   87.79    7.30
  -7   1  14  512.95   35.70
  -7   1  14  532.95   36.10
  -7   1  14  522.75   36.40
  -5   1  14  887.21   58.59
  -5   1  14  825.62   57.99
  -3   1  14   51.89    6.00
  -3   1  14   47.40    6.90
  -1   1  14  192.48   14.70
  -1   1  14  192.18   15.50
   1   1  14    3.40    3.20
   1   1  14    3.90    4.20
   3   1  14   27.50    4.80
   3   1  14   22.70    5.70
   5   1  14    8.50    4.20
   5   1  14    7.90    6.30
   7   1  14    9.50    4.60
   7   1  14    0.40    7.00
   9   1  14   82.99   10.70
   9   1  14   65.39   11.60
  11   1  14   97.69   11.60
  11   1  14   63.09   12.30
  13   1  14   84.59   14.20
  13   1  14  121.99   13.60
  15   1  14   76.09   13.10
  15   1  14   73.29   10.70
  17   1  14   70.39   10.40
  17   1  14   46.30   11.50
  19   1  14   92.59   15.40
  19   1  14  119.99   14.50
 -24   2  14   -3.40    5.70
 -24   2  14    3.70    5.10
 -22   2  14    3.30    5.50
 -22   2  14    4.40    4.90
 -20   2  14   17.70    5.50
 -20   2  14   32.80    6.40
 -18   2  14    4.20    3.70
 -18   2  14    4.10    4.20
 -18   2  14    5.30    4.30
 -16   2  14   25.60    5.20
 -16   2  14   26.90    4.90
 -16   2  14   26.90    4.50
 -14   2  14  230.48   18.00
 -14   2  14  238.18   17.70
 -14   2  14  244.38   17.80
 -12   2  14  460.75   32.70
 -12   2  14  472.95   32.60
 -12   2  14  465.35   32.50
 -10   2  14  196.68   14.80
 -10   2  14  203.88   15.30
 -10   2  14  192.48   15.10
  -8   2  14  128.29   11.70
  -8   2  14  157.88   11.30
  -8   2  14  152.88   11.80
  -6   2  14  362.36   24.40
  -6   2  14  328.67   25.00
  -6   2  14  359.06   24.80
  -4   2  14  532.55   36.80
  -4   2  14  516.85   36.30
  -2   2  14  272.67   19.70
  -2   2  14  263.97   20.30
   0   2  14  724.73   50.89
   0   2  14  732.43   50.09
   2   2  14 1372.66   92.79
   2   2  14 1329.07   91.39
   4   2  14  447.56   34.60
   4   2  14  443.26   32.20
   6   2  14  236.28   22.50
   6   2  14  230.88   19.20
   8   2  14  124.49   17.90
   8   2  14  156.78   14.60
  10   2  14   86.49   14.80
  10   2  14  128.19   13.60
  12   2  14  120.59   18.30
  12   2  14  139.29   15.50
  14   2  14   61.49   12.90
  14   2  14  113.99   13.30
  16   2  14   62.39   12.90
  18   2  14   47.40    9.70
  18   2  14   24.90   10.80
 -23   3  14   95.59   11.00
 -23   3  14   81.29   11.10
 -21   3  14  143.49   14.90
 -21   3  14  170.08   14.60
 -19   3  14  113.19   11.20
 -19   3  14  118.19   11.70
 -17   3  14   21.40    4.90
 -17   3  14   22.90    4.40
 -15   3  14  426.66   30.80
 -15   3  14  453.95   30.90
 -15   3  14  427.96   30.30
 -13   3  14  409.06   27.90
 -13   3  14  372.06   28.00
 -13   3  14  401.16   27.60
 -11   3  14   26.30    4.30
 -11   3  14   27.50    4.80
 -11   3  14   28.30    4.20
  -9   3  14   24.10    3.90
  -9   3  14   19.00    4.00
  -9   3  14   14.50    3.90
  -7   3  14   10.00    3.50
  -7   3  14    8.80    3.00
  -7   3  14   10.80    3.40
  -5   3  14  297.67   21.60
  -5   3  14  301.87   21.90
  -3   3  14  644.44   44.60
  -3   3  14  638.64   44.30
  -1   3  14  314.07   22.40
  -1   3  14  266.27   21.30
   1   3  14   19.60    4.60
   1   3  14   20.00    6.30
   3   3  14   43.60    8.80
   3   3  14   57.09    7.20
   5   3  14   -0.30    7.00
   5   3  14   -0.30    4.20
   7   3  14   -3.50    7.90
   7   3  14    2.40    5.10
   9   3  14  345.97   26.20
   9   3  14  288.27   29.40
  11   3  14   89.99   11.60
  11   3  14   66.29   13.60
  13   3  14   -2.30    8.30
  13   3  14    6.80    7.00
  15   3  14   46.20   12.00
  17   3  14   53.49   10.60
  17   3  14   30.60   11.00
 -22   4  14    1.70    5.30
 -22   4  14   -0.40    4.70
 -20   4  14    6.40    5.00
 -20   4  14    4.10    4.50
 -18   4  14   50.99    6.80
 -18   4  14   49.50    7.00
 -16   4  14   35.50    5.80
 -16   4  14   38.30    5.90
 -14   4  14    1.10    3.70
 -14   4  14    4.00    2.70
 -14   4  14    6.00    3.60
 -12   4  14   56.49    6.20
 -12   4  14   59.59    7.70
 -12   4  14   62.59    6.60
  10  -4 -14  193.78   15.80
 -10   4  14  216.48   15.10
 -10   4  14  199.58   15.40
 -10   4  14  182.58   14.60
   8  -4 -14   98.39   10.50
  -8   4  14  118.69    9.30
  -8   4  14   93.19    9.20
  -8   4  14  117.69    9.80
  -6   4  14  244.58   17.40
  -6   4  14  215.88   17.30
  -4   4  14  291.27   21.70
  -4   4  14  293.17   21.50
  -2   4  14  685.03   47.10
  -2   4  14  678.93   47.70
   0   4  14 1446.76   95.09
   0   4  14 1317.77   93.59
   2   4  14 1123.19   80.99
   2   4  14 1256.27   83.69
   4   4  14  234.48   19.70
   4   4  14  253.57   24.10
   6   4  14  181.08   21.60
   6   4  14  173.98   16.30
   8   4  14  217.08   19.00
   8   4  14  198.38   24.10
  10   4  14   34.70    8.40
  10   4  14   25.30   11.40
  12   4  14   30.50    8.60
  12   4  14   27.20   11.30
  14   4  14   49.10   13.40
  14   4  14   70.19   11.60
  16   4  14   14.90   10.70
  16   4  14   39.40   10.30
  18   4  14   20.40    9.40
  18   4  14    2.10   10.00
 -21   5  14  225.78   17.80
 -21   5  14  205.88   18.60
 -19   5  14  108.79   10.90
 -19   5  14   96.89   11.20
 -17   5  14   47.60    6.70
 -17   5  14   40.70    6.20
 -15   5  14   97.69    9.90
 -15   5  14   99.29   10.00
 -13   5  14   46.40    6.10
 -13   5  14   46.50    6.30
 -11   5  14   40.90    5.60
 -11   5  14   36.80    5.10
 -11   5  14   45.60    6.00
  -9   5  14  244.78   17.70
  -9   5  14  217.38   17.20
  -9   5  14  254.67   18.00
   7  -5 -14  221.18   21.80
  -7   5  14  245.28   18.40
  -7   5  14  258.97   18.40
  -7   5  14  266.07   18.90
  -5   5  14   27.70    4.80
  -5   5  14   23.50    4.70
  -3   5  14    5.70    4.50
  -3   5  14    5.40    3.60
  -1   5  14    1.90    5.30
  -1   5  14    1.60    3.70
   1   5  14    3.90    6.60
   1   5  14    3.10    4.10
   3   5  14    7.70    8.10
   3   5  14    6.20    4.70
   5   5  14   -0.90    8.50
   5   5  14   -0.20    4.90
   7   5  14   28.80   11.80
   7   5  14   32.20    7.60
   9   5  14  284.87   22.70
   9   5  14  209.58   27.30
  11   5  14   44.70    9.40
  11   5  14   33.30   12.80
  13   5  14    0.40   10.40
  13   5  14    0.80    6.80
  15   5  14    7.70    7.90
  15   5  14   -2.20    9.50
  17   5  14   22.40    9.30
  17   5  14   13.80   11.60
 -20   6  14   14.70    5.50
 -20   6  14   15.10    5.00
 -18   6  14   18.40    5.10
 -18   6  14   12.10    5.20
 -16   6  14   28.90    5.70
 -16   6  14   27.70    5.40
 -14   6  14    6.10    4.10
 -14   6  14   -0.10    4.00
 -12   6  14   58.79    7.30
 -12   6  14   67.39    7.30
 -10   6  14   60.69    7.30
 -10   6  14   66.59    8.40
 -10   6  14   70.99    6.70
  -8   6  14   45.70    5.90
  -8   6  14   29.20    4.70
  -8   6  14   48.20    5.70
  -6   6  14  479.05   31.30
  -6   6  14  435.16   30.60
  -6   6  14  399.56   30.50
  -4   6  14  207.98   16.10
  -4   6  14  197.38   16.50
  -2   6  14  217.28   18.60
  -2   6  14  198.38   16.70
   0   6  14  436.86   32.60
   0   6  14  472.05   35.70
   2   6  14  146.59   14.10
   2   6  14  168.88   19.10
   4   6  14   55.99    8.50
   4   6  14   73.39   14.00
   6   6  14  373.76   35.40
   6   6  14  366.16   28.80
   8   6  14  397.36   37.20
   8   6  14  360.96   29.60
  10   6  14  113.79   14.30
  10   6  14   84.49   17.90
  12   6  14   19.80    7.90
  12   6  14   24.80   13.40
  14   6  14   22.30   13.00
  14   6  14   27.80    9.10
  16   6  14   31.00    9.90
  16   6  14    0.00   11.70
 -19   7  14    6.60    5.10
 -17   7  14   44.30    6.70
 -17   7  14   55.99    7.50
 -15   7  14   72.39    9.30
 -15   7  14   77.39    8.50
 -13   7  14  141.19   12.90
 -13   7  14  154.58   12.90
 -11   7  14  111.99   11.00
 -11   7  14  114.29   10.80
  -9   7  14   27.80    5.30
  -9   7  14   31.40    5.20
  -7   7  14   42.10    5.60
  -7   7  14   45.30    6.10
  -7   7  14   33.00    5.00
  -5   7  14   54.49    6.80
  -5   7  14   46.80    6.40
  -3   7  14   24.50    6.10
  -3   7  14   32.60    5.60
  -1   7  14   10.70    6.70
  -1   7  14   13.90    4.80
   1   7  14  103.59   15.50
   1   7  14   98.79   11.10
   3   7  14   36.10   11.80
   3   7  14   51.99    7.80
   5   7  14   10.70    5.50
   5   7  14    4.60   10.20
   7   7  14    6.40    6.00
   7   7  14   -1.30   10.80
   9   7  14   23.10   13.90
   9   7  14   35.50    8.30
  11   7  14   21.80    8.40
  11   7  14   38.70   15.40
  13   7  14    2.50   13.20
  13   7  14   14.10    7.70
 -16   8  14   -1.20    4.50
 -16   8  14   -1.60    6.20
 -14   8  14   12.50    5.00
 -14   8  14   15.40    5.10
 -12   8  14  114.29   11.40
 -12   8  14  109.29   11.00
 -10   8  14   97.69   10.50
 -10   8  14  110.79   10.40
  -8   8  14   78.59    9.40
  -8   8  14   91.69    9.40
  -6   8  14  119.49   10.60
  -6   8  14  108.69   10.80
  -4   8  14    8.40    4.20
  -4   8  14    1.10    4.40
  -2   8  14    8.70    6.30
  -2   8  14   12.20    4.60
   0   8  14  171.38   18.70
   0   8  14  157.38   14.40
   2   8  14  146.99   14.50
   2   8  14  166.48   20.90
   4   8  14   54.79    8.40
   4   8  14   48.10   13.60
   6   8  14   40.90    8.20
   6   8  14   32.10   13.60
   8   8  14   42.40   16.50
   8   8  14   50.79    9.50
  10   8  14   79.69   19.30
  10   8  14   76.89   11.90
  12   8  14   54.69   18.60
  12   8  14   71.59   11.60
 -15   9  14   15.20    5.30
 -13   9  14   34.70    6.30
 -13   9  14   31.40    6.70
 -11   9  14   18.70    5.50
 -11   9  14   19.60    5.40
  -9   9  14    7.80    4.60
  -9   9  14   14.90    5.00
  -7   9  14   -1.00    4.00
  -7   9  14   -0.10    4.10
  -5   9  14    1.70    3.90
  -5   9  14   -2.60    3.80
  -3   9  14   17.80    5.00
  -1   9  14   -6.60    6.10
  -1   9  14   -1.00    4.20
   1   9  14   20.80    9.60
   1   9  14   18.00    5.60
   3   9  14   -2.40    9.30
   3   9  14    3.50    5.00
   5   9  14   -4.50   10.50
   5   9  14    8.40    5.80
   7   9  14    6.60   12.50
   7   9  14    3.50    6.20
   9   9  14   13.90   14.30
   9   9  14   14.80    7.40
 -10  10  14   15.90    5.20
 -10  10  14   13.30    5.90
  -8  10  14   38.30    6.40
  -8  10  14   39.20    6.40
  -6  10  14   22.70    5.50
  -6  10  14   17.60    5.10
  -4  10  14   69.19    8.80
  -4  10  14   71.19    8.20
  -2  10  14   57.29    7.70
   0  10  14   10.40    5.00
   2  10  14   -2.60    8.90
   2  10  14    7.00    5.30
   4  10  14   30.70    7.20
   4  10  14   24.70   11.90
   6  10  14   30.60   14.30
   6  10  14   47.40    8.70
 -10 -10  15    6.00    6.00
 -10 -10  15   -3.30    7.20
  -8 -10  15   16.30    7.90
  -6 -10  15   11.20    7.00
  -4 -10  15   -1.00    6.20
  -2 -10  15    8.70    6.60
   0 -10  15   14.20    7.00
   2 -10  15    7.70    6.40
   4 -10  15  -10.00    7.00
 -13  -9  15   29.80    7.40
 -13  -9  15   33.00    9.30
 -11  -9  15   48.20    8.10
 -11  -9  15   41.40    9.80
  -9  -9  15   32.90    8.50
  -9  -9  15   33.60    6.90
  -7  -9  15    0.00    6.50
  -7  -9  15    4.20    4.70
  -5  -9  15    9.50    6.40
  -3  -9  15   59.29    9.30
  -1  -9  15    3.30    6.30
   1  -9  15   -2.20    5.50
   3  -9  15   21.10    6.90
   5  -9  15   36.60    8.00
 -16  -8  15    3.50    6.10
 -16  -8  15    6.80    8.20
 -14  -8  15   21.30    6.60
 -14  -8  15   15.80    8.00
 -12  -8  15   11.80    7.40
 -12  -8  15    7.90    5.60
 -10  -8  15    7.00    5.00
 -10  -8  15    7.40    6.60
  -8  -8  15    3.80    4.30
  -8  -8  15    2.70    6.10
  -6  -8  15    4.90    6.30
  -6  -8  15    5.20    4.00
  -4  -8  15   18.70    4.50
  -4  -8  15   14.10    6.50
  -2  -8  15    5.30    4.50
  -2  -8  15    1.10    6.00
   0  -8  15    6.40    5.60
   2  -8  15    5.90    6.00
   4  -8  15   -2.40    5.30
   6  -8  15   44.70    8.30
   8  -8  15   16.30    7.30
 -19  -7  15    8.40    7.90
 -19  -7  15   10.30    6.90
 -17  -7  15    6.40    7.60
 -17  -7  15    4.30    5.90
 -15  -7  15   -1.20    6.60
 -15  -7  15    4.70    5.60
 -13  -7  15   25.70    7.60
 -13  -7  15   29.60    6.70
 -11  -7  15  125.59   14.70
 -11  -7  15  131.39   12.60
  -9  -7  15  144.69   15.30
  -9  -7  15  184.58   14.40
  -7  -7  15   37.70    5.80
  -7  -7  15   31.50    7.40
  -5  -7  15   11.40    4.00
  -5  -7  15    9.10    6.00
  -3  -7  15    5.90    3.40
  -3  -7  15   -2.10    5.20
  -1  -7  15   10.50    3.30
  -1  -7  15    8.90    5.70
   1  -7  15   11.00    6.00
   3  -7  15   76.89   11.20
   5  -7  15   46.90    8.10
   7  -7  15   37.20    7.80
   9  -7  15   19.70    7.00
  11  -7  15   40.90    8.50
 -20  -6  15   -2.10    6.20
 -20  -6  15   -1.10    7.00
 -18  -6  15   25.80    8.00
 -18  -6  15   28.40    7.60
 -16  -6  15   21.80    6.50
 -16  -6  15   24.30    7.80
 -14  -6  15   78.99   12.10
 -14  -6  15   76.89   10.30
 -12  -6  15   28.90    7.00
 -12  -6  15   32.40    6.10
 -10  -6  15   26.90    7.10
 -10  -6  15   23.40    5.30
  -8  -6  15   80.79   10.70
  -8  -6  15  107.79    9.80
  -6  -6  15    2.20    3.40
  -6  -6  15    4.20    5.50
  -4  -6  15   41.10    5.40
  -4  -6  15   41.10    7.60
  -2  -6  15   10.70    5.60
  -2  -6  15   16.80    3.60
   0  -6  15   14.40    6.00
   0  -6  15   17.60    3.40
   2  -6  15   20.50    6.20
   2  -6  15   10.90    2.90
   4  -6  15    1.60    5.50
   6  -6  15   26.30    6.70
   8  -6  15   26.40    6.50
  10  -6  15    4.10    6.00
  12  -6  15    9.10    6.70
  14  -6  15    5.80    7.20
 -21  -5  15    2.90    6.80
 -21  -5  15    0.10    6.20
 -19  -5  15   -1.20    5.30
 -19  -5  15   11.50    6.80
 -17  -5  15    0.80    5.00
 -17  -5  15   -4.20    5.70
 -15  -5  15   -7.50    5.60
 -15  -5  15    5.70    4.70
 -13  -5  15   48.60    8.40
 -13  -5  15   45.30    6.80
 -11  -5  15   55.99    8.30
 -11  -5  15   55.19    7.10
  -9  -5  15   -0.20    3.60
  -9  -5  15   -0.70    5.10
  -7  -5  15   -5.70    4.70
  -7  -5  15    2.30    3.50
  -5  -5  15  101.09    9.10
  -5  -5  15   91.19   11.10
  -3  -5  15  140.99   11.50
  -3  -5  15  150.88   13.80
  -1  -5  15  101.19    9.10
  -1  -5  15  117.89   11.70
   1  -5  15   33.10    6.60
   1  -5  15   35.90    4.40
   3  -5  15   13.70    5.30
   3  -5  15    9.70    3.00
   5  -5  15   17.20    5.90
   5  -5  15   19.10    3.20
   7  -5  15  176.58   15.80
   9  -5  15   23.10    6.50
  11  -5  15   32.80    7.40
  13  -5  15   -4.10    6.10
  15  -5  15   -7.80    6.30
 -22  -4  15   24.60    7.30
 -20  -4  15   10.40    5.90
 -20  -4  15    2.70    6.10
 -18  -4  15   13.00    6.40
 -18  -4  15   27.00    6.30
 -16  -4  15   17.00    6.50
 -16  -4  15   25.30    5.80
 -14  -4  15    0.90    4.00
 -14  -4  15    2.20    5.00
 -12  -4  15   28.90    6.50
 -12  -4  15   31.20    4.90
 -12  -4  15   22.00    5.10
 -10  -4  15   53.19    6.30
 -10  -4  15   60.49    9.20
 -10  -4  15   58.29    7.00
  -8  -4  15    1.60    3.40
  -8  -4  15    2.60    2.30
  -8  -4  15   -0.10    4.60
  -6  -4  15   -0.50    3.10
  -6  -4  15    2.20    1.70
  -6  -4  15    3.60    4.60
  -4  -4  15  229.28   15.90
  -4  -4  15  235.18   17.10
  -4  -4  15  231.38   18.80
  -2  -4  15   44.70    5.70
  -2  -4  15   40.20    3.70
  -2  -4  15   40.90    7.00
   0  -4  15   10.60    4.70
   0  -4  15   14.60    3.30
   2  -4  15    2.80    4.50
   2  -4  15    3.50    2.70
   4  -4  15   44.30    5.10
   4  -4  15   33.30    6.60
   6  -4  15    6.50    4.90
   6  -4  15    6.30    2.70
   8  -4  15    6.50    5.20
   8  -4  15    5.70    2.70
  10  -4  15   31.60    7.00
  12  -4  15   57.79    9.40
  14  -4  15    3.40    6.40
  16  -4  15   -3.40    7.40
  23   3 -15    7.10    7.50
 -23  -3  15    3.80    6.00
 -21  -3  15   11.50    5.80
 -21  -3  15   10.80    6.40
 -19  -3  15    8.10    4.90
 -19  -3  15    3.10    5.60
 -17  -3  15   16.40    6.10
 -17  -3  15   17.20    5.20
 -15  -3  15    6.10    3.90
 -15  -3  15    4.40    5.20
 -15  -3  15   -0.30    4.00
 -13  -3  15    8.40    5.10
 -13  -3  15   13.70    3.80
 -13  -3  15   10.10    4.30
 -11  -3  15    5.40    4.60
 -11  -3  15   -1.70    3.50
 -11  -3  15    0.80    2.70
  -9  -3  15    4.90    3.50
  -9  -3  15    5.80    2.40
  -9  -3  15    3.30    4.30
  -7  -3  15   99.59    9.00
  -7  -3  15   85.39   10.10
  -7  -3  15   98.49    7.50
  -5  -3  15  173.78   15.00
  -5  -3  15  186.38   12.60
  -5  -3  15  168.08   13.50
  -3  -3  15    0.70    2.60
  -3  -3  15    0.80    4.20
  -3  -3  15    2.40    1.60
  -1  -3  15    8.10    4.50
  -1  -3  15   11.60    3.00
   1  -3  15   91.99   10.20
   1  -3  15   99.39    8.20
   3  -3  15  123.99   11.70
   3  -3  15  114.69    9.30
   5  -3  15    6.60    4.80
   5  -3  15   -0.70    2.50
   7  -3  15   98.09    8.80
   7  -3  15  123.29   11.90
   9  -3  15    0.20    5.30
   9  -3  15    1.30    3.00
  11  -3  15    4.50    3.40
  11  -3  15    3.70    6.10
  13  -3  15   34.30    8.50
  15  -3  15    4.00    8.10
  17  -3  15   10.50    9.20
  24   2 -15    7.80    7.10
 -24  -2  15    3.90    6.20
 -22  -2  15    3.90    5.50
 -20  -2  15    1.70    5.00
 -20  -2  15    4.40    4.80
 -18  -2  15   81.39   10.10
 -18  -2  15   78.79    9.20
 -18  -2  15   73.99    9.20
 -16  -2  15   -2.60    3.80
 -16  -2  15    3.50    4.20
 -16  -2  15    0.60    4.60
 -14  -2  15   59.69    6.50
 -14  -2  15   39.50    6.80
 -14  -2  15   50.89    6.80
 -12  -2  15   35.70    5.50
 -12  -2  15   38.20    4.70
 -12  -2  15   26.20    5.90
 -10  -2  15    5.60    4.40
 -10  -2  15   -0.10    3.20
 -10  -2  15    0.70    2.20
  -8  -2  15   12.40    4.80
  -8  -2  15   17.50    2.80
  -8  -2  15   13.20    3.80
  -6  -2  15    5.40    2.00
  -6  -2  15    2.40    2.90
  -6  -2  15    2.90    4.20
  -4  -2  15   16.10    4.60
  -4  -2  15   20.70    2.70
  -4  -2  15   18.00    3.60
  -2  -2  15  153.28   13.60
  -2  -2  15  177.78   12.60
   0  -2  15   87.29    9.00
   0  -2  15   65.19    6.70
   2  -2  15   11.30    2.90
   2  -2  15   10.70    4.60
   4  -2  15  436.76   31.50
   4  -2  15  478.35   33.20
   6  -2  15   70.59    9.70
   6  -2  15   61.89    7.00
   8  -2  15   40.90    7.70
   8  -2  15   47.90    5.80
  10  -2  15   49.30    8.90
  10  -2  15   40.40    6.30
  12  -2  15    5.80    7.20
  12  -2  15    2.30    4.10
  14  -2  15   13.20    5.30
  14  -2  15   12.30    8.80
  16  -2  15   11.30    8.80
  18  -2  15   -1.30    9.40
  23   1 -15   19.20    7.80
 -21  -1  15    4.10    4.90
 -21  -1  15   -3.90    4.60
 -21  -1  15    5.60    5.10
 -19  -1  15   44.20    7.20
 -19  -1  15   50.59    7.60
 -19  -1  15   54.09    8.30
 -17  -1  15   44.10    6.80
 -17  -1  15   47.70    7.00
 -17  -1  15   57.29    7.20
 -15  -1  15    2.40    3.60
 -15  -1  15   -1.20    4.10
 -15  -1  15    3.00    4.10
 -13  -1  15  153.68   13.50
 -13  -1  15  170.28   12.50
 -13  -1  15  144.99   12.90
 -11  -1  15   31.70    5.70
 -11  -1  15   29.00    4.00
 -11  -1  15   26.20    4.70
  -9  -1  15    9.10    2.60
  -9  -1  15    7.50    3.10
  -9  -1  15    4.80    4.20
  -7  -1  15   12.00    4.50
  -7  -1  15   13.10    2.70
  -7  -1  15   13.40    3.70
  -5  -1  15    4.90    3.60
  -5  -1  15    2.30    2.90
  -5  -1  15    5.80    2.10
  -3  -1  15    5.50    2.80
  -3  -1  15   10.90    4.30
  -1  -1  15   64.19    8.10
  -1  -1  15   62.19    6.30
   1  -1  15   56.09    6.00
   1  -1  15   57.79    8.00
   3  -1  15    5.60    3.10
   3  -1  15    2.60    3.90
   5  -1  15  118.29   12.20
   5  -1  15  101.39    9.70
   7  -1  15    2.00    4.00
   7  -1  15    0.20    5.70
   9  -1  15    7.80    4.50
   9  -1  15   11.40    7.20
  11  -1  15   -1.80    7.10
  11  -1  15   -3.60    4.40
  13  -1  15   28.10    6.40
  13  -1  15   27.40    9.40
  15  -1  15    0.90    4.90
  15  -1  15   -0.60    8.20
  17  -1  15    3.70    9.00
 -24   0  15    1.80    5.30
  22   0 -15    8.40    5.30
 -22   0  15    3.70    5.10
 -22   0  15   -4.70    4.90
 -20   0  15   -0.30    4.40
 -20   0  15    1.50    4.70
 -20   0  15   -0.80    4.40
 -18   0  15    0.90    4.30
 -18   0  15   -2.70    3.70
 -18   0  15    0.30    3.90
 -16   0  15   -1.70    3.90
 -16   0  15    2.00    4.00
 -16   0  15    1.20    3.40
 -14   0  15    0.30    2.90
 -14   0  15    1.70    3.60
 -14   0  15   -2.60    3.50
 -12   0  15   -1.40    3.20
 -12   0  15   -0.40    3.50
 -12   0  15    0.10    2.70
 -10   0  15   -2.80    2.30
 -10   0  15   -1.20    3.40
 -10   0  15    0.40    3.00
  -8   0  15    1.00    3.00
  -8   0  15    0.70    3.70
  -8   0  15    3.30    2.30
  -6   0  15    1.70    2.10
  -6   0  15    3.00    2.80
  -6   0  15   -2.40    3.50
  -4   0  15   -0.60    2.60
  -4   0  15    2.80    3.80
  -2   0  15    3.10    3.90
  -2   0  15   -0.60    2.60
   0   0  15   -1.70    3.60
   0   0  15   -1.40    2.60
   2   0  15    0.70    2.90
   2   0  15    3.00    4.40
   4   0  15   -5.00    3.20
   4   0  15    5.40    4.90
   6   0  15   -2.10    3.70
   6   0  15    0.50    5.70
   8   0  15    0.50    4.60
   8   0  15    1.70    6.90
  10   0  15   -1.40    7.50
  10   0  15    4.40    5.10
  12   0  15   -1.70    7.90
  12   0  15    5.90    5.40
  14   0  15   -1.30    5.30
  14   0  15   -1.30    8.00
  16   0  15   -6.80    8.80
  16   0  15   -4.00    5.10
  18   0  15   -2.30    9.20
  18   0  15    3.60    5.70
 -23   1  15   46.70    7.90
 -23   1  15   56.09    9.30
 -21   1  15   -2.10    4.90
 -21   1  15   -0.70    4.90
 -19   1  15   51.19    7.50
 -19   1  15   55.19    7.70
 -19   1  15   52.89    7.90
 -17   1  15   42.70    6.50
 -17   1  15   47.00    6.40
 -17   1  15   45.20    6.90
 -15   1  15    0.70    3.20
 -15   1  15    2.30    3.80
 -15   1  15   -0.60    3.60
 -13   1  15  174.78   14.10
 -13   1  15  163.28   13.90
 -13   1  15  174.08   13.50
 -11   1  15   30.60    4.30
 -11   1  15   27.00    4.70
 -11   1  15   30.80    5.10
  -9   1  15    7.10    3.70
  -9   1  15    9.90    3.40
  -9   1  15    8.30    2.90
  -7   1  15   14.30    4.00
  -7   1  15   11.40    2.90
  -7   1  15   16.00    3.70
  -5   1  15    4.10    3.70
  -5   1  15    5.40    3.00
  -3   1  15    7.00    4.00
  -3   1  15    6.60    3.20
  -1   1  15   74.39    8.80
  -1   1  15   72.59    7.70
   1   1  15   62.69    7.30
   1   1  15   60.49    9.10
   3   1  15    4.80    5.40
   3   1  15    6.90    4.00
   5   1  15  100.39   10.60
   5   1  15  103.69   13.50
   7   1  15    5.50    7.20
   7   1  15    5.80    4.90
   9   1  15    3.00    8.00
   9   1  15    5.80    5.50
  11   1  15    4.20    5.60
  11   1  15   -4.10    8.00
  13   1  15   27.00    7.60
  13   1  15   17.70    9.40
  15   1  15    2.90    8.50
  15   1  15    4.40    6.20
  17   1  15    5.70    9.00
  17   1  15   -0.50    5.80
 -24   2  15   -0.80    5.80
 -24   2  15   17.00    6.20
 -22   2  15   -4.80    4.90
 -22   2  15    0.70    4.80
 -20   2  15    1.60    4.60
 -20   2  15    6.30    4.70
 -18   2  15   78.39    8.70
 -18   2  15   72.19    9.30
 -18   2  15   79.29    8.70
 -16   2  15    0.30    3.80
 -16   2  15    1.60    3.40
 -16   2  15   -0.20    3.40
 -14   2  15   47.10    6.80
 -14   2  15   47.80    6.40
 -14   2  15   53.89    6.20
 -12   2  15   29.20    5.00
 -12   2  15   40.60    5.10
 -12   2  15   35.80    5.30
 -10   2  15    1.10    3.40
 -10   2  15    0.40    2.70
 -10   2  15    3.00    3.20
  -8   2  15   17.00    4.00
  -8   2  15   14.40    3.20
  -8   2  15    9.50    3.60
  -6   2  15    6.20    3.20
  -6   2  15    9.50    4.00
  -6   2  15    5.50    2.70
  -4   2  15   22.00    4.20
  -4   2  15   22.10    4.80
  -2   2  15  198.08   15.90
  -2   2  15  216.58   16.70
   0   2  15   80.79    8.50
   0   2  15   79.09    9.80
   2   2  15   11.80    4.40
   2   2  15   10.70    5.90
   4   2  15  486.55   37.80
   4   2  15  516.85   36.10
   6   2  15   72.49    9.20
   6   2  15   64.29   11.50
   8   2  15   42.20    7.70
   8   2  15   27.00    9.60
  10   2  15   31.30    9.80
  10   2  15   45.40    8.50
  12   2  15    3.50    6.30
  12   2  15   -3.50    7.70
  14   2  15    7.90    6.90
  14   2  15    8.00    8.60
  16   2  15    2.10    7.50
  16   2  15    5.60    9.10
  18   2  15    6.60    7.50
  18   2  15   -2.80    8.70
 -23   3  15    6.00    6.20
 -23   3  15   -1.50    5.00
 -21   3  15   13.20    5.70
 -21   3  15   15.60    5.60
 -19   3  15    7.10    4.60
 -19   3  15    5.40    4.60
 -17   3  15   12.70    3.80
 -17   3  15   15.90    4.50
 -17   3  15   15.60    4.70
 -15   3  15    2.50    3.10
 -15   3  15    0.10    3.80
 -15   3  15    4.30    3.60
 -13   3  15   12.80    3.60
 -13   3  15   14.70    4.30
 -13   3  15   13.50    3.80
 -11   3  15    0.80    3.50
 -11   3  15   -3.00    2.80
 -11   3  15    2.90    3.20
  -9   3  15    6.70    3.60
  -9   3  15    4.40    3.40
  -9   3  15    5.10    3.10
  -7   3  15   98.09    9.10
  -7   3  15   82.09    9.00
  -7   3  15  110.49    8.50
  -5   3  15  180.18   14.00
  -5   3  15  173.08   14.40
  -3   3  15   -0.80    3.90
  -3   3  15    2.10    3.30
  -1   3  15   12.50    5.10
[truncated: 911,069 more chars]
