# Supplementary material for: Structural characterization of two solvates of a luminescent copper(II) bis­(pyridine)-substituted benzimidazole complex
Source: Acta Crystallogr E Crystallogr Commun. 2017 Oct 6;73(Pt 11):1616–21. doi: 10.1107/S2056989017014232 (PMC5683476; doi:10.1107/S2056989017014232)
Supplement: Supplementary file 2 [file e-73-01616-1sup2.hkl]

data_1                                                                          
_shelx_title ' scan_0m_a.res in C2/c'                                           
_shelx_refln_list_code          4                                               
_shelx_F_calc_maximum      494.88                                               
_exptl_crystal_F_000      2232.00                                               
_reflns_d_resolution_high  0.8400                                               
                                                                                
loop_                                                                           
 _space_group_symop_operation_xyz                                               
 'x, y, z'                                                                      
 '-x, y, -z+1/2'                                                                
 'x+1/2, y+1/2, z'                                                              
 '-x+1/2, y+1/2, -z+1/2'                                                        
 '-x, -y, -z'                                                                   
 'x, -y, z-1/2'                                                                 
 '-x+1/2, -y+1/2, -z'                                                           
 'x+1/2, -y+1/2, z-1/2'                                                         
                                                                                
_cell_length_a    21.2924                                                       
_cell_length_b    10.1837                                                       
_cell_length_c    24.8667                                                       
_cell_angle_alpha  90.000                                                       
_cell_angle_beta  102.668                                                       
_cell_angle_gamma  90.000                                                       
                                                                                
_shelx_F_squared_multiplier     1.000                                           
                                                                                
loop_                                                                           
 _refln_index_h                                                                 
 _refln_index_k                                                                 
 _refln_index_l                                                                 
 _refln_F_squared_calc                                                          
 _refln_F_squared_meas                                                          
 _refln_F_squared_sigma                                                         
 _refln_observed_status                                                         
   4   0   0       3707.87       3893.71       159.97 o                         
   6   0   0      19314.15      19042.02       734.55 o                         
   8   0   0      25362.22      30237.87      1162.79 o                         
  10   0   0       7786.01       8401.75       410.91 o                         
  12   0   0      10063.09       4888.89       414.61 o                         
  14   0   0        940.83        487.39       134.53 o                         
  16   0   0       2222.38       1159.81       200.69 o                         
  18   0   0       1052.35        920.15       229.36 o                         
  20   0   0       1030.86        888.01       131.84 o                         
  22   0   0        516.88        424.08       144.45 o                         
  24   0   0          2.08        140.34       156.58 o                         
   1   1   0       3469.04       1258.46        67.06 o                         
   3   1   0          2.82         -9.90         9.90 o                         
   5   1   0        434.72        389.60        30.91 o                         
   7   1   0        949.54       1102.15        45.85 o                         
   9   1   0       8148.59      10944.92       503.74 o                         
  11   1   0        255.02        275.65        44.87 o                         
  13   1   0        354.28        403.40        66.48 o                         
  15   1   0        618.93        601.38       111.73 o                         
  17   1   0       5206.72       4698.66      1722.18 o                         
  19   1   0        627.77        470.00       107.27 o                         
  21   1   0       3516.05       3670.67       645.82 o                         
  23   1   0       1688.36       1765.15       149.98 o                         
   0   2   0     244910.41     203244.77      8898.72 o                         
   2   2   0      13503.68      13844.99       645.32 o                         
   4   2   0     153417.53     149427.66      3383.70 o                         
   6   2   0     133339.17     150954.16      3779.53 o                         
   8   2   0      64786.59      68365.44      3192.28 o                         
  10   2   0       7019.16       5971.81       409.88 o                         
  12   2   0       7235.12       6739.97       576.41 o                         
  14   2   0       3299.73       2906.29       695.45 o                         
  16   2   0       3044.82       2687.52       626.47 o                         
  18   2   0       2720.44       2452.63       424.06 o                         
  20   2   0       1879.33       1685.80       212.92 o                         
  22   2   0        351.37        349.97        82.54 o                         
  24   2   0         45.19        -41.04       117.11 o                         
   1   3   0       3668.53       2961.39       116.88 o                         
   3   3   0      15834.16      14856.91       785.45 o                         
   5   3   0         52.15         79.33        12.71 o                         
   7   3   0       5469.99       5702.65       288.42 o                         
   9   3   0      27324.16      26386.43      1491.50 o                         
  11   3   0         20.31        -22.77        22.77 o                         
  13   3   0        416.66        372.14        50.01 o                         
  15   3   0       3648.47       3732.60       550.85 o                         
  17   3   0       1066.29       1301.67       164.86 o                         
  19   3   0       1325.22       1495.38       321.79 o                         
  21   3   0       4844.00       4414.50      1335.25 o                         
  23   3   0        408.21        297.11       153.27 o                         
   0   4   0      20637.95      17782.26       689.56 o                         
   2   4   0      25451.34      21412.01       583.74 o                         
   4   4   0      13174.46      12840.34       465.64 o                         
   6   4   0       6312.45       5431.19       293.49 o                         
   8   4   0      51195.52      53256.95      3060.05 o                         
  10   4   0      44346.34      46956.41      1561.84 o                         
  12   4   0      16574.07      16262.39       856.05 o                         
  14   4   0       2970.92       3127.80       263.66 o                         
  16   4   0       1695.30       1583.50       236.16 o                         
  18   4   0       3231.53       2637.30       546.76 o                         
  20   4   0       1094.11        730.78       149.32 o                         
  22   4   0         23.28        -67.72       115.23 o                         
   1   5   0        473.38        394.85        32.19 o                         
   3   5   0         48.26         32.64        15.99 o                         
   5   5   0          5.86         45.15        15.00 o                         
   7   5   0       6707.99       5632.47       658.62 o                         
   9   5   0        624.25        540.21       169.43 o                         
  11   5   0         24.62         44.70        17.14 o                         
  13   5   0      11305.03      10853.58       924.91 o                         
  15   5   0      11092.53       9031.51      1359.53 o                         
  17   5   0       1412.33        960.50       199.59 o                         
  19   5   0        725.01        624.96       208.41 o                         
  21   5   0       1010.68        860.92       199.59 o                         
   0   6   0      10186.51       9524.20       464.68 o                         
   2   6   0      18650.69      14329.36      1281.30 o                         
   4   6   0       6653.45       5192.00       449.56 o                         
   6   6   0       6050.65       4622.23       452.93 o                         
   8   6   0       3822.62       2630.97       539.03 o                         
  10   6   0       2136.16       1909.38       270.24 o                         
  12   6   0       6774.40       5037.57      1036.15 o                         
  14   6   0       8619.04       6676.45       826.79 o                         
  16   6   0       3203.91       2323.27       235.76 o                         
  18   6   0       1158.91        535.07       137.83 o                         
  20   6   0        234.83        169.55       179.74 o                         
   1   7   0        121.98         39.84        46.53 o                         
   3   7   0        850.00        732.76        68.09 o                         
   5   7   0         27.90         22.71        20.51 o                         
   7   7   0       1722.86       1506.64       213.09 o                         
   9   7   0        625.62        612.03       116.71 o                         
  11   7   0       4099.81       3010.53       621.74 o                         
  13   7   0       4281.42       3442.15       551.94 o                         
  15   7   0        942.54       1103.61       336.48 o                         
  17   7   0       1296.94        976.20       168.64 o                         
  19   7   0       1533.91       1197.61       223.74 o                         
   0   8   0       2543.35       1206.12       198.48 o                         
   2   8   0       2326.29       1897.40       376.06 o                         
   4   8   0        586.16        531.31        58.52 o                         
   6   8   0       7377.45       6548.64      1156.17 o                         
   8   8   0       5987.87       4509.85       812.43 o                         
  10   8   0       1210.01       1031.48       302.85 o                         
  12   8   0        609.73        537.71        85.67 o                         
  14   8   0        332.81        352.22       102.25 o                         
  16   8   0        137.26         64.41       125.15 o                         
  18   8   0       1275.80        677.14       168.44 o                         
   1   9   0        143.69        106.71        34.06 o                         
   3   9   0        446.63        337.19        85.31 o                         
   5   9   0        430.56        290.51        64.62 o                         
   7   9   0       2226.86       2074.75       554.65 o                         
   9   9   0       1788.36       1911.02       587.62 o                         
  11   9   0       1231.13       1176.29       327.10 o                         
  13   9   0        173.72        203.04        77.38 o                         
  15   9   0        394.49        429.89       144.47 o                         
   0  10   0       1927.86       2448.50       211.72 o                         
   2  10   0       1397.87       1440.45       408.99 o                         
   4  10   0        227.36         55.13       149.97 o                         
   6  10   0       1035.25        648.38       216.13 o                         
   8  10   0       1097.68        368.30       209.51 o                         
  10  10   0        611.24        313.16       240.39 o                         
  12  10   0        395.38       -121.30       238.18 o                         
   1  11   0        253.67        187.94       134.53 o                         
   3  11   0        227.72         61.75       156.58 o                         
   5  11   0          3.93       -114.68       152.17 o                         
   7  11   0         86.97        -30.88       169.81 o                         
   9  11   0        320.76         63.96       205.10 o                         
 -23   1   1         39.15         82.13       105.68 o                         
 -21   1   1        186.06        188.66        98.04 o                         
 -19   1   1          5.93        -29.52        60.04 o                         
 -17   1   1        143.94        151.16        57.03 o                         
 -15   1   1       1416.59        994.68       125.85 o                         
 -13   1   1         23.38        -29.60        36.60 o                         
 -11   1   1        362.37        544.94        41.96 o                         
  -9   1   1        915.67       1335.42        51.76 o                         
  -7   1   1          0.88         28.60        14.94 o                         
  -5   1   1      17285.36      18717.33       881.79 o                         
  -3   1   1      14497.41      11889.98       412.61 o                         
   1   1   1        251.77        419.52        54.89 o                         
   3   1   1      24244.98      22619.17      3131.30 o                         
   5   1   1        212.16        218.99        29.10 o                         
   7   1   1        144.55        130.24        19.75 o                         
   9   1   1       1857.80       2071.37       348.48 o                         
  11   1   1        329.33        236.28        44.43 o                         
  13   1   1          0.34        -15.76        40.14 o                         
  15   1   1        203.47        228.98        54.05 o                         
  17   1   1        607.56        524.97       101.86 o                         
  19   1   1        429.72        447.64        76.43 o                         
  21   1   1         75.67         95.73        77.03 o                         
  23   1   1         20.86          9.32        74.42 o                         
 -24   2   1        120.93        233.66       164.81 o                         
 -22   2   1         68.25         69.19        74.01 o                         
 -20   2   1       2176.55       2529.76       236.42 o                         
 -18   2   1        149.37         83.74        58.54 o                         
 -16   2   1        255.31        249.77        56.77 o                         
 -14   2   1         99.16        124.07        40.36 o                         
 -12   2   1        784.55        726.08        83.42 o                         
 -10   2   1        245.82        317.85        28.18 o                         
  -8   2   1       5800.47       6024.71       264.08 o                         
  -6   2   1      71624.06      77286.79      3142.72 o                         
  -4   2   1      36463.52      35020.16       884.22 o                         
  -2   2   1       3135.31       2875.60        92.51 o                         
   0   2   1      22308.29      15867.80      2396.33 o                         
   2   2   1      36352.20      28835.31      4739.15 o                         
   4   2   1     181874.59     186976.38     11533.62 o                         
   6   2   1      18205.25      15078.83      2500.51 o                         
   8   2   1       2768.09       3044.45       248.98 o                         
  10   2   1        693.85        846.86        70.79 o                         
  12   2   1       2074.42       2321.17       303.26 o                         
  14   2   1        159.56        190.21        50.78 o                         
  16   2   1          5.54        -15.14        53.03 o                         
  18   2   1         75.31         78.19        64.30 o                         
  20   2   1        412.51        443.34        79.50 o                         
  22   2   1        549.72        480.66        85.67 o                         
  24   2   1         16.38       -116.31       230.46 o                         
 -23   3   1         46.22        -30.26       119.95 o                         
 -21   3   1        112.99        115.17        86.93 o                         
 -19   3   1        588.15        631.14        86.06 o                         
 -17   3   1         41.81         40.42        53.10 o                         
 -15   3   1        146.81        141.19        41.05 o                         
 -13   3   1         13.29        -24.58        24.58 o                         
 -11   3   1      12009.15      13699.38       548.50 o                         
  -9   3   1      37823.12      43673.77      2067.85 o                         
  -7   3   1       6470.74       7151.38       303.26 o                         
  -5   3   1       1858.60       2271.56        91.25 o                         
  -3   3   1       6659.42       6811.36       229.07 o                         
  -1   3   1       5030.83       3380.86       188.11 o                         
   1   3   1       7255.75       7065.04       417.11 o                         
   3   3   1       5830.05       5409.22       204.44 o                         
   5   3   1       3557.12       4349.01       127.23 o                         
   7   3   1      17525.80      17565.14       841.54 o                         
   9   3   1      10118.22      10185.27      1062.34 o                         
  11   3   1        637.30        559.35        87.45 o                         
  13   3   1        194.38        173.33        31.42 o                         
  15   3   1          4.73         16.70        49.60 o                         
  17   3   1        496.19        496.68        84.67 o                         
  19   3   1        623.18        535.90        75.76 o                         
  21   3   1        486.94        611.85       187.36 o                         
  23   3   1        171.12         58.75       117.56 o                         
 -22   4   1        126.62         59.60       122.46 o                         
 -20   4   1         23.96         40.26       109.73 o                         
 -18   4   1        816.25       1032.07       153.28 o                         
 -16   4   1        717.39        681.63       141.97 o                         
 -14   4   1          6.31        -24.01        24.01 o                         
 -12   4   1       1180.63       1290.64        93.48 o                         
 -10   4   1      21447.61      23176.45       712.93 o                         
  -8   4   1       6732.12       7042.25       433.19 o                         
  -6   4   1       1960.01       2425.94       109.80 o                         
  -4   4   1          1.29         -3.79        16.88 o                         
  -2   4   1       9713.64       9461.20       350.75 o                         
   0   4   1          9.65        -18.35        18.35 o                         
   2   4   1      10806.51      10926.29       361.91 o                         
   4   4   1       1105.00        862.10        77.83 o                         
   6   4   1         82.78        101.74        29.26 o                         
   8   4   1       2799.81       2749.81       357.26 o                         
  10   4   1       5269.12       5495.34       528.57 o                         
  12   4   1       1105.96        916.96       101.01 o                         
  14   4   1         16.56         -2.49        28.13 o                         
  16   4   1        859.83        994.14       109.65 o                         
  18   4   1        810.69        763.31       147.17 o                         
  20   4   1        120.87         86.02       112.34 o                         
  22   4   1        163.75         69.02       173.12 o                         
 -21   5   1        146.19         36.01       164.30 o                         
 -19   5   1         41.89        -69.58       109.11 o                         
 -17   5   1        585.64        445.02       104.07 o                         
 -15   5   1       1904.30       1820.38       285.18 o                         
 -13   5   1       6255.55       6062.23       589.20 o                         
 -11   5   1       3295.17       2865.56       350.76 o                         
  -9   5   1       7389.07       7549.80       397.10 o                         
  -7   5   1       2854.21       2327.52       295.08 o                         
  -5   5   1       8048.75       8732.83       619.07 o                         
  -3   5   1       1689.82       1514.11        70.52 o                         
  -1   5   1       1192.44       1034.89        55.51 o                         
   1   5   1       5326.07       4307.06       127.35 o                         
   3   5   1       1865.50       1941.11       147.48 o                         
   5   5   1       8128.91       6967.87      1103.29 o                         
   7   5   1       3931.56       4103.69       446.93 o                         
   9   5   1        435.70        390.25        67.47 o                         
  11   5   1        213.35        204.16        48.20 o                         
  13   5   1       1861.99       2026.24       312.27 o                         
  15   5   1         54.61         34.95        43.26 o                         
  17   5   1        187.37         -0.34       102.80 o                         
  19   5   1         81.18        207.28       118.70 o                         
  21   5   1          4.12       -104.46       115.78 o                         
 -20   6   1         15.88         25.77       123.50 o                         
 -18   6   1         26.35         21.53       113.40 o                         
 -16   6   1       2078.40       1951.92       280.79 o                         
 -14   6   1       2225.42       2406.57       336.15 o                         
 -12   6   1         24.36         40.72        58.65 o                         
 -10   6   1         93.70         95.99        28.47 o                         
  -8   6   1         46.10         47.06        25.17 o                         
  -6   6   1        687.10        699.15        70.85 o                         
  -4   6   1       1030.24       1026.91       108.38 o                         
  -2   6   1         44.02          5.65        18.57 o                         
   0   6   1       1223.32       1208.80        64.82 o                         
   2   6   1          4.27         -0.92        21.48 o                         
   4   6   1        598.66        472.47        44.73 o                         
   6   6   1        934.31        872.41       106.87 o                         
   8   6   1       2789.93       2693.58       284.61 o                         
  10   6   1       6543.07       5292.43       870.22 o                         
  12   6   1       1309.55       1100.29       305.03 o                         
  14   6   1        842.76        467.41       275.67 o                         
  16   6   1         35.72         20.40        99.84 o                         
  18   6   1        286.73         79.05       126.81 o                         
  20   6   1         65.64         71.38       116.67 o                         
 -19   7   1       1365.03        838.76       206.20 o                         
 -17   7   1        130.36        164.96       128.45 o                         
 -15   7   1        541.39        470.26        92.65 o                         
 -13   7   1       2852.19       2725.27       585.69 o                         
 -11   7   1          7.79        -11.03        53.74 o                         
  -9   7   1        132.90        158.34        50.82 o                         
  -7   7   1       4154.07       3755.78       339.78 o                         
  -5   7   1       6218.41       5460.94       460.38 o                         
  -3   7   1       3594.39       3233.96       282.09 o                         
  -1   7   1       5287.26       5343.20       381.53 o                         
   1   7   1       3946.07       3659.25       404.55 o                         
   3   7   1        188.91        118.19        21.99 o                         
   5   7   1        924.19        751.09        68.87 o                         
   7   7   1       2566.85       2320.64       268.76 o                         
   9   7   1        815.89        700.80       103.84 o                         
  11   7   1        576.17        581.33       127.66 o                         
  13   7   1         25.42         86.56        67.81 o                         
  15   7   1         56.07         80.62       110.48 o                         
  17   7   1        776.20        397.84       133.90 o                         
  19   7   1        398.22        250.69       131.56 o                         
 -18   8   1        362.29        167.17       157.68 o                         
 -16   8   1        116.97        172.59       131.65 o                         
 -14   8   1        601.79        522.33        90.23 o                         
 -12   8   1          2.08         34.81        61.51 o                         
 -10   8   1         48.56         45.07        52.99 o                         
  -8   8   1        102.37         84.59        49.61 o                         
  -6   8   1       1807.16       1699.82       311.60 o                         
  -4   8   1        670.48        582.79        75.15 o                         
  -2   8   1        463.98        429.24        61.44 o                         
   0   8   1         87.68         42.57        71.53 o                         
   2   8   1       1644.40       1351.67       123.48 o                         
   4   8   1       3572.43       3137.27       381.60 o                         
   6   8   1        362.33        354.32       191.87 o                         
   8   8   1        448.29        500.07       220.54 o                         
  10   8   1       2263.91       2037.92       503.73 o                         
  12   8   1        997.10        864.41       192.31 o                         
  14   8   1       1377.17        944.94       198.48 o                         
  16   8   1        385.10        174.23       131.49 o                         
  18   8   1        571.68        284.72       143.22 o                         
 -15   9   1        472.36        473.15       158.78 o                         
 -13   9   1       2033.72       1881.87       368.71 o                         
 -11   9   1        865.33        629.54       242.99 o                         
  -9   9   1         24.34        148.52        54.83 o                         
  -7   9   1        162.03        267.35       174.23 o                         
  -5   9   1        710.73        779.25        83.35 o                         
  -3   9   1       1304.16       1269.15       214.85 o                         
  -1   9   1       1081.72       1035.53       193.60 o                         
   1   9   1        737.29        667.98       119.50 o                         
   3   9   1       1306.54       1335.62       200.74 o                         
   5   9   1       1547.11        693.35       108.26 o                         
   7   9   1       1374.02       1428.70       232.56 o                         
   9   9   1        703.55        385.94       224.95 o                         
  11   9   1          6.39         25.16       135.63 o                         
  13   9   1        222.46        190.29        88.83 o                         
  15   9   1        195.71        127.61       131.24 o                         
 -14  10   1         33.74        -21.83       131.35 o                         
 -12  10   1          0.34        -55.13       218.33 o                         
 -10  10   1          6.89         88.22       209.51 o                         
  -8  10   1          3.03        -72.78        72.78 o                         
  -6  10   1        907.45        853.71       194.07 o                         
  -4  10   1          4.69         -4.74        47.65 o                         
  -2  10   1         25.83         16.26        34.90 o                         
   0  10   1        288.25        271.40        62.21 o                         
   2  10   1       2300.29        958.21       185.14 o                         
   4  10   1       2052.68       1137.76       247.00 o                         
   6  10   1        622.85        209.51       185.25 o                         
   8  10   1       1094.56        482.98       233.77 o                         
  10  10   1        554.91        403.58       255.82 o                         
  12  10   1         31.09       -213.92       213.92 o                         
  -9  11   1        749.49        119.09       211.72 o                         
  -7  11   1        297.76        123.50       183.05 o                         
  -5  11   1        348.70        154.38       176.43 o                         
  -3  11   1        120.89         -6.62       143.35 o                         
  -1  11   1        107.81         61.75       132.32 o                         
   1  11   1         39.57         42.23        62.50 o                         
   3  11   1         15.19        -66.16       136.73 o                         
   5  11   1        381.91        -99.24       167.61 o                         
   7  11   1        820.06        370.50       229.36 o                         
   9  11   1        452.13        251.41       229.36 o                         
 -24   0   2       2303.89       1466.36       299.93 o                         
 -22   0   2       2645.81       1300.95       266.85 o                         
 -20   0   2      13362.38       8364.13       707.93 o                         
 -18   0   2       3954.79       2077.25       297.73 o                         
 -16   0   2        711.12        426.75       157.68 o                         
 -14   0   2      10500.60       4694.81       405.79 o                         
 -12   0   2      27539.99      13241.99       950.52 o                         
 -10   0   2       8043.70       9396.29       374.33 o                         
  -8   0   2       4300.44       3705.29       242.53 o                         
  -6   0   2        802.97       1233.02        84.25 o                         
  -4   0   2      24219.46      22933.23       624.00 o                         
  -2   0   2      35931.26      26946.05      3881.03 o                         
   2   0   2         38.50        281.71        46.78 o                         
   4   0   2        287.86        296.27        35.85 o                         
   6   0   2      20028.25      13696.62      1270.19 o                         
   8   0   2      11315.86       7625.55       577.81 o                         
  10   0   2       2093.54       2277.68       179.74 o                         
  12   0   2          9.49        -12.70        57.23 o                         
  14   0   2        144.56        134.73        67.77 o                         
  16   0   2       1622.04        857.89       189.66 o                         
  18   0   2       6566.28       7177.85       551.35 o                         
  20   0   2       8782.45       7746.43      1121.33 o                         
  22   0   2       1008.91       1021.17       282.18 o                         
  24   0   2       1871.92       1992.69       205.94 o                         
 -23   1   2        217.86        191.00        79.56 o                         
 -21   1   2        174.32        121.32        68.72 o                         
 -19   1   2       8261.70       6548.65      1266.00 o                         
 -17   1   2        348.29        278.71        58.90 o                         
 -15   1   2       1994.38       1663.32       395.17 o                         
 -13   1   2         99.61        150.99        40.71 o                         
 -11   1   2       3626.68       3713.03       187.46 o                         
  -9   1   2      21081.01      24242.83       711.50 o                         
  -7   1   2       7468.12       7409.64       169.20 o                         
  -5   1   2      23314.38      27721.20       583.05 o                         
  -3   1   2     123512.07     120595.30      2405.07 o                         
  -1   1   2      54087.10      54247.95      1427.32 o                         
   1   1   2      58965.43      58496.24      6613.71 o                         
   3   1   2      94815.31      77317.71     13390.49 o                         
   5   1   2       1204.53       1362.06       137.89 o                         
   7   1   2      22833.48      17916.15      3132.19 o                         
   9   1   2      26125.12      19809.92      4868.92 o                         
  11   1   2       7280.49       5913.33      1120.29 o                         
  13   1   2         50.38         41.91        44.84 o                         
  15   1   2       2638.73       2241.42       193.22 o                         
  17   1   2       3961.71       4020.78       337.79 o                         
  19   1   2       1136.20        911.24       101.95 o                         
  21   1   2        115.51        106.87        71.77 o                         
  23   1   2        629.36        521.41        87.49 o                         
 -24   2   2       3054.37       2922.49      1073.91 o                         
 -22   2   2       2319.56       2177.78       879.84 o                         
 -20   2   2       3557.40       3527.51       693.01 o                         
 -18   2   2       7013.73       6408.33      1334.74 o                         
 -16   2   2       6132.93       5335.62      1217.07 o                         
 -14   2   2       4502.52       4446.45       304.41 o                         
 -12   2   2       2858.11       2840.10       281.23 o                         
 -10   2   2        536.79        393.24        32.40 o                         
  -8   2   2      60801.12      70884.02      1659.05 o                         
  -6   2   2     130458.58     131644.53      3946.44 o                         
  -4   2   2      51283.04      51376.47      1205.66 o                         
  -2   2   2        270.27        706.64        47.77 o                         
   0   2   2       2772.16       1767.39       191.52 o                         
   2   2   2         17.28         60.87        14.12 o                         
   4   2   2      45460.21      39531.44      6406.92 o                         
   6   2   2        361.79        432.36        48.52 o                         
   8   2   2       1577.83       1508.94       168.52 o                         
  10   2   2       3915.81       4065.93       531.27 o                         
  12   2   2       6658.41       7259.06       537.37 o                         
  14   2   2       1217.35       1221.76        96.99 o                         
  16   2   2       3019.69       2887.74       646.28 o                         
  18   2   2       4852.68       4784.52       937.81 o                         
  20   2   2       2126.69       1993.20       217.73 o                         
  22   2   2        162.68        242.50        74.15 o                         
 -23   3   2         88.91        172.16       124.03 o                         
 -21   3   2        396.08        444.34       106.81 o                         
 -19   3   2       1142.82       1104.45       206.53 o                         
 -17   3   2       1226.39       1260.32       103.11 o                         
 -15   3   2       1485.64       1431.37       178.55 o                         
 -13   3   2       2758.70       2765.65       179.50 o                         
 -11   3   2      23441.30      25967.45       925.94 o                         
  -9   3   2       6981.05       6768.34       213.41 o                         
  -7   3   2       7522.15       7307.43       211.87 o                         
  -5   3   2      10173.37      10262.53       246.45 o                         
  -3   3   2      28518.79      24892.55       857.46 o                         
  -1   3   2      48546.39      40984.88      1219.18 o                         
   1   3   2      22249.19      13693.42      2135.73 o                         
   3   3   2       1525.13       1239.33       130.52 o                         
   5   3   2        270.24        558.43        55.28 o                         
   7   3   2       6108.85       4805.51       545.12 o                         
   9   3   2      12334.96      10199.37      1667.69 o                         
  11   3   2      15373.30      12888.41      1969.30 o                         
  13   3   2       5843.02       5931.86       789.87 o                         
  15   3   2       5997.27       5836.85       978.10 o                         
  17   3   2       4787.75       4734.61       961.57 o                         
  19   3   2       2003.82       1694.53       297.28 o                         
  21   3   2        637.51        485.65       125.56 o                         
  23   3   2          4.59         54.38       115.76 o                         
 -22   4   2       1752.84       1656.05       526.98 o                         
 -20   4   2        369.04        443.62       118.44 o                         
 -18   4   2       4088.88       4235.87       498.42 o                         
 -16   4   2       5108.65       5651.75       237.72 o                         
 -14   4   2       6833.10       6647.74       194.11 o                         
 -12   4   2      19344.46      19921.58       610.62 o                         
 -10   4   2      22496.72      24012.18      1074.49 o                         
  -8   4   2      16065.20      15194.33       527.48 o                         
  -6   4   2       7848.87       7286.48       279.99 o                         
  -4   4   2       6875.52       5463.22       172.39 o                         
  -2   4   2       3549.93       4177.38       133.07 o                         
   0   4   2        393.91        398.98        39.75 o                         
   2   4   2        172.79        121.18        17.23 o                         
   4   4   2       1865.48       1863.00       163.10 o                         
   6   4   2       8093.10       7504.62      1056.30 o                         
   8   4   2       4934.74       4837.95       656.72 o                         
  10   4   2        418.18        403.42        84.94 o                         
  12   4   2       2132.83       2024.51       245.64 o                         
  14   4   2       1835.15       2008.13       202.73 o                         
  16   4   2       2675.44       2660.83       426.20 o                         
  18   4   2       1292.23       1082.88       259.86 o                         
  20   4   2        141.89        120.52       108.08 o                         
  22   4   2        546.88        363.24       160.99 o                         
 -21   5   2        367.36        217.24       156.58 o                         
 -19   5   2        119.72         77.34       116.18 o                         
 -17   5   2         15.84         37.30        53.62 o                         
 -15   5   2         21.86         65.60        44.67 o                         
 -13   5   2        967.89       1034.58        78.34 o                         
 -11   5   2       6178.42       5570.58       596.89 o                         
  -9   5   2       5075.25       4952.11       279.38 o                         
  -7   5   2      10814.04      10101.62       845.20 o                         
  -5   5   2      24514.69      24816.52      1102.98 o                         
  -3   5   2       4229.15       3422.00       105.03 o                         
  -1   5   2       7825.70       6078.38       190.86 o                         
   1   5   2       6869.40       5335.42       211.69 o                         
   3   5   2       4836.31       3681.46       193.79 o                         
   5   5   2      13370.79       9662.82      1670.87 o                         
   7   5   2      14615.65      12039.66      1661.13 o                         
   9   5   2       8362.83       7209.97      1008.94 o                         
  11   5   2       6987.48       5080.67      1330.60 o                         
  13   5   2       6379.89       5250.97      1415.96 o                         
  15   5   2       2635.49       2266.29       479.12 o                         
  17   5   2       2158.59       1438.41       173.27 o                         
  19   5   2       1384.14        917.61       152.12 o                         
  21   5   2        205.36        205.89       124.01 o                         
 -20   6   2        763.57        421.60       148.91 o                         
 -18   6   2       1821.25       1529.08       456.40 o                         
 -16   6   2       6718.65       6774.03       609.79 o                         
 -14   6   2      13908.80      13451.37       873.16 o                         
 -12   6   2       6235.72       6244.31       423.23 o                         
 -10   6   2       2672.44       2859.62       514.74 o                         
  -8   6   2        520.00        501.85        72.86 o                         
  -6   6   2       1871.39       1653.82       126.37 o                         
  -4   6   2        826.78        850.42        47.67 o                         
  -2   6   2        262.58        266.22        41.09 o                         
   0   6   2          3.06        -28.86        28.86 o                         
   2   6   2       5022.21       4793.18       367.68 o                         
   4   6   2          0.93         20.08        18.64 o                         
   6   6   2       1822.59       1963.91       284.34 o                         
   8   6   2        391.22        429.70        74.73 o                         
  10   6   2        948.50        962.19       116.79 o                         
  12   6   2       1027.01        961.20       197.40 o                         
  14   6   2        428.55        202.73       105.25 o                         
  16   6   2        137.19         15.23       101.55 o                         
  18   6   2        317.74        247.13       176.43 o                         
  20   6   2        695.68        538.60       290.01 o                         
 -19   7   2         47.69        263.50       138.55 o                         
 -17   7   2        343.80        371.10        93.26 o                         
 -15   7   2        274.04        244.97        81.55 o                         
 -13   7   2         25.45        -13.48        61.31 o                         
 -11   7   2        219.48        262.90        75.76 o                         
  -9   7   2       4672.85       4105.69       790.13 o                         
  -7   7   2       2216.24       2144.39       424.93 o                         
  -5   7   2       4600.83       4011.87       230.43 o                         
  -3   7   2       4240.86       3540.05       144.99 o                         
  -1   7   2       9896.04       9165.43       456.12 o                         
   1   7   2       8071.46       6437.38       772.69 o                         
   3   7   2       7127.07       6493.38       336.71 o                         
   5   7   2       8342.57       7238.71       701.74 o                         
   7   7   2       7230.88       6867.07       608.23 o                         
   9   7   2       6260.04       5192.05       748.94 o                         
  11   7   2       1819.08       1522.63       314.70 o                         
  13   7   2        668.98        442.65       127.95 o                         
  15   7   2        318.40        163.05       118.61 o                         
  17   7   2       1391.52        726.83       149.49 o                         
  19   7   2        489.57        320.89       140.63 o                         
 -18   8   2       1387.22        884.35       269.06 o                         
 -16   8   2        889.93        799.28       224.78 o                         
 -14   8   2       1638.33       1425.61       274.63 o                         
 -12   8   2        341.85        286.23        83.58 o                         
 -10   8   2        854.02        788.17       185.25 o                         
  -8   8   2       1039.99        935.39       141.02 o                         
  -6   8   2       1293.17       1426.97       213.88 o                         
  -4   8   2        654.96        579.79        75.62 o                         
  -2   8   2        634.48        573.40       105.00 o                         
   0   8   2        125.87        130.79        41.26 o                         
   2   8   2          0.32          5.31        35.86 o                         
   4   8   2        204.57        130.74        28.92 o                         
   6   8   2        592.10        534.84        66.28 o                         
   8   8   2        276.94        304.48        68.90 o                         
  10   8   2        396.10        517.49       219.44 o                         
  12   8   2        348.77        176.51       132.32 o                         
  14   8   2       1003.92        592.17       146.82 o                         
  16   8   2        195.21        103.75       122.56 o                         
  18   8   2         21.79         87.23       130.47 o                         
 -15   9   2        111.01        144.06        79.14 o                         
 -13   9   2        485.37        379.33       135.41 o                         
 -11   9   2       1013.69        889.85       223.77 o                         
  -9   9   2        428.66        401.68        82.72 o                         
  -7   9   2        263.73        192.66        57.89 o                         
  -5   9   2        661.31        617.01        82.53 o                         
  -3   9   2       2490.78       2540.97       448.46 o                         
  -1   9   2       3406.09       3437.93       148.13 o                         
   1   9   2       3478.49       3042.35       755.23 o                         
   3   9   2       3769.37       3371.86       544.65 o                         
   5   9   2       3142.12       2895.25       651.69 o                         
   7   9   2       1931.96       1814.66       234.87 o                         
   9   9   2       2584.02       2810.88       713.44 o                         
  11   9   2       1047.95       1034.04       126.81 o                         
  13   9   2        204.49        -97.04       227.15 o                         
  15   9   2        165.66         39.70       266.85 o                         
 -14  10   2        437.51        164.26       152.17 o                         
 -12  10   2        661.37        584.80        99.10 o                         
 -10  10   2        466.38        486.88        99.16 o                         
  -8  10   2        151.16        263.35        67.63 o                         
  -6  10   2        298.25        315.82       136.73 o                         
  -4  10   2        425.90        418.13       166.51 o                         
  -2  10   2        398.27        345.86        60.16 o                         
   0  10   2        201.04         49.81        50.40 o                         
   2  10   2        137.95         43.47        54.95 o                         
   4  10   2         23.63        -72.78       147.76 o                         
   6  10   2          1.37       -156.58       156.58 o                         
   8  10   2        399.78        -11.03       200.69 o                         
  10  10   2        321.79        619.71       275.67 o                         
  12  10   2        309.03        196.28       264.65 o                         
  -9  11   2        574.63        220.54       200.69 o                         
  -7  11   2        483.05        114.68       176.43 o                         
  -5  11   2        309.36        176.43       167.61 o                         
  -3  11   2         22.88        191.87       147.76 o                         
  -1  11   2         64.76         92.63       130.12 o                         
   1  11   2        915.64       1027.71       134.53 o                         
   3  11   2       1091.85        401.38       191.87 o                         
   5  11   2        702.28        260.23       200.69 o                         
   7  11   2        771.91        352.86       229.36 o                         
   9  11   2        925.02        992.42       299.93 o                         
 -25   1   3         28.14         22.21        96.13 o                         
 -23   1   3          1.90         46.97       127.96 o                         
 -21   1   3        202.83        160.23        86.26 o                         
 -19   1   3        150.34        164.87        61.15 o                         
 -17   1   3       3133.40       3409.08       291.11 o                         
 -15   1   3       1569.54       1495.29       642.76 o                         
 -13   1   3         10.22          7.00        28.59 o                         
 -11   1   3          0.89        -25.31        25.31 o                         
  -9   1   3       3407.93       4507.44       133.94 o                         
  -7   1   3       9865.72      10871.88       245.77 o                         
  -5   1   3       4027.75       3564.81        72.64 o                         
  -3   1   3       1341.23        960.55        31.40 o                         
  -1   1   3      11259.04      14405.49       320.36 o                         
   1   1   3       5235.53       4565.73       163.24 o                         
   3   1   3       1899.70       1730.95       171.57 o                         
   5   1   3       7156.69       5886.38       661.36 o                         
   7   1   3          4.73          1.13        22.95 o                         
   9   1   3       1611.02       1505.11       143.89 o                         
  11   1   3       4750.01       4436.25       774.08 o                         
  13   1   3        566.97        665.38        70.22 o                         
  15   1   3        433.49        364.22        62.10 o                         
  17   1   3        824.02        771.10       113.64 o                         
  19   1   3        381.05        366.62        73.69 o                         
  21   1   3          0.30         17.32        65.04 o                         
  23   1   3        195.37        161.34        91.04 o                         
 -24   2   3        102.04         94.06       117.66 o                         
 -22   2   3         84.85         81.33       108.70 o                         
 -20   2   3          1.45        -14.09        58.52 o                         
 -18   2   3         92.99        181.92        58.38 o                         
 -16   2   3          3.29         41.20        46.59 o                         
 -14   2   3         83.53         80.77        32.06 o                         
 -12   2   3       3571.28       4353.72       186.56 o                         
 -10   2   3          6.35          8.93        20.63 o                         
  -8   2   3         21.88         35.51        15.26 o                         
  -6   2   3      10357.13      11166.52       251.59 o                         
  -4   2   3       1742.42       1526.28        42.92 o                         
  -2   2   3       7033.61       6563.08       158.53 o                         
   0   2   3      18357.45      19423.13       644.94 o                         
   2   2   3         93.09        182.37        19.95 o                         
   4   2   3      20072.15      15389.27      3959.86 o                         
   6   2   3       8524.90       7950.29      1623.37 o                         
   8   2   3       1805.15       1871.77       212.87 o                         
  10   2   3        502.68        627.45       111.48 o                         
  12   2   3        495.49        837.39       158.39 o                         
  14   2   3          2.02         54.70        49.07 o                         
  16   2   3         23.32        -10.36        54.15 o                         
  18   2   3        813.67        851.69        85.26 o                         
  20   2   3        867.23        889.06       114.59 o                         
  22   2   3        431.35        356.50        76.59 o                         
 -23   3   3         48.90        150.75        85.69 o                         
 -21   3   3         45.06        109.74        71.17 o                         
 -19   3   3        797.60        842.08       168.89 o                         
 -17   3   3        411.31        481.20        93.90 o                         
 -15   3   3        391.18        415.53        59.67 o                         
 -13   3   3         24.18         34.09        28.40 o                         
 -11   3   3       2954.08       3144.60       107.54 o                         
  -9   3   3        484.95        664.17        46.35 o                         
  -7   3   3      13935.05      15968.45       461.87 o                         
  -5   3   3       3048.68       3354.86        87.08 o                         
  -3   3   3          4.54          8.37        14.56 o                         
  -1   3   3        851.58        572.13        31.23 o                         
   1   3   3       1015.20        868.03        98.94 o                         
   3   3   3         52.09         36.24        14.89 o                         
   5   3   3       7063.73       5477.85      1077.56 o                         
   7   3   3       1463.81       1987.62       306.60 o                         
   9   3   3       1703.51       1204.18       193.59 o                         
  11   3   3        696.09        693.99       110.01 o                         
  13   3   3        170.86        252.38        46.19 o                         
  15   3   3        255.45        246.04        66.89 o                         
  17   3   3         36.85         49.91        55.46 o                         
  19   3   3        355.93        313.11        65.23 o                         
  21   3   3        342.17        171.00       113.58 o                         
  23   3   3       1496.67        868.01       152.03 o                         
 -22   4   3        283.28        245.29       129.87 o                         
 -20   4   3         16.03         54.94        67.62 o                         
 -18   4   3          2.70         25.29        56.81 o                         
 -16   4   3         18.03         36.54        39.82 o                         
 -14   4   3        285.61        207.87        59.72 o                         
 -12   4   3      12029.40      13147.45       517.44 o                         
 -10   4   3      13133.26      13569.94       599.46 o                         
  -8   4   3       8336.89       8878.84       275.26 o                         
  -6   4   3       1143.51       1295.65        68.88 o                         
  -4   4   3       4068.94       4448.19       113.65 o                         
  -2   4   3       1706.82       1235.47        54.82 o                         
   0   4   3        792.99        829.47        71.01 o                         
   2   4   3       1647.08       1648.36       126.55 o                         
   4   4   3       4936.29       4897.39       369.01 o                         
   6   4   3       3590.04       3656.05       431.80 o                         
   8   4   3       2844.64       2700.62       630.53 o                         
  10   4   3       5954.12       4540.50      1233.95 o                         
  12   4   3        132.65        127.21        25.54 o                         
  14   4   3        372.39        326.53        48.21 o                         
  16   4   3        558.21        631.98       100.63 o                         
  18   4   3        324.02        266.41        84.27 o                         
  20   4   3         97.15        -55.64        97.92 o                         
  22   4   3        210.76         46.91       247.00 o                         
 -21   5   3        284.98        283.19       237.08 o                         
 -19   5   3         18.07        -34.73       106.48 o                         
 -17   5   3        486.01        412.30        60.42 o                         
 -15   5   3       1138.21       1115.48       102.53 o                         
 -13   5   3          0.52          1.53        28.86 o                         
 -11   5   3        646.30        699.17        90.43 o                         
  -9   5   3        372.67        371.51        33.14 o                         
  -7   5   3        281.05        448.51        32.90 o                         
  -5   5   3       2008.16       1789.81       105.05 o                         
  -3   5   3          0.60         10.58        17.19 o                         
  -1   5   3       4453.02       3505.14       145.13 o                         
   1   5   3       9678.76      10980.53       365.51 o                         
   3   5   3        148.53        196.80        26.52 o                         
   5   5   3        338.91        473.38        76.67 o                         
   7   5   3       1233.68       1246.70       133.31 o                         
   9   5   3       5294.75       4551.05       662.68 o                         
  11   5   3       3529.48       2582.77       766.27 o                         
  13   5   3         11.68          3.91        51.93 o                         
  15   5   3        462.46        455.74        72.15 o                         
  17   5   3         56.25        -16.59        97.59 o                         
  19   5   3        476.31        574.60       249.21 o                         
  21   5   3         91.20         63.86       120.54 o                         
 -20   6   3          2.32         14.00       151.07 o                         
 -18   6   3       1031.45        813.98       146.54 o                         
 -16   6   3       3523.35       3269.86       473.38 o                         
 -14   6   3       1682.87       2064.74       152.13 o                         
 -12   6   3       1580.12       1761.82       100.55 o                         
 -10   6   3        530.56        634.78        84.21 o                         
  -8   6   3        163.04        169.67        36.87 o                         
  -6   6   3       1809.71       1624.37        79.75 o                         
  -4   6   3       4452.48       4263.74       167.07 o                         
  -2   6   3      10376.39      10355.62       319.80 o                         
   0   6   3         46.46         85.50        21.28 o                         
   2   6   3       1329.10       1016.74        84.67 o                         
   4   6   3       1742.01       1902.29       250.17 o                         
   6   6   3        650.38        549.28        58.89 o                         
   8   6   3        306.27        303.00        39.32 o                         
  10   6   3         65.84         47.58        42.15 o                         
  12   6   3       1281.85       1062.23       273.71 o                         
  14   6   3        302.56        250.89       110.24 o                         
  16   6   3        278.57         73.51       104.97 o                         
  18   6   3        268.56         96.77       140.04 o                         
  20   6   3         52.92         56.35       160.99 o                         
 -19   7   3        955.49        658.70       176.43 o                         
 -17   7   3         97.40        148.45       103.28 o                         
 -15   7   3         54.03        142.22        71.80 o                         
 -13   7   3          0.29         -4.48        61.31 o                         
 -11   7   3         24.85        -15.02        33.37 o                         
  -9   7   3        374.63        386.81        51.63 o                         
  -7   7   3        190.84        170.51        34.83 o                         
  -5   7   3        743.07        672.38        47.83 o                         
  -3   7   3       1122.75       1066.69        77.21 o                         
  -1   7   3       4452.06       5098.44       271.01 o                         
   1   7   3        190.05        158.64        39.43 o                         
   3   7   3       1461.60       1294.21        89.75 o                         
   5   7   3       2648.83       2767.08       247.33 o                         
   7   7   3       1071.65       1081.37       114.53 o                         
   9   7   3         86.69        103.59        62.36 o                         
  11   7   3       1064.16        516.82       119.88 o                         
  13   7   3       2175.50       1277.57       241.49 o                         
  15   7   3        343.02        231.49       115.56 o                         
  17   7   3         29.51         39.99       117.45 o                         
  19   7   3        170.75         54.32       126.24 o                         
 -18   8   3        378.87        351.85       152.02 o                         
 -16   8   3        245.27        399.53        91.48 o                         
 -14   8   3        863.62        935.25       168.98 o                         
 -12   8   3       2277.41       2018.93       339.73 o                         
 -10   8   3        478.30        533.81        84.70 o                         
  -8   8   3       1758.52       1455.66       197.64 o                         
  -6   8   3        364.24        411.69        68.74 o                         
  -4   8   3       1470.12       1321.54       117.43 o                         
  -2   8   3       1176.34       1148.54       104.37 o                         
   0   8   3        174.77        123.38        38.16 o                         
   2   8   3       3749.42       3434.67       256.47 o                         
   4   8   3       2494.50       2184.09       287.75 o                         
   6   8   3        386.37        397.90       100.02 o                         
   8   8   3        735.73        760.66       119.51 o                         
  10   8   3       2128.41       1514.88       339.63 o                         
  12   8   3        118.05        211.72       255.82 o                         
  14   8   3         19.43         44.11       229.36 o                         
  16   8   3         13.85       -185.25       233.77 o                         
 -15   9   3         65.30        168.12        77.26 o                         
 -13   9   3        579.87        515.30       136.37 o                         
 -11   9   3        954.04        933.78       225.24 o                         
  -9   9   3        102.67         55.82        52.38 o                         
  -7   9   3         88.44         51.77        41.20 o                         
  -5   9   3         23.50         40.12        33.94 o                         
  -3   9   3        156.14        129.66        45.85 o                         
  -1   9   3         13.34         27.75        30.03 o                         
   1   9   3        100.09         60.15        31.58 o                         
   3   9   3         21.72        -27.81        27.81 o                         
   5   9   3        502.36        470.70       120.30 o                         
   7   9   3       1153.12       1253.58       315.26 o                         
   9   9   3         71.88       -116.89       198.48 o                         
  11   9   3        388.19        134.53       242.59 o                         
  13   9   3        244.35        194.07       275.67 o                         
  15   9   3          4.32        -72.78       247.00 o                         
 -14  10   3        537.12        485.98       144.18 o                         
 -12  10   3        434.23        553.99        87.18 o                         
 -10  10   3        431.27        483.26        80.51 o                         
  -8  10   3        187.27        200.77        75.87 o                         
  -6  10   3        612.08        710.61       241.49 o                         
  -4  10   3        413.15        477.74        86.09 o                         
  -2  10   3        333.08        274.79        45.09 o                         
   0  10   3         34.64         -5.98        49.50 o                         
   2  10   3        119.76         -8.73        70.07 o                         
   4  10   3       1606.04        608.69       213.92 o                         
   6  10   3       2734.33       1166.43       277.88 o                         
   8  10   3       1551.50        930.67       288.90 o                         
  10  10   3         59.82       -119.09       216.13 o                         
  12  10   3        145.66        -88.22       242.59 o                         
  -9  11   3         51.18        198.48       180.84 o                         
  -7  11   3         18.75        -59.55       158.79 o                         
  -5  11   3         87.99        134.53       156.58 o                         
  -3  11   3        409.68        293.32       160.99 o                         
  -1  11   3          8.26         82.56        86.01 o                         
   1  11   3          3.43        -63.52        63.52 o                         
   3  11   3         82.33        -40.47        78.48 o                         
   5  11   3         70.43       -105.86       163.20 o                         
   7  11   3          2.16        -68.37       189.66 o                         
   9  11   3         33.44        -74.98       220.54 o                         
 -24   0   4       1383.36       1507.29       431.04 o                         
 -22   0   4        342.55        335.59       186.35 o                         
 -20   0   4        210.27        186.44        90.42 o                         
 -18   0   4       1712.21        882.15       187.46 o                         
 -16   0   4       5960.73       2767.53       304.34 o                         
 -12   0   4         96.38          4.59        39.91 o                         
 -10   0   4       9814.75      10467.71       416.78 o                         
  -8   0   4      32663.40      33205.94       904.60 o                         
  -6   0   4        505.92        642.54        31.54 o                         
  -4   0   4       1470.36       2231.24        67.91 o                         
  -2   0   4        122.37        298.39        18.31 o                         
   0   0   4      63312.15      62701.06      2522.39 o                         
   2   0   4       7489.94       8236.75       346.54 o                         
   4   0   4      27325.39      27133.42      3404.78 o                         
   6   0   4       8188.13       5574.54       458.72 o                         
   8   0   4      34073.16      28924.84      1435.48 o                         
  10   0   4      26295.63      20778.18      1015.06 o                         
  12   0   4      10650.58       9094.58       477.46 o                         
  14   0   4       3841.25       2603.89       194.47 o                         
  16   0   4       4499.56       3503.20       242.81 o                         
  18   0   4       2355.89       1852.47       177.39 o                         
  20   0   4       1384.49       1177.55       143.20 o                         
  22   0   4       1107.17        973.68       200.69 o                         
 -25   1   4       1772.73       1781.91       647.17 o                         
 -23   1   4       3679.40       3290.99       749.70 o                         
 -21   1   4       2588.44       1739.82       280.08 o                         
 -19   1   4       6720.64       5485.11      2425.59 o                         
 -17   1   4      13178.89       6209.92       588.84 o                         
 -15   1   4       7805.24       5150.27      2668.18 o                         
 -13   1   4       5176.86       5586.75       237.58 o                         
 -11   1   4      27674.95      30656.77      1185.29 o                         
  -9   1   4      31078.62      34147.38       804.93 o                         
  -7   1   4      21345.55      20458.15       395.32 o                         
  -5   1   4      89205.42      94193.81      1800.08 o                         
  -3   1   4      58006.30      55805.26      1367.82 o                         
  -1   1   4       9339.73      10188.76       241.95 o                         
   1   1   4       1786.60       2056.26        98.62 o                         
   3   1   4     122909.78     156070.58      6634.31 o                         
   5   1   4       1211.12       1139.14        98.95 o                         
   7   1   4        770.80        804.32       105.26 o                         
   9   1   4       4030.52       3663.62       667.02 o                         
  11   1   4        422.37        449.55        84.67 o                         
  13   1   4       3144.43       3102.14       343.72 o                         
  15   1   4       1481.89       1549.97       247.33 o                         
  17   1   4       6339.92       5419.52       284.76 o                         
  19   1   4       1483.03       1247.91       148.56 o                         
  21   1   4       1250.04       1094.20       108.48 o                         
  23   1   4        678.50        692.58        92.83 o                         
 -24   2   4        958.69       1033.96       253.13 o                         
 -22   2   4         42.37        111.32        73.94 o                         
 -20   2   4         20.23        -17.68        56.45 o                         
 -18   2   4        101.46         64.46        53.13 o                         
 -16   2   4        152.71         73.44        43.48 o                         
 -14   2   4         34.48         -3.67        30.25 o                         
 -12   2   4       4415.47       4992.20       198.31 o                         
 -10   2   4      11283.20      12221.22       340.10 o                         
  -8   2   4       7663.30       7814.78       203.51 o                         
  -6   2   4      11267.52      13712.50       290.80 o                         
  -4   2   4      17959.33      18302.74       406.89 o                         
  -2   2   4      98602.68      98626.73      2308.57 o                         
   0   2   4      50282.58      56412.70      1530.84 o                         
   2   2   4       1889.13       3077.69       198.04 o                         
   4   2   4      10523.57      10277.42       731.29 o                         
   6   2   4       3295.59       2978.31       376.76 o                         
   8   2   4      13948.30      12068.49      2429.47 o                         
  10   2   4      14449.16      11962.96      3436.58 o                         
  12   2   4      12743.82      13857.29      3596.22 o                         
  14   2   4       7774.78       5086.11       563.65 o                         
  16   2   4       6081.77       4331.89       328.75 o                         
  18   2   4       5418.40       4023.60       213.29 o                         
  20   2   4       1690.83       1158.52       110.47 o                         
  22   2   4          8.99         -8.53        90.67 o                         
 -23   3   4        853.04        916.49       205.55 o                         
 -21   3   4       1288.68       1608.15       277.68 o                         
 -19   3   4       1384.89       1530.21       123.48 o                         
 -17   3   4       5060.99       5298.87       283.21 o                         
 -15   3   4      12133.64      10287.19      1256.90 o                         
 -13   3   4       7404.28       7289.42       258.76 o                         
 -11   3   4      19968.32      20023.21       768.90 o                         
  -9   3   4      18707.71      18116.67       623.27 o                         
  -7   3   4      23205.71      21480.92       587.01 o                         
  -5   3   4      46801.38      43974.71      1034.23 o                         
  -3   3   4       5644.93       5063.47       135.99 o                         
  -1   3   4       5266.99       4478.83       131.73 o                         
   1   3   4      32339.79      29469.65      5194.08 o                         
   3   3   4       3280.53       2578.98       345.16 o                         
   5   3   4       2428.09       3035.04       305.05 o                         
   7   3   4          1.19         72.99        27.65 o                         
   9   3   4       1212.63       1377.34       310.30 o                         
  11   3   4        252.14        258.19        41.07 o                         
  13   3   4        387.38        409.16        51.49 o                         
  15   3   4          4.31         66.12        48.52 o                         
  17   3   4       2217.11       2132.24       355.53 o                         
  19   3   4       3713.10       3008.09       195.49 o                         
  21   3   4        992.64        592.54       137.84 o                         
 -22   4   4        102.20         -8.02       118.60 o                         
 -20   4   4          0.62        -37.56        61.14 o                         
 -18   4   4        309.15        196.93        55.83 o                         
 -16   4   4         38.78         44.23        39.93 o                         
 -14   4   4          3.08          1.61        31.29 o                         
 -12   4   4        115.70        250.11        32.20 o                         
 -10   4   4       1921.08       1699.08        72.45 o                         
  -8   4   4      18717.50      18418.82       610.44 o                         
  -6   4   4       7440.58       6972.04       218.52 o                         
  -4   4   4      17551.89      15543.68       369.34 o                         
  -2   4   4      17262.95      17295.05       475.90 o                         
   0   4   4       4362.59       3193.12       126.20 o                         
   2   4   4      11532.25       9902.39      1069.16 o                         
   4   4   4      13796.72      13034.88      1488.60 o                         
   6   4   4       2157.20       1783.77       163.62 o                         
   8   4   4       1774.36       1421.68       242.05 o                         
  10   4   4      11971.46       8096.38      2555.45 o                         
  12   4   4       9410.02       6755.46      1856.81 o                         
  14   4   4       6153.87       4990.18      1452.69 o                         
  16   4   4       5713.04       6244.84      2419.08 o                         
  18   4   4       2737.10       2461.08       742.78 o                         
  20   4   4        428.63        276.17       121.98 o                         
  22   4   4         52.63        100.26       121.17 o                         
 -23   5   4       1134.75        681.25       324.19 o                         
 -21   5   4       1357.43       1032.29       388.04 o                         
 -19   5   4        276.13        252.86        87.47 o                         
 -17   5   4       1660.23       1884.73       173.80 o                         
 -15   5   4       6928.55       7018.18       302.39 o                         
 -13   5   4       7426.40       7771.42       366.52 o                         
 -11   5   4       7281.29       7330.59       259.30 o                         
  -9   5   4       5720.04       5433.67       197.97 o                         
  -7   5   4      26225.03      25404.62       932.47 o                         
  -5   5   4      26991.15      26492.39       724.44 o                         
  -3   5   4        575.69        450.44        37.48 o                         
  -1   5   4         20.00         30.10        20.40 o                         
   1   5   4       3908.34       3401.61       235.36 o                         
   3   5   4         35.05         91.90        25.76 o                         
   5   5   4          4.46          1.90        20.47 o                         
   7   5   4        289.11        321.60        46.47 o                         
   9   5   4       1613.61       1395.16       219.75 o                         
  11   5   4        543.09        530.45       103.79 o                         
  13   5   4       1799.96       1515.27       461.06 o                         
  15   5   4        359.42        239.08        69.31 o                         
  17   5   4         86.33         71.90       101.28 o                         
  19   5   4        411.95        326.75       154.38 o                         
  21   5   4        209.08        152.40       130.12 o                         
 -20   6   4         21.18         60.13       126.80 o                         
 -18   6   4        106.58        148.72        84.02 o                         
 -16   6   4        393.78        318.80        71.94 o                         
 -14   6   4        129.52         50.47        49.02 o                         
 -12   6   4         41.00         84.58        38.07 o                         
 -10   6   4         34.26         13.95        27.64 o                         
  -8   6   4        462.98        519.27        43.09 o                         
  -6   6   4       3972.72       3598.49       142.54 o                         
  -4   6   4      14192.41      13863.36       704.46 o                         
  -2   6   4      17651.37      16199.03       550.96 o                         
   0   6   4       5663.54       4619.05       192.55 o                         
   2   6   4       8385.73       6988.40       568.39 o                         
   4   6   4      10204.56       9489.01      1106.31 o                         
   6   6   4      10269.86       9945.63      1053.22 o                         
   8   6   4       9494.98       8454.87      1165.81 o                         
  10   6   4      13383.65      12507.06      1467.10 o                         
  12   6   4         23.77          3.49        55.97 o                         
  14   6   4        368.14         18.11        94.16 o                         
  16   6   4       1238.22        660.72       134.76 o                         
  18   6   4        978.46        663.74       143.35 o                         
  20   6   4        481.27        155.67       131.36 o                         
 -19   7   4       1035.10       1056.33       166.80 o                         
 -17   7   4       3545.42       3729.52       256.81 o                         
 -15   7   4       2092.00       2043.95       285.95 o                         
 -13   7   4       1744.20       2264.88       355.98 o                         
 -11   7   4       3220.76       3087.65       511.37 o                         
  -9   7   4       1490.32       1629.08        93.00 o                         
  -7   7   4       1076.80       1126.17        67.25 o                         
  -5   7   4       1131.05       1068.84        53.16 o                         
  -3   7   4       1083.97       1145.67        74.09 o                         
  -1   7   4        760.61        595.02        56.19 o                         
   1   7   4       1132.07       1035.79        75.41 o                         
   3   7   4       1333.11       1399.12        84.11 o                         
   5   7   4       2499.57       2632.97       202.45 o                         
   7   7   4         95.31         98.13        70.35 o                         
   9   7   4        328.73        348.83       105.86 o                         
  11   7   4          0.55       -154.38       200.69 o                         
  13   7   4         97.86         11.03       220.54 o                         
  15   7   4         50.75         22.05       235.98 o                         
  17   7   4        113.29         86.01       242.59 o                         
  19   7   4        572.84        222.74       293.32 o                         
 -18   8   4          9.67         22.71        82.61 o                         
 -16   8   4          0.18        -19.08        70.44 o                         
 -14   8   4         46.05        -32.99        64.23 o                         
 -12   8   4        255.02        166.50        65.31 o                         
 -10   8   4        247.42        432.56        47.40 o                         
  -8   8   4        168.85        158.31        55.39 o                         
  -6   8   4         80.20         22.33        38.84 o                         
  -4   8   4        509.57        431.51        42.13 o                         
  -2   8   4       4578.18       3924.09       420.75 o                         
   0   8   4       5388.13       4836.63       441.68 o                         
   2   8   4       7778.43       7022.54       917.54 o                         
   4   8   4       9895.35       8769.78       962.10 o                         
   6   8   4       5887.30       5077.42       395.79 o                         
   8   8   4        553.77        615.77       157.68 o                         
  10   8   4        786.17        286.70       238.18 o                         
  12   8   4        290.84        487.39       280.08 o                         
  14   8   4        598.11        249.21       273.47 o                         
  16   8   4        365.77         46.31       271.26 o                         
 -15   9   4        964.81       1141.07       203.92 o                         
 -13   9   4       1017.48        977.04       153.31 o                         
 -11   9   4        965.42        783.24       166.42 o                         
  -9   9   4         75.14        104.63        54.75 o                         
  -7   9   4         46.77         10.99        37.48 o                         
  -5   9   4        899.68       1013.61       143.67 o                         
  -3   9   4       2425.76       2424.59       144.52 o                         
  -1   9   4       1261.05       1186.08       126.83 o                         
   1   9   4       1763.47       1625.74       205.13 o                         
   3   9   4        816.24        899.87       116.87 o                         
   5   9   4         44.15         -0.28        74.12 o                         
   7   9   4        154.78        112.47       189.66 o                         
   9   9   4         18.38        -81.60       216.13 o                         
  11   9   4        208.14        202.90       258.03 o                         
  13   9   4         15.89        -30.88       266.85 o                         
  15   9   4        255.08        231.56       304.34 o                         
 -14  10   4        150.81        196.52        80.36 o                         
 -12  10   4        120.92        183.95        72.48 o                         
 -10  10   4        838.05        788.62       227.98 o                         
  -8  10   4       1220.86       1037.24       282.37 o                         
  -6  10   4         29.87          5.88       106.96 o                         
  -4  10   4         96.00         27.98        43.85 o                         
  -2  10   4        745.73        883.91       134.01 o                         
   0  10   4        717.51        686.38        93.18 o                         
   2  10   4         79.10         17.24        72.68 o                         
   4  10   4        215.24          0.00       169.81 o                         
   6  10   4       1585.27       1126.73       284.49 o                         
   8  10   4       1443.94       1303.16       328.60 o                         
  10  10   4        468.09        275.67       255.82 o                         
  12  10   4        540.08        352.86       299.93 o                         
  -9  11   4        658.74        401.38       213.92 o                         
  -7  11   4        510.81        251.41       180.84 o                         
  -5  11   4        562.46        255.82       163.20 o                         
  -3  11   4        397.01        244.80       154.38 o                         
  -1  11   4          9.11         14.49        60.10 o                         
   1  11   4        184.62        114.50        74.29 o                         
   3  11   4        492.77        387.31       205.10 o                         
   5  11   4         60.09         76.75       152.17 o                         
   7  11   4          0.18       -176.43       176.43 o                         
   9  11   4         89.36         70.57       224.95 o                         
 -25   1   5         14.55         87.77       118.10 o                         
 -23   1   5          1.23         73.17        81.49 o                         
 -21   1   5        319.66        305.17        90.40 o                         
 -19   1   5        739.19        731.96       184.31 o                         
 -17   1   5         93.98        140.77        51.35 o                         
 -15   1   5        380.33        302.57        50.77 o                         
 -13   1   5        303.08        219.48        32.39 o                         
 -11   1   5         20.58        -17.09        24.19 o                         
  -9   1   5        891.48       1153.73        38.61 o                         
  -7   1   5       1244.63       1443.39        36.67 o                         
  -5   1   5        717.83        942.36        26.66 o                         
  -1   1   5       2263.19       2739.91        72.02 o                         
   1   1   5        604.46        448.18        26.59 o                         
   3   1   5      41000.68      45988.62      2603.63 o                         
   5   1   5      10667.25      11014.56       985.50 o                         
   7   1   5          1.62         18.57        37.93 o                         
   9   1   5        121.62        322.20        53.61 o                         
  11   1   5       1004.20        921.43       115.84 o                         
  13   1   5         46.44         88.77        47.74 o                         
  15   1   5       1160.69       1223.10       106.29 o                         
  17   1   5        108.34        202.89        63.80 o                         
  19   1   5        338.49        321.69        72.44 o                         
  21   1   5        144.50         93.54        87.54 o                         
  23   1   5        305.19        146.57       102.25 o                         
 -24   2   5        552.33        635.72       113.97 o                         
 -22   2   5        672.79        792.51       211.90 o                         
 -20   2   5        160.75         72.53        58.97 o                         
 -18   2   5        203.60        160.79        55.88 o                         
 -16   2   5        172.53        107.90        43.07 o                         
 -14   2   5       2095.18       2271.69       296.64 o                         
 -12   2   5       6145.65       7425.92       235.36 o                         
 -10   2   5         21.10         -4.78        19.73 o                         
  -8   2   5        126.12        113.20        16.88 o                         
  -6   2   5        459.29        384.09        16.67 o                         
  -4   2   5        435.14        398.26        16.89 o                         
  -2   2   5       2736.99       2390.71        71.23 o                         
   0   2   5      63961.70      70108.85      2327.04 o                         
   2   2   5        673.64        824.54        69.66 o                         
   4   2   5      10289.83      10326.85      1562.34 o                         
   6   2   5        121.13        139.47        28.26 o                         
   8   2   5       2031.50       1983.83       455.48 o                         
  10   2   5         18.41         76.87        43.93 o                         
  12   2   5       1360.99       1283.01       345.95 o                         
  14   2   5        504.21        409.72       102.50 o                         
  16   2   5          1.20        -30.29        53.68 o                         
  18   2   5        360.91        364.93        69.69 o                         
  20   2   5        841.33        638.25        83.16 o                         
  22   2   5          5.30        -87.42        87.42 o                         
 -23   3   5          1.45          8.31        80.69 o                         
 -21   3   5          4.29         95.10        68.77 o                         
 -19   3   5        150.96        129.94        60.91 o                         
 -17   3   5         76.98         51.48        45.13 o                         
 -15   3   5        165.01        140.09        34.28 o                         
 -13   3   5        120.10         70.01        27.68 o                         
 -11   3   5       1297.65       1294.89        54.59 o                         
  -9   3   5       1042.71       1433.30        56.34 o                         
  -7   3   5       1441.25       1833.32        66.61 o                         
  -5   3   5          3.42        -11.90        11.90 o                         
  -3   3   5       7266.78       7046.92       171.34 o                         
  -1   3   5      11901.26      12904.93       358.41 o                         
   1   3   5        313.43        431.32        26.03 o                         
   3   3   5       3263.95       3122.25       507.87 o                         
   5   3   5       2071.71       2120.85       240.01 o                         
   7   3   5        282.10        343.12        47.80 o                         
   9   3   5         25.56         53.30        27.25 o                         
  11   3   5          6.51         -2.46        33.54 o                         
  13   3   5        820.40       1090.23       237.40 o                         
  15   3   5       2706.89       2434.47       870.62 o                         
  17   3   5         90.42        102.18        80.05 o                         
  19   3   5         78.19        140.68        87.57 o                         
  21   3   5        361.59        189.62       232.67 o                         
 -22   4   5        385.42        217.79       129.01 o                         
 -20   4   5          1.09         54.04        61.40 o                         
 -18   4   5          1.56          1.49        50.33 o                         
 -16   4   5         10.56          8.75        39.63 o                         
 -14   4   5        241.67        164.77        45.20 o                         
 -12   4   5        253.74        298.64        44.09 o                         
 -10   4   5        528.35        592.00        38.47 o                         
  -8   4   5       1887.54       2079.16        88.64 o                         
  -6   4   5       6735.82       6858.69       195.74 o                         
  -4   4   5         71.97         76.67        15.34 o                         
  -2   4   5       4178.10       3874.90       118.78 o                         
   0   4   5        879.97        954.69        46.41 o                         
   2   4   5        631.00        443.01        46.19 o                         
   4   4   5       3747.28       3775.91       319.56 o                         
   6   4   5       2723.64       3286.35       217.03 o                         
   8   4   5       7281.14       7221.20       916.03 o                         
  10   4   5        587.32        555.05       134.13 o                         
  12   4   5       3145.12       2452.29       680.93 o                         
  14   4   5       2211.56       1901.01       663.27 o                         
  16   4   5         24.54         -0.52        68.37 o                         
  18   4   5        167.68         47.42        76.17 o                         
  20   4   5         13.26         -9.17       104.43 o                         
  22   4   5          1.45         32.64       117.44 o                         
 -23   5   5         28.66        -33.81       126.48 o                         
 -21   5   5         41.76        -54.34       114.98 o                         
 -19   5   5          1.91         28.28        52.52 o                         
 -17   5   5        374.85        435.18        63.66 o                         
 -15   5   5        525.29        550.98        73.75 o                         
 -13   5   5        978.68       1230.15       138.12 o                         
 -11   5   5        957.78       1057.78        65.15 o                         
  -9   5   5       1390.87       1342.19        62.73 o                         
  -7   5   5        168.63        216.86        25.97 o                         
  -5   5   5       3906.18       3424.17       104.75 o                         
  -3   5   5       4061.91       3795.45       117.42 o                         
  -1   5   5       3734.58       3699.35       130.48 o                         
   1   5   5        297.91        222.29        26.65 o                         
   3   5   5         16.13         15.25        39.08 o                         
   5   5   5       5387.86       5603.94       396.88 o                         
   7   5   5        876.82       1021.59        87.51 o                         
   9   5   5         87.20        121.17        51.61 o                         
  11   5   5        170.21        160.11        65.19 o                         
  13   5   5          2.53         36.41        59.31 o                         
  15   5   5       1092.98       1006.04       265.14 o                         
  17   5   5        692.35        509.83       125.56 o                         
  19   5   5        211.66         78.83       112.53 o                         
  21   5   5        139.89         52.93       220.54 o                         
 -22   6   5        153.48         67.51       141.48 o                         
 -20   6   5        190.05        159.92        93.94 o                         
 -18   6   5       1397.50       1328.09       151.07 o                         
 -16   6   5        854.64       1072.74       155.91 o                         
 -14   6   5        781.11        791.11       102.82 o                         
 -12   6   5        541.38        670.45       155.98 o                         
 -10   6   5         84.75         84.92        28.08 o                         
  -8   6   5        121.83        136.57        25.10 o                         
  -6   6   5          1.94        -28.43        28.43 o                         
  -4   6   5       1070.69        894.26        46.87 o                         
  -2   6   5       5343.55       5883.69       213.57 o                         
   0   6   5          1.97         -5.25        26.91 o                         
   2   6   5         32.61         47.98        29.50 o                         
   4   6   5       1174.06       1120.38       146.47 o                         
   6   6   5        859.67       1037.24       126.63 o                         
   8   6   5       4549.93       4403.30       544.10 o                         
  10   6   5       1392.86       1282.64       207.14 o                         
  12   6   5        556.65        792.45       175.33 o                         
  14   6   5        321.18        339.63       242.59 o                         
  16   6   5         54.93        -59.55       211.72 o                         
  18   6   5         63.16        -41.90       227.15 o                         
  20   6   5        182.55       -152.17       231.56 o                         
 -19   7   5         14.62        158.60        91.36 o                         
 -17   7   5        136.56        145.61        82.16 o                         
 -15   7   5       2344.50       2071.37       429.66 o                         
 -13   7   5       3300.85       3584.59       189.90 o                         
 -11   7   5         10.25         10.70        37.04 o                         
  -9   7   5         71.22         91.79        41.70 o                         
  -7   7   5        107.70        125.20        45.52 o                         
  -5   7   5        348.04        341.55        31.18 o                         
  -3   7   5        389.16        305.70        39.13 o                         
  -1   7   5       1049.56        845.49        65.80 o                         
   1   7   5       5215.93       5331.56       441.13 o                         
   3   7   5       3820.92       3353.87       674.74 o                         
   5   7   5       9822.50       8482.87      1392.59 o                         
   7   7   5       1991.21       2240.12       183.00 o                         
   9   7   5          6.44         28.62       115.78 o                         
  11   7   5        398.70        461.75       126.81 o                         
  13   7   5        594.79        359.48       266.85 o                         
  15   7   5         50.59       -211.72       211.72 o                         
  17   7   5        150.55        -11.03       264.65 o                         
 -18   8   5        240.31        292.02        92.90 o                         
 -16   8   5        447.86        643.55       145.65 o                         
 -14   8   5        158.53        236.14        74.40 o                         
 -12   8   5         57.02         86.29        61.51 o                         
 -10   8   5        686.58        745.29        64.90 o                         
  -8   8   5        334.79        356.29        46.39 o                         
  -6   8   5       2922.39       3040.49       151.44 o                         
  -4   8   5        195.28        141.08        35.60 o                         
  -2   8   5         44.18        104.36        44.62 o                         
   0   8   5        337.53        357.53        62.65 o                         
   2   8   5        158.07        293.88        70.83 o                         
   4   8   5       1909.24       1940.20       216.17 o                         
   6   8   5        667.37        613.55       160.99 o                         
   8   8   5         27.54        -32.01       127.91 o                         
  10   8   5         42.08        -17.64       224.95 o                         
  12   8   5         27.91       -180.84       216.13 o                         
  14   8   5        295.56        143.35       271.26 o                         
  16   8   5        845.78        463.13       306.55 o                         
 -15   9   5        449.53        538.49       109.59 o                         
 -13   9   5        745.52        933.17       227.69 o                         
 -11   9   5         75.47        109.46        61.32 o                         
  -9   9   5        379.74        383.01        68.15 o                         
  -7   9   5         46.95         19.85        41.17 o                         
  -5   9   5        294.97        313.26        46.49 o                         
  -3   9   5       2597.09       2619.34       445.58 o                         
  -1   9   5       2182.63       2242.62       161.06 o                         
   1   9   5       1087.45       1113.35       130.98 o                         
   3   9   5          7.40        -42.69        57.97 o                         
   5   9   5       2522.76       2392.84       582.22 o                         
   7   9   5       3237.38       3025.56       465.34 o                         
   9   9   5        417.10        191.87       244.80 o                         
  11   9   5        286.80        222.74       266.85 o                         
  13   9   5        393.27       -105.86       266.85 o                         
  15   9   5          5.50        -11.03       275.67 o                         
 -14  10   5        130.50        177.91        76.91 o                         
 -12  10   5         12.62         62.78        72.01 o                         
 -10  10   5        173.06        117.62        63.68 o                         
  -8  10   5        209.68        253.34        65.38 o                         
  -6  10   5         15.40        -30.90        54.15 o                         
  -4  10   5          1.50        -45.14        45.14 o                         
  -2  10   5        558.27        648.71       147.48 o                         
   0  10   5        892.86        917.36       162.11 o                         
   2  10   5          2.00        -58.28        58.28 o                         
   4  10   5         32.46         49.43       102.55 o                         
   6  10   5         25.46        -83.80       185.25 o                         
   8  10   5         10.27         68.37       209.51 o                         
  10  10   5         70.79        -15.44       242.59 o                         
  12  10   5        346.51        147.76       284.49 o                         
  -9  11   5        159.19        123.50       174.23 o                         
  -7  11   5        313.37        317.57       178.64 o                         
  -5  11   5       1781.56       1716.55       723.25 o                         
  -3  11   5       1350.00       1426.36       550.13 o                         
  -1  11   5         58.14        152.17        56.14 o                         
   1  11   5         99.87        115.25       102.55 o                         
   3  11   5        187.18         13.83       124.60 o                         
   5  11   5        761.82        697.63       337.42 o                         
   7  11   5        274.09        149.97       229.36 o                         
 -24   0   6         41.48         74.25       111.37 o                         
 -20   0   6       6654.39       3045.41       359.48 o                         
 -18   0   6       5183.30       2202.96       288.90 o                         
 -14   0   6       7101.40       7555.46       569.98 o                         
 -12   0   6      11055.36      12524.34       497.84 o                         
 -10   0   6       5065.94       4438.79       163.46 o                         
  -8   0   6      23020.39      24460.78       668.86 o                         
  -6   0   6       4559.79       3522.89       103.52 o                         
  -4   0   6      24820.65      23790.13       647.10 o                         
  -2   0   6      17242.76      19554.82       653.78 o                         
   0   0   6      28418.98      27687.84       923.67 o                         
   2   0   6       2093.99       2514.87       166.80 o                         
   4   0   6      71400.52      91875.05      5947.36 o                         
   6   0   6      24676.10      29730.32      1427.17 o                         
   8   0   6         30.94        229.14        73.62 o                         
  10   0   6         40.02        233.77       138.94 o                         
  12   0   6      10864.37       6893.36       500.62 o                         
  14   0   6        386.45        400.51       206.20 o                         
  16   0   6       6743.67       6198.02       366.63 o                         
  18   0   6       2221.63       1807.16       177.21 o                         
  20   0   6        971.64        674.85       227.15 o                         
  22   0   6        538.72        216.13       205.10 o                         
 -25   1   6        665.81        736.76       249.47 o                         
 -23   1   6        474.41        468.38       161.39 o                         
 -21   1   6        381.76        295.63        90.72 o                         
 -19   1   6       1232.89       1175.17       483.97 o                         
 -17   1   6       3757.37       1910.46       276.78 o                         
 -15   1   6        287.15        255.63        47.94 o                         
 -13   1   6          5.58         19.11        26.37 o                         
 -11   1   6      12023.60      12631.19       326.99 o                         
  -9   1   6      10853.13      10929.08       249.15 o                         
  -7   1   6      16519.28      16452.78       318.90 o                         
  -5   1   6      50387.49      48260.50       924.15 o                         
  -3   1   6      26016.15      24439.45       542.32 o                         
  -1   1   6      22501.19      21665.64       809.61 o                         
   1   1   6     135834.25     148343.50      4985.12 o                         
   3   1   6       6285.91       6436.08       247.87 o                         
   5   1   6       9398.44       9113.46       788.85 o                         
   7   1   6      34502.70      41859.83      6616.72 o                         
   9   1   6      41838.30      50443.48      8880.02 o                         
  11   1   6      12814.82      12019.05      2893.13 o                         
  13   1   6      15946.16      15575.76      3779.69 o                         
  15   1   6      14249.30      10385.22       442.77 o                         
  17   1   6       4030.31       3402.76       595.58 o                         
  19   1   6        111.82         54.92        82.77 o                         
  21   1   6       2426.40       2373.22       391.46 o                         
  23   1   6       1286.82       1138.18       266.74 o                         
 -24   2   6        519.74        624.89       153.68 o                         
 -22   2   6        617.44        666.96       119.86 o                         
 -20   2   6        555.54        501.21       108.55 o                         
 -18   2   6       1014.74       1014.13       131.23 o                         
 -16   2   6      11389.27       9001.39      2818.19 o                         
 -14   2   6      16593.69      14439.66      3074.60 o                         
 -12   2   6      12453.27      12434.77       381.46 o                         
 -10   2   6       2684.23       2179.21        74.48 o                         
  -8   2   6      67197.36      65501.97      1450.12 o                         
  -6   2   6      23655.60      22042.89       425.16 o                         
  -4   2   6       4791.45       3713.42        79.31 o                         
  -2   2   6       5751.38       5979.11       180.48 o                         
   0   2   6      13159.93      12641.41       323.10 o                         
   2   2   6         29.05         84.69        15.38 o                         
   4   2   6      14630.29      12536.40      1922.00 o                         
   6   2   6       8391.62      10600.30       802.09 o                         
   8   2   6       1749.05       2620.75       225.65 o                         
  10   2   6         29.89        179.77        60.56 o                         
  12   2   6        726.55        677.44       136.88 o                         
  14   2   6         43.49        155.32        71.55 o                         
  16   2   6       1095.86        830.74       154.69 o                         
  18   2   6         34.65          9.34        80.38 o                         
  20   2   6        255.52        218.52        93.23 o                         
  22   2   6        846.34        857.15       179.15 o                         
 -23   3   6         65.22          1.82        71.82 o                         
 -21   3   6        933.11        939.88       250.59 o                         
 -19   3   6         70.99         67.91        55.00 o                         
 -17   3   6          0.93        -41.45        41.45 o                         
 -15   3   6         90.46         -4.54        31.43 o                         
 -13   3   6          3.67        -13.20        24.65 o                         
 -11   3   6       3420.65       2977.61       104.95 o                         
  -9   3   6       4411.54       4171.79       113.51 o                         
  -7   3   6      12969.70      13110.05       313.04 o                         
  -5   3   6      15763.28      14086.94       316.18 o                         
  -3   3   6      13169.95      12740.26       330.72 o                         
  -1   3   6      38625.20      38663.73      1205.43 o                         
   1   3   6      24573.51      27704.61       758.08 o                         
   3   3   6       2653.38       2361.59       160.90 o                         
   5   3   6      22632.82      25081.90      1734.52 o                         
   7   3   6      31341.69      33284.32      3026.61 o                         
   9   3   6      22435.03      25562.47      3558.71 o                         
  11   3   6       9292.20       9900.73      1977.29 o                         
  13   3   6       6583.90       7609.58      1837.46 o                         
  15   3   6       5021.00       4141.76      1395.66 o                         
  17   3   6       7409.19       8286.54      3533.68 o                         
  19   3   6       2930.96       2318.52       846.93 o                         
  21   3   6       1977.28       1162.02       291.11 o                         
 -22   4   6        738.88        898.44       182.66 o                         
 -20   4   6        164.11        283.81        98.36 o                         
 -18   4   6        619.06        681.12        71.39 o                         
 -16   4   6       1343.86       1403.64       144.06 o                         
 -14   4   6       5493.18       5509.28       293.28 o                         
 -12   4   6       3687.74       3898.73       175.23 o                         
 -10   4   6       5055.26       4852.71       181.89 o                         
  -8   4   6      52048.54      53343.64      1451.00 o                         
  -6   4   6      22963.93      21849.28       599.05 o                         
  -4   4   6       7105.71       6646.48       175.50 o                         
  -2   4   6       2632.92       2230.63       124.92 o                         
   0   4   6       9543.50      10302.97       291.80 o                         
   2   4   6       9949.43       9341.99      1049.81 o                         
   4   4   6       1066.58       1191.33        64.08 o                         
   6   4   6        286.20        524.24        49.15 o                         
   8   4   6          4.25          3.77        46.71 o                         
  10   4   6        300.76        200.63        66.61 o                         
  12   4   6        871.90       1056.84       342.83 o                         
  14   4   6        253.32        453.16        98.37 o                         
  16   4   6       1826.18       1729.60       521.51 o                         
  18   4   6        625.04        584.94       240.39 o                         
  20   4   6         54.07       -147.76       183.05 o                         
 -23   5   6         92.88         84.14       195.18 o                         
 -21   5   6          8.11         78.52        84.25 o                         
 -19   5   6        176.63        201.48        57.77 o                         
 -17   5   6        450.40        383.43        68.44 o                         
 -15   5   6        221.62        152.59        51.57 o                         
 -13   5   6        203.85        198.10        46.23 o                         
 -11   5   6          5.38        -24.72        32.64 o                         
  -9   5   6        165.61        125.59        29.27 o                         
  -7   5   6       4587.44       4177.10       127.45 o                         
  -5   5   6      14832.87      15156.00       362.00 o                         
  -3   5   6       7763.09       7707.66       244.04 o                         
  -1   5   6      11918.20      12000.94       372.27 o                         
   1   5   6      17676.07      17809.28       543.71 o                         
   3   5   6      17394.93      18190.51      1940.29 o                         
   5   5   6       4775.77       5127.77       362.22 o                         
   7   5   6       6753.96       7518.62       513.70 o                         
   9   5   6       4016.33       3966.45       758.54 o                         
  11   5   6       5613.10       5816.99      1481.91 o                         
  13   5   6      10985.39      10980.12      3283.48 o                         
  15   5   6       1761.64       1879.39       516.06 o                         
  17   5   6       1955.50       1047.56       293.32 o                         
  19   5   6       2017.75       1232.59       315.37 o                         
 -22   6   6        703.65        435.81       179.74 o                         
 -20   6   6       1114.95        953.72       123.79 o                         
 -18   6   6       2458.03       2309.37       790.63 o                         
 -16   6   6       1710.59       2090.53       428.29 o                         
 -14   6   6       2836.12       3126.86       609.20 o                         
 -12   6   6        810.58        871.52        76.71 o                         
 -10   6   6       1221.38       1411.66        80.13 o                         
  -8   6   6       2359.60       2093.75        85.41 o                         
  -6   6   6       3305.13       3308.94        95.57 o                         
  -4   6   6       9070.97       9947.67       283.29 o                         
  -2   6   6       9760.66      10072.90       289.57 o                         
   0   6   6       3036.11       2782.58       107.57 o                         
   2   6   6       3322.73       3164.02       139.36 o                         
   4   6   6         20.05         52.59        67.63 o                         
   6   6   6         15.60         28.18        32.41 o                         
   8   6   6       1090.27       1350.81       157.57 o                         
  10   6   6        531.98        692.66       163.20 o                         
  12   6   6         12.57        -10.08        73.11 o                         
  14   6   6       1258.78        833.63       297.73 o                         
  16   6   6        896.57        648.38       291.11 o                         
  18   6   6        236.44         33.08       224.95 o                         
 -19   7   6        136.90        140.13        85.88 o                         
 -17   7   6         71.42        164.99        86.05 o                         
 -15   7   6         24.57         68.96        67.49 o                         
 -13   7   6         65.03         65.58        42.89 o                         
 -11   7   6        255.95        289.02        46.07 o                         
  -9   7   6         43.88         -0.54        36.48 o                         
  -7   7   6          5.25         10.63        27.59 o                         
  -5   7   6       2409.82       2616.17        83.32 o                         
  -3   7   6       3767.74       3694.22       138.07 o                         
  -1   7   6       4886.67       4506.97       160.55 o                         
   1   7   6       7079.34       7667.67       345.22 o                         
   3   7   6       7231.32       7303.50       871.02 o                         
   5   7   6       3333.62       3393.10       341.72 o                         
   7   7   6      17346.28      15932.99      2507.30 o                         
   9   7   6       6058.65       5939.65       944.90 o                         
  11   7   6        375.78        451.92        93.72 o                         
  13   7   6       1489.91        904.21       319.78 o                         
  15   7   6        719.78        187.46       249.21 o                         
  17   7   6        890.92        432.25       295.52 o                         
 -18   8   6        836.05        937.14       157.54 o                         
 -16   8   6       1760.93       1961.20       173.53 o                         
 -14   8   6       3656.06       3931.26       249.57 o                         
 -12   8   6        773.00        942.33       128.54 o                         
 -10   8   6        543.28        705.22        63.80 o                         
  -8   8   6       1229.52       1275.31        84.32 o                         
  -6   8   6       1052.03       1177.71        71.09 o                         
  -4   8   6         26.37         38.00        34.50 o                         
  -2   8   6        678.95        567.39        59.29 o                         
   0   8   6        662.75        794.98        81.34 o                         
   2   8   6       2734.95       2901.18       171.62 o                         
   4   8   6       1952.08       2005.24       182.59 o                         
   6   8   6         94.49        199.28        83.66 o                         
   8   8   6        432.18        430.05        90.42 o                         
  10   8   6         53.96         24.26       233.77 o                         
  12   8   6          7.30        -13.23       255.82 o                         
  14   8   6         15.16       -123.50       251.41 o                         
  16   8   6         36.28       -165.40       284.49 o                         
 -15   9   6          7.16         21.33        68.72 o                         
 -13   9   6         86.85         74.45        67.15 o                         
 -11   9   6        384.19        411.98        87.75 o                         
  -9   9   6        487.94        436.81        64.97 o                         
  -7   9   6         13.78         -2.59        41.33 o                         
  -5   9   6         40.19         46.68        39.60 o                         
  -3   9   6         49.83         99.58        38.28 o                         
  -1   9   6        483.22        462.47        68.64 o                         
   1   9   6       1468.90       1431.58       118.13 o                         
   3   9   6       2961.85       2862.16       310.90 o                         
   5   9   6       1953.15       2003.68       444.38 o                         
   7   9   6       2784.85       2304.40       399.17 o                         
   9   9   6       1436.88        908.62       321.99 o                         
  11   9   6        882.97        846.87       319.78 o                         
  13   9   6        766.26        454.31       306.55 o                         
 -14  10   6        664.56        679.75       112.40 o                         
 -12  10   6        621.25        667.02       145.26 o                         
 -10  10   6        636.43        531.78        81.38 o                         
  -8  10   6        954.42        943.42       244.15 o                         
  -6  10   6        755.06        806.69        77.52 o                         
  -4  10   6          8.44        -40.33        43.48 o                         
  -2  10   6       1290.51       1458.04       119.02 o                         
   0  10   6        462.82        527.45        78.74 o                         
   2  10   6         36.72        -35.52        58.96 o                         
   4  10   6         15.92         97.83       110.27 o                         
   6  10   6        108.69         94.83       198.48 o                         
   8  10   6         68.65          0.00       211.72 o                         
  10  10   6         76.66        -57.34       242.59 o                         
  -9  11   6         59.02        107.84        82.08 o                         
  -7  11   6         85.38        141.93        73.37 o                         
  -5  11   6        176.64        133.81        73.13 o                         
  -3  11   6        201.17        377.12        97.04 o                         
  -1  11   6        401.55        399.62        62.00 o                         
   1  11   6        153.64         54.85       190.77 o                         
   3  11   6         95.21         81.55        87.48 o                         
   5  11   6        255.51        150.25       120.19 o                         
   7  11   6        225.47        285.50       122.55 o                         
 -25   1   7         47.99        110.97        83.25 o                         
 -23   1   7         78.60         52.58        67.75 o                         
 -21   1   7         64.97         19.93        57.03 o                         
 -19   1   7        118.81        208.44        88.81 o                         
 -17   1   7        599.09        623.13       110.11 o                         
 -15   1   7        105.54         88.61        39.11 o                         
 -13   1   7         30.22         33.71        27.75 o                         
 -11   1   7         63.81        136.46        24.33 o                         
  -9   1   7       3134.56       3586.65       101.38 o                         
  -7   1   7      12199.53      12583.99       245.41 o                         
  -5   1   7       7020.75       7068.32       146.27 o                         
  -3   1   7         15.26         -0.33        12.18 o                         
  -1   1   7       1365.17       1369.93        43.48 o                         
   1   1   7      16026.37      18076.57       562.18 o                         
   3   1   7       2163.10       2468.57       115.07 o                         
   5   1   7         10.35         15.80        31.94 o                         
   7   1   7       2233.45       3017.21       194.52 o                         
   9   1   7         73.32         86.64        57.77 o                         
  11   1   7        296.42        406.28       123.50 o                         
  13   1   7        133.13        148.96       111.47 o                         
  15   1   7        380.93        403.12       133.68 o                         
  17   1   7        261.85        172.85       124.64 o                         
  19   1   7        333.34        344.71       166.51 o                         
  21   1   7        490.53        455.99       157.41 o                         
 -24   2   7        252.24        291.58       153.24 o                         
 -22   2   7       1271.39       1133.91       349.44 o                         
 -20   2   7       1809.64       1048.20       155.10 o                         
 -18   2   7        275.20        253.31        51.68 o                         
 -16   2   7        379.48        326.09        61.56 o                         
 -14   2   7         80.88         54.68        29.19 o                         
 -12   2   7        138.75        147.07        29.10 o                         
 -10   2   7       2038.06       2108.44        67.30 o                         
  -8   2   7        899.29       1055.01        37.14 o                         
  -6   2   7       3079.93       3558.07        78.19 o                         
  -4   2   7       3298.83       3248.51        74.81 o                         
  -2   2   7        309.75        478.08        22.34 o                         
   0   2   7         99.73         71.09        16.36 o                         
   2   2   7       7408.42       8745.28       248.19 o                         
   4   2   7       5805.24       6480.78       237.21 o                         
   6   2   7      12854.44      16205.51      1253.15 o                         
   8   2   7        734.91       1236.54       174.41 o                         
  10   2   7        372.47        717.24       102.00 o                         
  12   2   7       2324.56       2994.86       696.41 o                         
  14   2   7          0.76         94.58       102.13 o                         
  16   2   7          9.49        -65.05       106.74 o                         
  18   2   7        401.06        320.69       135.43 o                         
  20   2   7          4.04         27.34       129.41 o                         
  22   2   7         55.30         12.34       138.76 o                         
 -23   3   7          3.65         -7.46        71.10 o                         
 -21   3   7         10.14        -28.64        64.49 o                         
 -19   3   7         31.06         26.62        53.97 o                         
 -17   3   7         11.93        -36.57        41.60 o                         
 -15   3   7         22.81         -1.97        33.15 o                         
 -13   3   7       1263.87       1323.73        64.78 o                         
 -11   3   7        289.89        298.93        27.60 o                         
  -9   3   7       1254.33       1246.31        45.09 o                         
  -7   3   7       2666.28       2423.15        66.46 o                         
  -5   3   7      21821.89      21670.66       483.52 o                         
  -3   3   7       4682.64       4820.63       123.76 o                         
  -1   3   7       1565.23       1571.98        54.18 o                         
   1   3   7       5091.16       5747.24       168.73 o                         
   3   3   7         79.37        127.19        20.26 o                         
   5   3   7        263.72        426.94        45.78 o                         
   7   3   7       5009.17       6438.93       372.90 o                         
   9   3   7         44.42         62.41        31.34 o                         
  11   3   7          0.62         28.70        35.37 o                         
  13   3   7        718.17        988.82       216.52 o                         
  15   3   7        501.11        580.22       366.09 o                         
  17   3   7       1267.65       1513.95       522.57 o                         
  19   3   7        194.46        100.90       122.41 o                         
  21   3   7         14.84       -158.79       196.28 o                         
 -22   4   7         11.92         47.37        69.23 o                         
 -20   4   7       1295.69       1316.76       110.20 o                         
 -18   4   7       1259.24       1156.26       175.01 o                         
 -16   4   7       1739.89       1792.03       178.64 o                         
 -14   4   7       3316.63       3258.72       160.86 o                         
 -12   4   7          2.07        -31.59        32.33 o                         
 -10   4   7          2.85          5.87        30.49 o                         
  -8   4   7        383.27        490.85        33.97 o                         
  -6   4   7         10.69         36.05        15.20 o                         
  -4   4   7       2156.82       2062.53        66.07 o                         
  -2   4   7       2264.54       1943.19        78.20 o                         
   0   4   7       5885.99       6725.00       215.52 o                         
   2   4   7       5982.26       6439.36       189.35 o                         
   4   4   7        969.47       1151.36        64.50 o                         
   6   4   7          4.62         34.76        35.47 o                         
   8   4   7        660.28        716.26       158.79 o                         
  10   4   7       2807.77       2893.80      1017.67 o                         
  12   4   7       1965.07       2376.24       677.05 o                         
  14   4   7       3718.84       4980.79       754.31 o                         
  16   4   7        196.12        282.13       106.05 o                         
  18   4   7        115.78         66.16       106.79 o                         
  20   4   7          1.62         74.98       209.51 o                         
 -23   5   7          6.24        -16.60       131.94 o                         
 -21   5   7        247.35        336.48        97.69 o                         
 -19   5   7        229.78        271.05        84.10 o                         
 -17   5   7          6.41         -8.80        49.34 o                         
 -15   5   7         37.42        -24.30        42.65 o                         
 -13   5   7         74.66         56.03        38.32 o                         
 -11   5   7          7.76         10.38        34.43 o                         
  -9   5   7       3501.81       3387.76       119.88 o                         
  -7   5   7        418.36        388.27        31.68 o                         
  -5   5   7       3298.83       3844.48       117.69 o                         
  -3   5   7       3420.85       3523.12       174.69 o                         
  -1   5   7       4305.93       4414.31       151.20 o                         
   1   5   7       2639.49       2797.65       105.25 o                         
   3   5   7        304.82        218.33        71.75 o                         
   5   5   7        742.88        710.16        68.62 o                         
   7   5   7        496.29        611.85        60.59 o                         
   9   5   7        317.77        310.16        87.11 o                         
  11   5   7       2728.26       2465.48       741.01 o                         
  13   5   7       1035.59       1151.62       364.88 o                         
  15   5   7        237.59        115.56       129.01 o                         
  17   5   7         23.96         -6.62       191.87 o                         
  19   5   7        126.94       -189.66       189.66 o                         
 -20   6   7          2.71         -4.69        82.44 o                         
 -18   6   7         50.21         53.26        76.32 o                         
 -16   6   7        153.17        127.74        50.76 o                         
 -14   6   7       4474.36       4623.69       210.38 o                         
 -12   6   7       3861.93       4010.89       165.67 o                         
 -10   6   7        786.64        804.57        60.94 o                         
  -8   6   7         53.73         54.78        27.24 o                         
  -6   6   7       1582.43       1632.57        55.99 o                         
  -4   6   7       2878.85       2770.62       107.00 o                         
  -2   6   7       1242.35       1509.99        74.05 o                         
   0   6   7        433.86        456.41        44.10 o                         
   2   6   7       2592.77       2515.29       100.30 o                         
   4   6   7         39.44         -5.97        71.21 o                         
   6   6   7        326.79        320.98        42.34 o                         
   8   6   7       5532.95       5929.35      1070.60 o                         
  10   6   7         25.37         78.76        98.14 o                         
  12   6   7         21.11         -1.93        79.91 o                         
  14   6   7        894.33       1000.66       236.97 o                         
  16   6   7        433.28        538.11       273.47 o                         
  18   6   7        364.36        238.18       271.26 o                         
 -19   7   7        275.58        406.79        97.31 o                         
 -17   7   7        617.23        674.78       121.65 o                         
 -15   7   7        385.49        380.24        86.58 o                         
 -13   7   7         13.74         60.97        44.62 o                         
 -11   7   7        258.03        190.89        65.57 o                         
  -9   7   7        807.24        851.18        62.33 o                         
  -7   7   7        738.13        858.30        52.14 o                         
  -5   7   7        160.67        205.66        34.87 o                         
  -3   7   7        179.83        171.01        38.87 o                         
  -1   7   7       2629.07       2556.30       107.10 o                         
   1   7   7        427.08        380.39        38.72 o                         
   3   7   7        396.91        255.22        64.15 o                         
   5   7   7        130.49        101.65        83.41 o                         
   7   7   7        349.64        352.77        92.92 o                         
   9   7   7          6.62         47.99        80.44 o                         
  11   7   7        281.22        292.81        90.73 o                         
  13   7   7          8.16       -114.68       233.77 o                         
  15   7   7         32.20        222.74       258.03 o                         
  17   7   7         89.11         72.78       273.47 o                         
 -18   8   7         57.17        131.32        84.74 o                         
 -16   8   7         13.72         70.06        74.54 o                         
 -14   8   7        272.06        367.15       100.08 o                         
 -12   8   7        372.63        444.06        58.08 o                         
 -10   8   7        162.45        126.75        45.76 o                         
  -8   8   7        424.17        397.93        52.01 o                         
  -6   8   7       5284.69       5735.66       193.91 o                         
  -4   8   7       1890.63       2065.03        95.18 o                         
  -2   8   7        880.26        796.22        70.15 o                         
   0   8   7        127.29        150.77        48.06 o                         
   2   8   7       3220.85       2993.85       174.75 o                         
   4   8   7       3825.66       3977.43       211.12 o                         
   6   8   7        503.51        495.00       144.45 o                         
   8   8   7       1350.56       1638.65       281.19 o                         
  10   8   7       1030.61       1012.27       341.83 o                         
  12   8   7        144.95         48.52       269.06 o                         
  14   8   7        200.42        165.40       284.49 o                         
  16   8   7        508.66        368.30       313.16 o                         
 -15   9   7         87.39         37.14        70.94 o                         
 -13   9   7        521.28        620.95       121.34 o                         
 -11   9   7        282.20        266.07        72.58 o                         
  -9   9   7        109.46        161.44        49.85 o                         
  -7   9   7         44.48         29.42        42.68 o                         
  -5   9   7       1115.24       1109.72        76.68 o                         
  -3   9   7        298.41        305.44        48.72 o                         
  -1   9   7        539.35        497.04        89.73 o                         
   1   9   7          0.77        -26.40        58.07 o                         
   3   9   7       1695.12       1521.25       129.05 o                         
   5   9   7         35.84         32.83        64.48 o                         
   7   9   7         32.46        337.42       260.23 o                         
   9   9   7         92.00        194.07       260.23 o                         
  11   9   7         80.86       -227.15       244.80 o                         
  13   9   7         38.12          8.82       286.70 o                         
 -14  10   7        458.59        741.81       281.93 o                         
 -12  10   7        389.28        448.16       130.58 o                         
 -10  10   7          3.08        -28.11        59.91 o                         
  -8  10   7          8.41         43.63        64.69 o                         
  -6  10   7        644.17        629.03        62.50 o                         
  -4  10   7       1144.59       1260.66        86.29 o                         
  -2  10   7       4713.18       5225.62       297.48 o                         
   0  10   7       1824.69       1930.91       139.49 o                         
   2  10   7        528.04        533.63       126.30 o                         
   4  10   7        846.87        882.58       266.85 o                         
   6  10   7        526.49        506.97       185.25 o                         
   8  10   7        499.58        156.58       253.62 o                         
  10  10   7        364.36        319.78       297.73 o                         
  -9  11   7         75.79         27.02        66.41 o                         
  -7  11   7        256.39        247.31        70.77 o                         
  -5  11   7         30.07        180.84        90.42 o                         
  -3  11   7        326.79        353.37        62.66 o                         
  -1  11   7        209.26        159.93       114.68 o                         
   1  11   7          5.67        -39.70        81.60 o                         
   3  11   7         42.73         51.04       135.63 o                         
   5  11   7         13.78          4.13       120.19 o                         
   7  11   7         42.57         86.41       117.15 o                         
 -24   0   8        189.28        171.54       186.35 o                         
 -22   0   8        985.00        897.13       468.53 o                         
 -18   0   8        137.17        131.16       105.86 o                         
 -16   0   8       7646.42       8505.39       605.38 o                         
 -14   0   8      10441.40      11044.06       444.78 o                         
 -12   0   8        400.57        376.53        45.58 o                         
 -10   0   8         53.73        100.27        29.99 o                         
  -8   0   8        120.12        119.41        28.57 o                         
  -6   0   8       4722.85       5080.29       145.97 o                         
  -4   0   8       2103.89       1908.74        69.06 o                         
  -2   0   8      21237.41      19081.09       641.93 o                         
   0   0   8       2011.01       1917.66        79.73 o                         
   2   0   8      15746.21      16737.48       653.03 o                         
   4   0   8      31434.05      38334.82      1819.61 o                         
   6   0   8      50655.93      59895.03      2309.39 o                         
   8   0   8      32243.19      41518.72      2842.52 o                         
  10   0   8       4849.47       4683.79       449.90 o                         
  12   0   8      10088.41      11495.55       893.18 o                         
  14   0   8       5924.06       6394.94       577.81 o                         
  16   0   8       4880.97       5250.57       533.70 o                         
  18   0   8       4002.22       4218.45       471.95 o                         
  20   0   8       1954.57       1847.89       324.19 o                         
  22   0   8         33.74       -154.38       202.90 o                         
 -25   1   8        676.62        733.67       208.61 o                         
 -23   1   8       1167.62       1159.91       202.65 o                         
 -21   1   8        181.64        168.61        83.40 o                         
 -19   1   8      14522.38      10821.80      3229.55 o                         
 -17   1   8      10014.37      10433.83       430.97 o                         
 -15   1   8      19071.77      20469.90       624.10 o                         
 -13   1   8      34089.48      34656.03       949.11 o                         
 -11   1   8      33967.66      35996.80       910.63 o                         
  -9   1   8      17413.87      16845.44       429.08 o                         
  -7   1   8      53338.10      50514.73      1062.27 o                         
  -5   1   8      26092.49      23344.76       469.97 o                         
  -3   1   8       7933.23       8476.71       192.46 o                         
  -1   1   8       1216.51       1603.18        60.33 o                         
   1   1   8        736.37        493.95        27.37 o                         
   3   1   8      55889.74      61883.65      2862.72 o                         
   5   1   8      10684.20      13824.80       561.34 o                         
   7   1   8       3022.42       3583.98       214.79 o                         
   9   1   8       3379.74       4836.72       284.00 o                         
  11   1   8       5811.76       7114.24      1168.74 o                         
  13   1   8       1010.74       1255.29       238.07 o                         
  15   1   8        781.25        903.50       157.30 o                         
  17   1   8        578.27        420.30       139.25 o                         
  19   1   8         66.36        -82.16       123.50 o                         
  21   1   8        575.59        593.33       166.84 o                         
 -24   2   8         56.54        129.00        79.26 o                         
 -22   2   8        131.89        107.50        75.24 o                         
 -20   2   8        493.55        495.23        94.73 o                         
 -18   2   8        332.78        218.38        57.57 o                         
 -16   2   8       3346.70       3899.59       185.65 o                         
 -14   2   8       3853.91       4207.13       146.83 o                         
 -12   2   8        884.96        922.24        46.64 o                         
 -10   2   8        480.85        538.78        30.38 o                         
  -8   2   8       2019.38       1850.53        63.87 o                         
  -6   2   8        138.17        112.93        15.20 o                         
  -4   2   8         61.77         63.02        14.66 o                         
  -2   2   8       2950.83       2309.22        65.08 o                         
   0   2   8        614.97        875.23        37.30 o                         
   2   2   8      16991.74      18659.49       555.72 o                         
   4   2   8       3944.89       3898.64       138.29 o                         
   6   2   8       2897.02       3215.88       219.29 o                         
   8   2   8      19970.99      24718.08      2330.65 o                         
  10   2   8      18293.40      22979.28      3200.90 o                         
  12   2   8      24310.71      26593.86      9752.30 o                         
  14   2   8      11242.12      12369.27      4232.79 o                         
  16   2   8       1410.15       1455.81       565.57 o                         
  18   2   8        495.20        496.51       217.23 o                         
  20   2   8       2588.01       2755.42       889.76 o                         
 -23   3   8        976.71       1265.80       213.04 o                         
 -21   3   8        554.92        752.46       122.43 o                         
 -19   3   8       1416.90       1382.87       237.43 o                         
 -17   3   8       4730.24       5661.92       305.46 o                         
 -15   3   8      15276.51      16465.27       504.04 o                         
 -13   3   8       7818.86       7586.90       239.58 o                         
 -11   3   8      10918.91      10532.64       308.51 o                         
  -9   3   8      18561.91      17630.34       448.94 o                         
  -7   3   8      52498.73      51708.71      1301.27 o                         
  -5   3   8      39370.73      38913.84       818.74 o                         
  -3   3   8      10114.61       9123.23       222.54 o                         
  -1   3   8      34958.59      36712.31      1321.26 o                         
   1   3   8      15366.42      15383.59       427.29 o                         
   3   3   8       8398.30       8151.48       259.43 o                         
   5   3   8       4099.65       4697.36       318.21 o                         
   7   3   8        821.10        890.92        60.87 o                         
   9   3   8        130.04        248.15        37.61 o                         
  11   3   8       1341.57       1896.91       173.80 o                         
  13   3   8          2.14         54.07        57.51 o                         
  15   3   8        159.94        108.45       106.76 o                         
  17   3   8        373.39        551.04       144.45 o                         
  19   3   8         15.61         32.46       121.16 o                         
  21   3   8         82.46        -39.70       198.48 o                         
 -22   4   8        825.09       1095.41       121.38 o                         
 -20   4   8        209.49        153.86        59.50 o                         
 -18   4   8         91.17         64.14        53.17 o                         
 -16   4   8         39.03         73.00        49.64 o                         
 -14   4   8         79.47         85.82        41.07 o                         
 -12   4   8        104.87         38.39        35.55 o                         
 -10   4   8         60.99         90.23        32.91 o                         
  -8   4   8        101.19         83.21        18.09 o                         
  -6   4   8       6948.06       6850.31       288.81 o                         
  -4   4   8       7455.62       7637.03       239.55 o                         
  -2   4   8       2617.45       2590.85        95.77 o                         
   0   4   8        691.05        542.81        50.46 o                         
   2   4   8       6475.72       7259.46       233.25 o                         
   4   4   8         80.30        109.78        31.91 o                         
   6   4   8       1932.90       1969.36       246.87 o                         
   8   4   8      16234.47      17159.67      2455.47 o                         
  10   4   8      10711.83      11626.23      3068.46 o                         
  12   4   8       1014.82        944.29       297.62 o                         
  14   4   8       4390.93       5464.13      1542.55 o                         
  16   4   8       7603.06       8747.62      2928.53 o                         
  18   4   8       2318.82       2598.03       866.71 o                         
  20   4   8        940.17        595.45       264.65 o                         
 -23   5   8       1031.61        960.07       275.74 o                         
 -21   5   8       1529.86       1820.89       261.31 o                         
 -19   5   8        531.99        595.85        83.40 o                         
 -17   5   8       2187.58       2550.54       143.71 o                         
 -15   5   8       3838.25       4170.67       195.75 o                         
 -13   5   8       2006.28       2120.57       128.28 o                         
 -11   5   8       3345.00       3411.33       141.46 o                         
  -9   5   8      12619.62      13102.43       402.96 o                         
  -7   5   8      25303.06      26568.58       727.06 o                         
  -5   5   8       8197.43       8172.69       282.20 o                         
  -3   5   8       4309.18       3869.69       148.23 o                         
  -1   5   8      31970.15      34365.80      1030.84 o                         
   1   5   8      31225.33      34584.88      1041.26 o                         
   3   5   8      10570.01      11057.97       466.22 o                         
   5   5   8       3649.67       3821.95       183.29 o                         
   7   5   8       1066.65        944.42        87.67 o                         
   9   5   8       2146.21       2298.61       460.92 o                         
  11   5   8       3284.03       3110.37       862.19 o                         
  13   5   8        684.94        934.59       126.05 o                         
  15   5   8        392.89        424.95       109.48 o                         
  17   5   8        181.92         90.42       209.51 o                         
  19   5   8         40.81       -198.48       198.48 o                         
 -20   6   8        823.70        728.09       149.63 o                         
 -18   6   8        808.94        924.19        81.34 o                         
 -16   6   8         74.87         47.78        48.69 o                         
 -14   6   8        337.18        299.46        51.10 o                         
 -12   6   8       1328.22       1421.55        84.84 o                         
 -10   6   8         10.11          0.27        37.14 o                         
  -8   6   8          0.58         20.03        25.55 o                         
  -6   6   8       3979.33       4193.18       118.24 o                         
  -4   6   8        437.08        400.84        45.73 o                         
  -2   6   8        435.39        318.48        42.87 o                         
   0   6   8       7028.09       6998.83       230.63 o                         
   2   6   8       9274.15       9848.40       315.03 o                         
   4   6   8       8585.19       9122.07       750.93 o                         
   6   6   8       3034.98       3160.99       162.09 o                         
   8   6   8        548.98        514.07       125.71 o                         
  10   6   8       4040.88       4605.39       509.44 o                         
  12   6   8        588.19        548.19       137.84 o                         
  14   6   8       1273.50       1415.28       424.43 o                         
  16   6   8       2259.47       1797.16       390.35 o                         
  18   6   8       1131.78        926.26       299.93 o                         
 -19   7   8        723.57        697.96       210.27 o                         
 -17   7   8       1871.98       2048.75       331.63 o                         
 -15   7   8       1232.13       1408.14       218.48 o                         
 -13   7   8       2278.55       2862.52       137.18 o                         
 -11   7   8       1628.61       1726.82        97.15 o                         
  -9   7   8       1881.38       2147.84       110.48 o                         
  -7   7   8       5377.47       5660.33       188.46 o                         
  -5   7   8       7605.95       7855.46       230.60 o                         
  -3   7   8       4351.65       4650.96       165.84 o                         
  -1   7   8       5263.50       6061.23       205.21 o                         
   1   7   8       6028.05       5526.54       190.40 o                         
   3   7   8       2812.84       3519.53       193.40 o                         
   5   7   8       4554.71       4660.25       457.62 o                         
   7   7   8       7177.21       7049.20       422.10 o                         
   9   7   8       1592.93       1591.89       428.84 o                         
  11   7   8         42.49        105.92        89.86 o                         
  13   7   8        616.91        643.97       317.57 o                         
  15   7   8          8.38        -13.23       262.44 o                         
  17   7   8        144.86        -48.52       275.67 o                         
 -18   8   8         28.85        129.96        80.12 o                         
 -16   8   8         28.97        122.94        74.39 o                         
 -14   8   8         58.60         20.36        64.82 o                         
 -12   8   8        389.63        354.08        53.55 o                         
 -10   8   8        389.37        285.52        58.46 o                         
  -8   8   8        190.63        269.48        48.72 o                         
  -6   8   8        850.06        898.71        60.27 o                         
  -4   8   8       1299.84       1480.89        81.83 o                         
  -2   8   8       2325.86       2439.37       127.28 o                         
   0   8   8       2550.71       2374.07       154.38 o                         
   2   8   8         13.00        -23.10        57.28 o                         
   4   8   8       1187.27       1287.52       116.97 o                         
   6   8   8       3993.49       4195.34       291.57 o                         
   8   8   8       1663.67       1810.71       216.13 o                         
  10   8   8       1974.38       1492.82       366.09 o                         
  12   8   8       1027.07       1027.71       357.27 o                         
  14   8   8        715.52        381.53       308.75 o                         
 -15   9   8        389.03        510.15       102.76 o                         
 -13   9   8        967.17       1171.93       272.07 o                         
 -11   9   8       1390.86       1575.25       121.72 o                         
  -9   9   8       1130.13       1233.39        84.87 o                         
  -7   9   8        659.16        895.99        69.91 o                         
  -5   9   8       2717.61       3131.83       144.63 o                         
  -3   9   8       1231.88       1319.86       102.15 o                         
  -1   9   8       1415.79       1226.67        88.26 o                         
   1   9   8       6411.70       6592.85       308.11 o                         
   3   9   8       2292.01       2248.84       190.67 o                         
   5   9   8         58.84        107.38        69.90 o                         
   7   9   8        109.70        299.93       260.23 o                         
   9   9   8        348.17        220.54       291.11 o                         
  11   9   8        612.59        379.33       299.93 o                         
  13   9   8        192.09        333.01       324.19 o                         
 -12  10   8         32.34         -3.25       105.25 o                         
 -10  10   8         87.02          5.15        97.04 o                         
  -8  10   8        228.46        231.24        69.19 o                         
  -6  10   8        205.41        250.44        52.25 o                         
  -4  10   8       1069.55       1042.94        75.57 o                         
  -2  10   8        588.12        618.35       103.65 o                         
   0  10   8        878.30        937.89        97.87 o                         
   2  10   8       1034.84       1096.24       123.18 o                         
   4  10   8        718.53        740.91       125.88 o                         
   6  10   8        447.11        482.91       128.22 o                         
   8  10   8        338.38        441.07       134.17 o                         
  10  10   8        163.90         88.22       275.67 o                         
  -9  11   8        542.82        606.80       152.38 o                         
  -7  11   8        412.09        392.21        86.48 o                         
  -5  11   8       1458.90       2187.47       414.61 o                         
  -3  11   8       1217.63       1615.21       174.40 o                         
  -1  11   8         42.64         74.54        73.40 o                         
   1  11   8         34.81         79.39        94.83 o                         
   3  11   8        204.81        155.66       103.65 o                         
   5  11   8        343.32        258.07       134.53 o                         
 -25   1   9        124.64        204.16       136.93 o                         
 -23   1   9        199.01        178.23        76.06 o                         
 -21   1   9          4.31         -8.76        54.79 o                         
 -19   1   9        276.50        268.95        59.31 o                         
 -17   1   9        101.82        100.96        47.62 o                         
 -15   1   9         31.74         28.45        30.66 o                         
 -13   1   9        471.89        786.91        45.39 o                         
 -11   1   9         58.49         60.39        22.82 o                         
  -9   1   9       5933.17       5834.41       156.26 o                         
  -7   1   9       3757.99       3863.08        99.79 o                         
  -5   1   9        801.39        825.41        30.37 o                         
  -3   1   9       3642.13       3678.92        89.73 o                         
  -1   1   9       5827.66       5989.08       209.30 o                         
   1   1   9         49.90         33.55        18.25 o                         
   3   1   9      21783.32      27729.11       833.82 o                         
   5   1   9         74.21         31.86        38.21 o                         
   7   1   9          1.13         56.34        42.45 o                         
   9   1   9        178.87        370.28        70.43 o                         
  11   1   9        424.43        496.82       143.35 o                         
  13   1   9        180.25        176.83       112.15 o                         
  15   1   9        261.52        289.97       128.48 o                         
  17   1   9        103.17         64.24       122.23 o                         
  19   1   9        123.24         29.73       126.74 o                         
  21   1   9        339.84        177.18       146.36 o                         
 -24   2   9        497.31        628.80       151.20 o                         
 -22   2   9       1256.03       1169.44       281.50 o                         
 -20   2   9        736.17        715.25       129.56 o                         
 -18   2   9        616.61        632.53        68.57 o                         
 -16   2   9        837.17        872.95        66.35 o                         
 -14   2   9        824.36        834.41        55.40 o                         
 -12   2   9        224.31        335.49        28.28 o                         
 -10   2   9       4527.24       4237.38       118.07 o                         
  -8   2   9       3316.70       3658.74        95.54 o                         
  -6   2   9        856.47        962.37        38.52 o                         
  -4   2   9       1751.19       1291.49        43.86 o                         
  -2   2   9       4125.42       4695.42       120.77 o                         
   0   2   9      14178.33      15429.57       568.53 o                         
   2   2   9       3002.63       3855.42       143.66 o                         
   4   2   9       4353.08       4971.03       190.20 o                         
   6   2   9       6656.64       7912.10       600.31 o                         
   8   2   9         41.75        160.86        42.47 o                         
  10   2   9       1677.08       2377.44       295.72 o                         
  12   2   9        935.40       1261.24       115.81 o                         
  14   2   9        392.06        429.61       286.70 o                         
  16   2   9        108.79        -45.86       113.98 o                         
  18   2   9        227.15        134.68       146.66 o                         
  20   2   9        109.67        -57.74       143.35 o                         
 -23   3   9        108.30        162.06       113.59 o                         
 -21   3   9        471.64        564.23       104.19 o                         
 -19   3   9       2289.26       2429.40       149.93 o                         
 -17   3   9       1182.55       1205.11        90.32 o                         
 -15   3   9       1515.41       1674.13        91.26 o                         
 -13   3   9        285.67        323.50        30.37 o                         
 -11   3   9        331.25        330.17        28.05 o                         
  -9   3   9       2704.64       3011.04        87.65 o                         
  -7   3   9       2030.54       2019.21        60.07 o                         
  -5   3   9        299.41        344.35        20.89 o                         
  -3   3   9        853.59        786.73        36.78 o                         
  -1   3   9        997.51        880.99        45.38 o                         
   1   3   9        622.74        454.53        32.83 o                         
   3   3   9      14932.48      17533.39       631.76 o                         
   5   3   9       2084.11       2260.27       104.19 o                         
   7   3   9       2973.88       3647.96       211.01 o                         
   9   3   9        415.86        599.14        80.53 o                         
  11   3   9        765.36       1042.90        88.78 o                         
  13   3   9        518.64        596.17       123.88 o                         
  15   3   9       6667.62       7995.90      1387.24 o                         
  17   3   9        311.59        178.54       159.89 o                         
  19   3   9        170.50        121.93       129.37 o                         
  21   3   9         32.83        -94.83       200.69 o                         
 -22   4   9        165.68        255.33        67.96 o                         
 -20   4   9       1741.31       1851.23       380.18 o                         
 -18   4   9       1606.16       1751.40       228.20 o                         
 -16   4   9       1820.64       2115.08       112.77 o                         
 -14   4   9        907.70        957.25        87.08 o                         
 -12   4   9         33.62         25.32        35.96 o                         
 -10   4   9          2.93         23.64        20.58 o                         
  -8   4   9        193.05        138.40        20.38 o                         
  -6   4   9       5486.86       4888.01       134.72 o                         
  -4   4   9         18.21         21.21        27.66 o                         
  -2   4   9        117.96        115.82        26.18 o                         
   0   4   9       1298.94       1088.90        55.46 o                         
   2   4   9       1549.26       1704.89        87.96 o                         
   4   4   9       6327.12       7672.55       223.77 o                         
   6   4   9         24.39         64.69        35.57 o                         
   8   4   9        129.72        145.35        72.78 o                         
  10   4   9       1238.44       1329.94       327.39 o                         
  12   4   9        800.38        798.78        78.59 o                         
  14   4   9         38.66        127.06        98.17 o                         
  16   4   9        291.45        426.67       123.13 o                         
  18   4   9         39.00       -105.66       105.66 o                         
  20   4   9        237.65        149.97       224.95 o                         
 -21   5   9         44.96        199.33        62.34 o                         
 -19   5   9        190.88        207.36        82.44 o                         
 -17   5   9        747.57        823.67        78.77 o                         
 -15   5   9        548.60        593.64        59.47 o                         
 -13   5   9         38.18        -27.47        38.49 o                         
 -11   5   9        110.37        129.98        38.56 o                         
  -9   5   9        976.85        993.84        53.78 o                         
  -7   5   9       3705.67       4171.66       125.80 o                         
  -5   5   9       4360.01       4195.96       142.00 o                         
  -3   5   9       1265.14       1181.22        74.06 o                         
  -1   5   9       5006.52       5130.45       172.35 o                         
   1   5   9         51.90         46.10        28.43 o                         
   3   5   9        253.00        212.48        30.51 o                         
   5   5   9       1790.34       2130.01       150.71 o                         
   7   5   9        235.54        225.89        41.55 o                         
   9   5   9        312.75        219.46        86.99 o                         
  11   5   9       6267.40       7039.96      1485.10 o                         
  13   5   9        448.11        433.54       107.00 o                         
  15   5   9       1205.47       1256.93       345.03 o                         
  17   5   9        299.54        258.03       231.56 o                         
  19   5   9        326.27         19.85       222.74 o                         
 -20   6   9        654.45        596.51       101.35 o                         
 -18   6   9       1156.01       1107.64       130.77 o                         
 -16   6   9         28.59        120.90        76.84 o                         
 -14   6   9        124.79        135.94        51.06 o                         
 -12   6   9       2572.47       2823.90       129.17 o                         
 -10   6   9       1807.91       2194.03       138.79 o                         
  -8   6   9        122.18        115.97        27.61 o                         
  -6   6   9       1950.62       1905.79        81.66 o                         
  -4   6   9       1919.30       2012.75       117.14 o                         
  -2   6   9       3253.79       3069.69       135.45 o                         
   0   6   9       1934.27       1823.63       109.17 o                         
   2   6   9        301.31        281.53        31.99 o                         
   4   6   9        399.98        409.50        71.30 o                         
   6   6   9       1202.06       1060.12        78.61 o                         
   8   6   9        626.47        755.16       115.17 o                         
  10   6   9         97.20        127.97        89.75 o                         
  12   6   9        145.38         54.20        92.92 o                         
  14   6   9         12.12        -93.17        93.17 o                         
  16   6   9         31.06         86.01       238.18 o                         
  18   6   9         14.34        185.25       273.47 o                         
 -19   7   9         30.04         38.67        81.93 o                         
 -17   7   9         33.58          9.01        69.62 o                         
 -15   7   9         48.40         65.93        52.61 o                         
 -13   7   9        287.53        258.77        52.09 o                         
 -11   7   9       1143.34       1389.99        86.40 o                         
  -9   7   9        735.53        833.97        63.90 o                         
  -7   7   9        401.01        329.60        38.27 o                         
  -5   7   9        940.16        904.32        51.42 o                         
  -3   7   9       2306.56       2386.69       120.67 o                         
  -1   7   9       2744.13       2922.48       117.27 o                         
   1   7   9        888.39        936.17        58.11 o                         
   3   7   9        655.37        644.22        82.72 o                         
   5   7   9       2143.66       2245.58       153.71 o                         
   7   7   9        343.53        262.02        98.41 o                         
   9   7   9         77.68        175.22        94.52 o                         
  11   7   9       1128.02       1563.52       351.65 o                         
  13   7   9        177.86        -94.83       258.03 o                         
  15   7   9        550.59        434.46       297.73 o                         
  17   7   9        394.69        321.99       315.37 o                         
 -18   8   9        566.75        664.47       162.55 o                         
 -16   8   9         76.49        102.12        72.71 o                         
 -14   8   9         24.46        121.80        74.81 o                         
 -12   8   9        659.40        735.45        66.31 o                         
 -10   8   9       7506.49       8558.03       317.40 o                         
  -8   8   9       3347.33       3698.42       159.80 o                         
  -6   8   9       1156.12       1395.28        75.23 o                         
  -4   8   9          6.33        -24.10        45.13 o                         
  -2   8   9        231.38        309.47        57.19 o                         
   0   8   9        721.83        587.27        64.80 o                         
   2   8   9        892.53        875.97        93.02 o                         
   4   8   9         44.48        117.32        67.59 o                         
   6   8   9         36.38         31.17        67.04 o                         
   8   8   9        688.83        865.12       128.04 o                         
  10   8   9        469.95        454.31       304.34 o                         
  12   8   9          4.61         59.55       288.90 o                         
  14   8   9        119.25         79.39       313.16 o                         
 -15   9   9        353.07        342.98        82.86 o                         
 -13   9   9         45.86        124.90        76.59 o                         
 -11   9   9        176.45        212.34        66.62 o                         
  -9   9   9        454.54        371.80        57.53 o                         
  -7   9   9        128.20        185.80        50.22 o                         
  -5   9   9       1514.52       1746.31       103.21 o                         
  -3   9   9       2038.19       2283.41       125.40 o                         
  -1   9   9        450.12        432.20        64.91 o                         
   1   9   9       1697.65       1875.38       163.98 o                         
   3   9   9       1706.05       1936.41       149.97 o                         
   5   9   9        668.64        781.52        97.40 o                         
   7   9   9        372.99        380.97       122.56 o                         
   9   9   9        413.32        167.61       275.67 o                         
  11   9   9        114.34        121.30       291.11 o                         
  13   9   9         68.80        -24.26       302.14 o                         
 -12  10   9        465.49        572.83       147.76 o                         
 -10  10   9        521.18        661.85        88.07 o                         
  -8  10   9        286.11        309.67        82.48 o                         
  -6  10   9        787.42        897.77       110.76 o                         
  -4  10   9       1495.20       1682.70       239.11 o                         
  -2  10   9       2183.67       2634.86       188.56 o                         
   0  10   9        383.16        488.54        80.51 o                         
   2  10   9        175.33        218.51        72.16 o                         
   4  10   9          9.11        -16.08        94.41 o                         
   6  10   9        146.29         95.91       110.37 o                         
   8  10   9         58.61         82.00       118.38 o                         
  10  10   9        147.35         57.34       282.29 o                         
  -7  11   9        161.21        180.65        82.15 o                         
  -5  11   9       1719.43       2156.75       177.84 o                         
  -3  11   9       2178.34       2649.00       154.21 o                         
  -1  11   9        404.96        413.01        87.23 o                         
   1  11   9        383.91        315.37       108.06 o                         
   3  11   9        287.15        183.48       101.82 o                         
   5  11   9        122.05        184.27       197.38 o                         
 -24   0  10          5.79        -87.25       113.58 o                         
 -22   0  10        555.30        338.94       148.86 o                         
 -20   0  10       1373.95       1550.16       194.07 o                         
 -18   0  10       2422.79       2396.74       175.18 o                         
 -16   0  10      31195.93      33369.98      1298.19 o                         
 -14   0  10      17993.70      19262.56       756.20 o                         
 -12   0  10      21395.34      21729.83       845.75 o                         
 -10   0  10      37362.91      35736.15      1377.56 o                         
  -8   0  10      42899.50      40933.50      1406.53 o                         
  -6   0  10       2001.38       2897.07       112.35 o                         
  -4   0  10      21326.12      20499.89       616.70 o                         
  -2   0  10       9490.00       8222.46       286.11 o                         
   0   0  10      15494.75      13578.54       463.37 o                         
   2   0  10      43347.35      48275.75      2410.02 o                         
   4   0  10     108935.16     129438.52      8708.28 o                         
   6   0  10      61529.32      87865.90      5738.95 o                         
   8   0  10       3872.04       4890.25       293.53 o                         
  10   0  10       2667.00       2816.05       352.86 o                         
  12   0  10      10245.57      12706.08       981.39 o                         
  14   0  10        227.11        244.80       183.05 o                         
  16   0  10        735.25        815.99       227.15 o                         
  18   0  10       2400.47       2033.14       319.78 o                         
  20   0  10          6.52        -90.42       180.84 o                         
 -25   1  10       1715.01       2789.61       219.96 o                         
 -23   1  10       1311.99       1477.42       303.01 o                         
 -21   1  10        765.78        766.64       144.19 o                         
 -19   1  10       5223.23       5744.03       643.86 o                         
 -17   1  10       4721.27       5475.40       191.68 o                         
 -15   1  10       3840.00       3929.65       129.33 o                         
 -13   1  10      15273.89      16556.04       461.18 o                         
 -11   1  10       1127.60       1291.06        52.81 o                         
  -9   1  10         96.97        118.79        22.55 o                         
  -7   1  10          2.96         33.84        16.91 o                         
  -5   1  10       2586.99       2469.69        73.58 o                         
  -3   1  10         32.75         25.28        18.71 o                         
  -1   1  10       6544.18       5910.83       216.07 o                         
   1   1  10       5857.03       5879.57       258.90 o                         
   3   1  10       2473.45       2796.38       104.89 o                         
   5   1  10      43669.74      55232.00      1848.22 o                         
   7   1  10       2721.35       3077.22       127.10 o                         
   9   1  10       5968.77       7412.07       870.48 o                         
  11   1  10       8834.15      11347.38       844.50 o                         
  13   1  10       6282.07       7705.99      1424.57 o                         
  15   1  10        577.34        494.42       190.77 o                         
  17   1  10        400.24        519.35       148.43 o                         
  19   1  10         23.09       -125.59       125.59 o                         
  21   1  10        247.63        135.66       151.90 o                         
 -24   2  10       1301.90       1381.64       355.20 o                         
 -22   2  10       1311.25       1226.19       248.47 o                         
 -20   2  10       1368.58       1459.76       199.23 o                         
 -18   2  10       3150.85       3480.79       178.88 o                         
 -16   2  10      15798.87      16800.20       625.80 o                         
 -14   2  10       6290.11       6179.40       171.94 o                         
 -12   2  10       4705.65       4402.37       124.70 o                         
 -10   2  10      10980.08      10099.60       263.54 o                         
  -8   2  10      54744.66      54203.88      1360.79 o                         
  -6   2  10      27962.56      25141.36       636.27 o                         
  -4   2  10      51054.39      47734.57      1202.94 o                         
  -2   2  10      10391.53       9726.57       437.31 o                         
   0   2  10      27943.42      28453.23      1771.66 o                         
   2   2  10      76581.41      88692.45      3099.66 o                         
   4   2  10      41928.77      46758.91      1565.23 o                         
   6   2  10       3706.40       3909.94       163.63 o                         
   8   2  10       5391.21       7406.81       456.00 o                         
  10   2  10      13131.92      17837.83      1426.55 o                         
  12   2  10       7414.02      10461.11      1351.38 o                         
  14   2  10          6.03         73.74        70.23 o                         
  16   2  10         45.85         -0.49       118.49 o                         
  18   2  10        462.71        403.81       141.81 o                         
  20   2  10        299.35        202.09       148.43 o                         
 -23   3  10       1453.47       1324.58       208.12 o                         
 -21   3  10       3117.34       3409.69       668.80 o                         
 -19   3  10       4270.00       5231.44       294.54 o                         
 -17   3  10       2082.12       2523.78       125.44 o                         
 -15   3  10       1572.26       1532.41        90.38 o                         
 -13   3  10       1605.84       1508.59        63.84 o                         
 -11   3  10        996.74       1084.15        50.56 o                         
  -9   3  10       1120.34       1113.92        43.94 o                         
  -7   3  10      10143.06       9773.91       236.86 o                         
  -5   3  10        368.65        448.05        30.00 o                         
  -3   3  10       5475.96       6276.45       169.13 o                         
  -1   3  10       5374.17       6200.13       230.17 o                         
   1   3  10       2881.24       2835.54       117.80 o                         
   3   3  10       2944.62       3641.32       176.56 o                         
   5   3  10       6024.55       6886.08       257.97 o                         
   7   3  10       2887.12       3423.57       156.87 o                         
   9   3  10       6265.02       7710.44       742.23 o                         
  11   3  10       5533.68       7783.23       807.48 o                         
  13   3  10       2448.68       3005.59       493.80 o                         
  15   3  10        319.24        437.18        90.94 o                         
  17   3  10       1492.16       1818.59       671.43 o                         
  19   3  10       1753.41       2031.23       807.17 o                         
 -22   4  10        304.28        353.08        78.31 o                         
 -20   4  10       2036.37       2161.78       328.87 o                         
 -18   4  10       5809.67       6499.47       287.40 o                         
 -16   4  10       3968.58       4773.23       193.39 o                         
 -14   4  10        946.11        955.93        70.16 o                         
 -12   4  10       6890.12       6806.61       220.43 o                         
 -10   4  10      18216.94      17480.60       484.24 o                         
  -8   4  10      20067.52      18681.70       477.83 o                         
  -6   4  10      21328.69      19685.56       500.53 o                         
  -4   4  10      49218.71      48742.91      1935.93 o                         
  -2   4  10      24383.70      24288.56      1313.71 o                         
   0   4  10      19275.99      18564.52       971.74 o                         
   2   4  10      27594.11      29441.34       887.22 o                         
   4   4  10       6491.79       6495.78       220.69 o                         
   6   4  10       1406.80       1645.89        74.67 o                         
   8   4  10       8137.76       8566.56       905.20 o                         
  10   4  10       4491.52       5278.03      1047.45 o                         
  12   4  10        116.44        189.63        92.15 o                         
  14   4  10        715.11        823.30       253.62 o                         
  16   4  10       1204.52       1591.68       444.27 o                         
  18   4  10         12.44        -43.43       117.83 o                         
 -21   5  10       1355.31       1660.21       318.65 o                         
 -19   5  10        660.81        755.96       101.05 o                         
 -17   5  10        745.30        858.00        73.46 o                         
 -15   5  10        171.01        183.90        48.52 o                         
 -13   5  10          7.13         18.14        40.23 o                         
 -11   5  10       2898.68       2540.91       213.52 o                         
  -9   5  10        441.77        391.45        28.33 o                         
  -7   5  10          9.36         15.09        17.86 o                         
  -5   5  10        173.98        169.26        32.60 o                         
  -3   5  10        132.80        102.27        32.76 o                         
  -1   5  10         24.56         57.40        27.69 o                         
   1   5  10        284.47        221.31        30.29 o                         
   3   5  10       2245.61       1845.70        78.14 o                         
   5   5  10       3645.35       4056.39       170.76 o                         
   7   5  10        952.83       1059.62       123.91 o                         
   9   5  10        388.19        366.34        93.09 o                         
  11   5  10       2618.33       3212.64       875.43 o                         
  13   5  10       3210.87       3294.42       662.61 o                         
  15   5  10        602.11        553.70       126.57 o                         
  17   5  10       1884.20       1051.97       297.73 o                         
  19   5  10       1907.52       1444.30       352.86 o                         
 -20   6  10         38.54         49.69        77.86 o                         
 -18   6  10       1466.17       1510.13       200.61 o                         
 -16   6  10       6303.35       6534.60       252.43 o                         
 -14   6  10       6505.99       6992.13       264.76 o                         
 -12   6  10       7728.88       8226.23       300.91 o                         
 -10   6  10      14672.54      15744.53       544.16 o                         
  -8   6  10       8628.83       8708.83       248.85 o                         
  -6   6  10       4374.97       4238.54       146.31 o                         
  -4   6  10       2714.02       2804.10       124.30 o                         
  -2   6  10       6091.56       7070.41       261.75 o                         
   0   6  10      13481.93      14846.70       464.69 o                         
   2   6  10      12679.47      14236.95       443.78 o                         
   4   6  10       5964.57       6645.25       311.79 o                         
   6   6  10       1132.61       1370.33       157.17 o                         
   8   6  10        599.08        522.71       112.24 o                         
  10   6  10       4022.51       4415.76       480.77 o                         
  12   6  10        801.83        778.85       132.16 o                         
  14   6  10         62.98        -54.62       103.14 o                         
  16   6  10        281.78         97.04       253.62 o                         
 -19   7  10        406.91        513.44        98.24 o                         
 -17   7  10        235.13        292.97        88.94 o                         
 -15   7  10         30.27         43.15        50.56 o                         
 -13   7  10        310.17        400.83        56.80 o                         
 -11   7  10        836.58        866.50        69.60 o                         
  -9   7  10        210.72        218.51        46.41 o                         
  -7   7  10       1297.53       1259.93        66.69 o                         
  -5   7  10       1309.66       1242.84        70.05 o                         
  -3   7  10       1389.30       1395.52        92.59 o                         
  -1   7  10       1166.64       1271.14        89.26 o                         
   1   7  10        386.57        360.31        44.70 o                         
   3   7  10        461.46        540.75        81.61 o                         
   5   7  10        197.39        226.18        75.62 o                         
   7   7  10        278.30        294.96        80.21 o                         
   9   7  10       1685.08       1738.33       242.59 o                         
  11   7  10       2361.54       2872.30       638.46 o                         
  13   7  10        692.21        317.57       295.52 o                         
  15   7  10        370.80        385.94       297.73 o                         
 -18   8  10        814.96        812.32       157.68 o                         
 -16   8  10       1100.83       1076.95       126.05 o                         
 -14   8  10       1925.05       2265.21       129.57 o                         
 -12   8  10       1495.37       1782.55       127.65 o                         
 -10   8  10       3452.74       3967.96       171.83 o                         
  -8   8  10       6013.41       6881.05       261.15 o                         
  -6   8  10       5772.19       6429.27       217.39 o                         
  -4   8  10       3032.56       3517.86       156.68 o                         
  -2   8  10       5017.58       5584.28       223.74 o                         
   0   8  10       1770.92       1899.73       113.70 o                         
   2   8  10        623.25        670.70        87.60 o                         
   4   8  10       2190.95       2272.38       159.03 o                         
   6   8  10       1020.07       1300.56       127.10 o                         
   8   8  10        550.18        543.33        94.92 o                         
  10   8  10       2340.51       2130.18       434.46 o                         
  12   8  10        317.14        176.43       284.49 o                         
  14   8  10         20.77       -222.74       286.70 o                         
 -15   9  10         29.07        112.19        72.06 o                         
 -13   9  10        124.08        264.59        72.55 o                         
 -11   9  10        458.18        607.65        67.72 o                         
  -9   9  10          1.20         38.14        69.39 o                         
  -7   9  10        193.16        235.68        52.74 o                         
  -5   9  10         37.43         68.09        46.50 o                         
  -3   9  10         39.24         40.45        52.00 o                         
  -1   9  10         57.16          4.01        59.82 o                         
   1   9  10        390.41        340.67        74.93 o                         
   3   9  10        475.06        489.12       112.69 o                         
   5   9  10        941.67       1227.80       122.69 o                         
   7   9  10        611.90        448.92       133.47 o                         
   9   9  10         37.20         12.13       192.97 o                         
  11   9  10        101.44       -132.32       282.29 o                         
 -12  10  10        262.84        394.42        89.08 o                         
 -10  10  10        818.03        950.47        98.97 o                         
  -8  10  10       2056.62       2512.77       134.64 o                         
  -6  10  10       2490.63       3062.50       146.72 o                         
  -4  10  10       1942.26       2486.20       165.59 o                         
  -2  10  10       2188.67       2417.63       182.04 o                         
   0  10  10        442.98        448.31        79.40 o                         
   2  10  10        660.40        771.87        96.83 o                         
   4  10  10        818.63        791.97       170.96 o                         
   6  10  10         56.60        -50.15       102.57 o                         
   8  10  10         57.16        122.23       123.58 o                         
  -7  11  10         16.04         -1.54        77.43 o                         
  -5  11  10        172.42        200.28        71.14 o                         
  -3  11  10          7.50         79.33        57.92 o                         
  -1  11  10        976.92       1030.26       115.47 o                         
   1  11  10        489.77        739.21       121.30 o                         
   3  11  10         32.65          3.47        96.39 o                         
 -23   1  11         58.47         80.74        68.66 o                         
 -21   1  11        906.90        999.23        95.37 o                         
 -19   1  11        126.47         78.91        51.19 o                         
 -17   1  11       3551.39       3784.07       131.55 o                         
 -15   1  11        277.68        306.27        37.20 o                         
 -13   1  11        821.74        854.20        46.91 o                         
 -11   1  11       1438.89       1706.79        76.44 o                         
  -9   1  11       1555.70       1730.94        61.24 o                         
  -7   1  11       4663.28       4618.97       127.28 o                         
  -5   1  11        514.63        601.19        30.52 o                         
  -3   1  11       6838.97       7204.05       226.83 o                         
  -1   1  11       4559.81       4870.47       158.79 o                         
   1   1  11       1594.15       1700.62        83.63 o                         
   3   1  11       1386.09       1271.70        80.19 o                         
   5   1  11        777.50        847.55        64.12 o                         
   7   1  11        613.03        621.85        63.32 o                         
   9   1  11       3809.68       5397.65       239.78 o                         
  11   1  11         12.66         39.17        70.77 o                         
  13   1  11         90.35        150.61        79.98 o                         
  15   1  11        304.44        344.79        90.69 o                         
  17   1  11        317.95        370.46       145.00 o                         
  19   1  11        486.47        314.17       149.61 o                         
 -24   2  11        535.02        638.85       112.45 o                         
 -22   2  11        377.76        565.07       100.59 o                         
 -20   2  11        441.02        444.12        92.32 o                         
 -18   2  11        701.27        757.86        68.16 o                         
 -16   2  11         85.78        165.89        39.55 o                         
 -14   2  11        812.70        771.78        48.04 o                         
 -12   2  11       1269.48       1292.91        54.18 o                         
 -10   2  11       4808.38       4435.92       123.83 o                         
  -8   2  11       4421.22       3893.32       103.36 o                         
  -6   2  11        528.86        642.37        31.84 o                         
  -4   2  11       5074.96       5009.18       148.90 o                         
  -2   2  11       9870.36       9696.25       464.19 o                         
   0   2  11      15651.90      17810.89       835.07 o                         
   2   2  11        427.83        454.14        37.29 o                         
   4   2  11       6081.51       7188.25       264.72 o                         
   6   2  11        729.82        844.37        70.90 o                         
   8   2  11        672.54        735.42        69.15 o                         
  10   2  11        171.56        230.41        66.18 o                         
  12   2  11       2361.46       3235.38       364.41 o                         
  14   2  11        939.30       1454.32       254.42 o                         
  16   2  11         13.30          1.18        69.91 o                         
  18   2  11         48.01         16.71       129.18 o                         
  20   2  11          0.55       -132.52       132.52 o                         
 -23   3  11        439.56        356.45        78.23 o                         
 -21   3  11        436.73        515.47        80.22 o                         
 -19   3  11        999.91       1043.18        91.99 o                         
 -17   3  11        244.53        287.00        50.47 o                         
 -15   3  11       2185.52       2195.89        96.17 o                         
 -13   3  11       4185.24       4160.60       135.69 o                         
 -11   3  11       2308.35       2102.03        73.28 o                         
  -9   3  11         51.43         50.72        21.63 o                         
  -7   3  11         17.46         30.63        16.74 o                         
  -5   3  11        106.63         73.39        21.80 o                         
  -3   3  11        416.92        437.57        30.01 o                         
  -1   3  11        619.77        687.95        44.82 o                         
   1   3  11       3526.55       3899.42       206.94 o                         
   3   3  11        586.00        632.53        43.97 o                         
   5   3  11       1878.43       1880.97        95.39 o                         
   7   3  11        500.73        580.74        45.16 o                         
   9   3  11       3894.83       4462.95       307.81 o                         
  11   3  11        979.68       1231.35       146.76 o                         
  13   3  11        826.46        830.80       141.54 o                         
  15   3  11       1162.42       1393.38       578.80 o                         
  17   3  11         29.55         -6.72       120.17 o                         
  19   3  11          1.18       -117.45       127.62 o                         
 -22   4  11          5.26         78.15        61.85 o                         
 -20   4  11         10.03         61.50        56.23 o                         
 -18   4  11       1595.06       1849.00       109.32 o                         
 -16   4  11       1181.04       1391.56        90.18 o                         
 -14   4  11         29.40        -39.38        39.38 o                         
 -12   4  11        334.21        361.47        32.62 o                         
 -10   4  11         91.05        120.44        26.08 o                         
  -8   4  11       4396.96       4078.06       116.26 o                         
  -6   4  11        792.11        869.06        64.77 o                         
  -4   4  11       6857.00       7290.42       300.32 o                         
  -2   4  11        414.73        357.32        35.73 o                         
   0   4  11         20.66         46.36        25.22 o                         
   2   4  11        599.81        695.37        45.57 o                         
   4   4  11       8092.14       9036.25       290.11 o                         
   6   4  11        714.24        983.45        65.00 o                         
   8   4  11        874.04       1231.48       165.78 o                         
  10   4  11          8.92         21.75        47.89 o                         
  12   4  11        834.06        973.10       273.36 o                         
  14   4  11        466.62        493.45       202.90 o                         
  16   4  11         11.55         -9.26       112.60 o                         
  18   4  11        397.01        428.30       254.72 o                         
 -21   5  11        428.56        412.68        78.31 o                         
 -19   5  11         68.40         91.86        60.13 o                         
 -17   5  11        756.90        873.54        74.00 o                         
 -15   5  11        124.56        116.53        46.80 o                         
 -13   5  11         62.51         22.70        42.68 o                         
 -11   5  11         85.44         33.32        27.22 o                         
  -9   5  11       1570.17       1605.89        64.35 o                         
  -7   5  11        775.36        739.27        45.04 o                         
  -5   5  11        184.52        195.76        35.64 o                         
  -3   5  11       1388.99       1203.78        75.24 o                         
  -1   5  11        582.57        612.90        42.41 o                         
   1   5  11        626.36        622.90        45.11 o                         
   3   5  11        151.09        169.63        26.18 o                         
   5   5  11        831.06        850.77        63.01 o                         
   7   5  11       1545.36       1628.45        96.25 o                         
   9   5  11       2260.00       2540.98       213.03 o                         
  11   5  11       1792.51       1913.67       314.27 o                         
  13   5  11          4.71         60.17        98.82 o                         
  15   5  11        208.28        176.76       114.05 o                         
  17   5  11          5.01        132.32       231.56 o                         
 -20   6  11        113.78        128.69        80.37 o                         
 -18   6  11         95.95         80.47        58.14 o                         
 -16   6  11        126.68        125.36        51.60 o                         
 -14   6  11        183.03        254.69        52.44 o                         
 -12   6  11        610.73        578.79        58.32 o                         
 -10   6  11        640.06        823.09        63.71 o                         
  -8   6  11       2044.66       2310.05        93.02 o                         
  -6   6  11          6.37         15.98        28.40 o                         
  -4   6  11       4461.70       4580.15       179.42 o                         
  -2   6  11       2468.56       2811.62       128.17 o                         
   0   6  11       2663.96       2861.68       111.70 o                         
   2   6  11        908.64       1012.13        56.51 o                         
   4   6  11         54.60         74.98        61.98 o                         
   6   6  11          4.61         20.45        67.51 o                         
   8   6  11       2768.28       3238.70       201.35 o                         
  10   6  11        326.89        319.47       107.80 o                         
  12   6  11        219.52        237.24       112.40 o                         
  14   6  11        596.02        569.68       135.69 o                         
  16   6  11        273.41        180.84       247.00 o                         
 -19   7  11        349.38        465.68        92.11 o                         
 -17   7  11        440.26        436.56        68.23 o                         
 -15   7  11        194.80        239.44        53.96 o                         
 -13   7  11        329.63        466.50        59.58 o                         
 -11   7  11       1520.44       1676.90       101.53 o                         
  -9   7  11       5262.68       5525.79       215.39 o                         
  -7   7  11        170.90        170.77        36.05 o                         
  -5   7  11       1081.63        987.34        71.00 o                         
  -3   7  11       1565.66       1820.86       103.72 o                         
  -1   7  11       3237.98       3636.79       159.83 o                         
   1   7  11        462.73        597.59        62.71 o                         
   3   7  11         49.57         -5.25        64.21 o                         
   5   7  11       1690.91       1744.72       142.25 o                         
   7   7  11        844.29        897.69       106.75 o                         
   9   7  11        168.78        241.32       109.04 o                         
  11   7  11          3.68         99.11       105.36 o                         
  13   7  11          6.27        -88.22       275.67 o                         
  15   7  11         15.95       -165.40       273.47 o                         
 -18   8  11         12.77        111.88        80.76 o                         
 -16   8  11        262.56        350.88        90.57 o                         
 -14   8  11        621.54        818.48        73.82 o                         
 -12   8  11         64.13         61.20        51.75 o                         
 -10   8  11       1288.77       1210.27        85.31 o                         
  -8   8  11        201.54        263.66        53.48 o                         
  -6   8  11        349.90        454.93        57.00 o                         
  -4   8  11        808.92        911.68        72.14 o                         
  -2   8  11        684.98        817.76        72.62 o                         
   0   8  11       1577.14       1645.31       108.13 o                         
   2   8  11        287.59        386.58        80.00 o                         
   4   8  11         11.63         13.14        67.97 o                         
   6   8  11        567.66        596.31        93.00 o                         
   8   8  11        578.41        607.83       112.48 o                         
  10   8  11        316.98        337.77       128.04 o                         
  12   8  11        749.05        595.45       348.45 o                         
  14   8  11        418.08        352.86       344.04 o                         
 -15   9  11        137.78        276.97        88.47 o                         
 -13   9  11        464.06        390.93        78.44 o                         
 -11   9  11       2110.68       2408.91       130.89 o                         
  -9   9  11       2898.85       3126.98       150.73 o                         
  -7   9  11       1382.95       1688.85       106.83 o                         
  -5   9  11        658.03        728.72        66.61 o                         
  -3   9  11       1446.23       1690.84       111.96 o                         
  -1   9  11       1000.26        986.91        96.80 o                         
   1   9  11       1215.65       1134.67       106.79 o                         
   3   9  11          2.38         25.70        67.85 o                         
   5   9  11          6.11        -28.65        73.74 o                         
   7   9  11          4.63          5.88       110.46 o                         
   9   9  11         21.78         25.02       119.72 o                         
  11   9  11          1.01        -66.67       120.30 o                         
 -12  10  11        143.72        193.34        73.65 o                         
 -10  10  11        189.38        244.29        78.61 o                         
  -8  10  11        246.72        340.13        61.40 o                         
  -6  10  11         10.47         72.86        52.00 o                         
  -4  10  11        409.53        435.37        66.55 o                         
  -2  10  11          2.68         -4.48        69.28 o                         
   0  10  11        455.90        501.61        83.44 o                         
   2  10  11         79.27        113.60        73.89 o                         
   4  10  11        136.46        146.56        85.67 o                         
   6  10  11        837.84        925.01       154.73 o                         
   8  10  11        201.30        209.58       131.24 o                         
  -5  11  11       1290.84       1339.79       127.50 o                         
  -3  11  11       1385.26       1758.82       124.79 o                         
  -1  11  11        528.36        614.47       101.04 o                         
   1  11  11        506.80        457.51       104.00 o                         
 -24   0  12       1626.01        873.33       227.15 o                         
 -22   0  12       8807.29       3320.86       381.53 o                         
 -20   0  12       2842.54       2814.38       200.71 o                         
 -18   0  12        491.85        607.91        71.63 o                         
 -16   0  12      13198.02      13240.67       533.50 o                         
 -14   0  12      11604.64      11636.16       466.87 o                         
 -12   0  12       6465.88       5954.16       248.70 o                         
 -10   0  12         15.91         22.21        32.95 o                         
  -8   0  12        277.08        445.86        44.38 o                         
  -6   0  12       4494.31       5081.85       219.10 o                         
  -4   0  12       1380.66       1325.48        99.85 o                         
  -2   0  12       2461.54       2833.10       163.18 o                         
   0   0  12       5151.96       6285.48       413.51 o                         
   2   0  12       1230.91       1348.56       131.22 o                         
   4   0  12        236.17        218.20        61.75 o                         
   6   0  12        384.18        348.02        76.29 o                         
   8   0  12       6733.18       7303.63       404.16 o                         
  10   0  12       7940.33      11131.44       590.51 o                         
  12   0  12       3667.36       3931.46       278.65 o                         
  14   0  12        277.15        245.46       105.66 o                         
  16   0  12        248.22        169.81       180.84 o                         
  18   0  12         33.25        -28.67       187.46 o                         
  20   0  12       1097.30        860.10       258.03 o                         
 -23   1  12        390.73        597.98       133.00 o                         
 -21   1  12         72.01        128.20        52.33 o                         
 -19   1  12       1812.81       2127.01       104.96 o                         
 -17   1  12       2344.33       2374.97        96.43 o                         
 -15   1  12       4820.25       5017.95       156.75 o                         
 -13   1  12       2612.74       2574.98        91.06 o                         
 -11   1  12       3837.28       3822.17       120.09 o                         
  -9   1  12       3117.86       2403.54        82.21 o                         
  -7   1  12      22182.75      21031.18       579.12 o                         
  -5   1  12      15526.49      13670.87       379.43 o                         
  -3   1  12       2053.97       1401.48        73.28 o                         
  -1   1  12      12309.66      11119.47       661.69 o                         
   1   1  12      32408.46      31453.59      1965.43 o                         
   3   1  12      50568.56      56819.50      1899.36 o                         
   5   1  12      15271.72      17870.42       619.24 o                         
   7   1  12       5865.46       7459.27       286.60 o                         
   9   1  12      12466.29      18202.37       785.85 o                         
  11   1  12       1757.18       2572.95       155.51 o                         
  13   1  12       1163.46       1591.05       211.23 o                         
  15   1  12        731.84        917.20       113.72 o                         
  17   1  12          4.80        -16.63        77.69 o                         
  19   1  12         22.61       -126.20       126.20 o                         
 -24   2  12       2458.35       2982.47       221.89 o                         
 -22   2  12       3755.46       4403.71       313.16 o                         
 -20   2  12       3071.19       3718.05       192.66 o                         
 -18   2  12       3948.68       4457.79       184.63 o                         
 -16   2  12      10618.08      11229.81       323.83 o                         
 -14   2  12        663.78        709.96        45.43 o                         
 -12   2  12       1638.05       1481.99        65.28 o                         
 -10   2  12         33.56         63.56        22.57 o                         
  -8   2  12        657.30        665.38        33.79 o                         
  -6   2  12       2032.66       1963.19        65.26 o                         
  -4   2  12       4283.10       4277.22       131.26 o                         
  -2   2  12         22.59         15.56        29.80 o                         
   0   2  12        141.69        194.35        29.68 o                         
   2   2  12       9402.66       9926.03       361.57 o                         
   4   2  12       1593.49       1994.47       100.95 o                         
   6   2  12        284.46        311.90        47.58 o                         
   8   2  12        892.51       1063.96        82.78 o                         
  10   2  12        469.04        441.24        67.27 o                         
  12   2  12       1881.13       1920.67       211.72 o                         
  14   2  12       1179.59       1499.11       213.15 o                         
  16   2  12       1330.07       1541.87       382.14 o                         
  18   2  12        624.84        844.58       299.82 o                         
 -23   3  12          1.90         84.40        63.18 o                         
 -21   3  12         30.19        100.41        57.74 o                         
 -19   3  12        701.67        896.50        76.22 o                         
 -17   3  12        784.88        831.16        68.30 o                         
 -15   3  12       3736.51       4040.24       145.29 o                         
 -13   3  12       3886.62       3564.58       107.24 o                         
 -11   3  12       2959.96       2822.67        88.28 o                         
  -9   3  12       3033.98       2754.42        84.81 o                         
  -7   3  12       8055.27       6892.76       184.15 o                         
  -5   3  12       6282.60       5152.06       153.99 o                         
  -3   3  12      10574.86      10321.42       359.74 o                         
  -1   3  12      39118.17      39261.87      2134.05 o                         
   1   3  12      26177.52      27460.67      1252.52 o                         
   3   3  12       8188.12       7900.33       387.57 o                         
   5   3  12      11091.43      12370.17       458.55 o                         
   7   3  12       6163.39       6239.95       415.19 o                         
   9   3  12       3372.09       4362.32       165.04 o                         
  11   3  12        590.55        859.56       119.17 o                         
  13   3  12        109.34        155.44        69.63 o                         
  15   3  12         29.49        -87.49       112.76 o                         
  17   3  12        210.94        202.15       133.43 o                         
  19   3  12        417.83        443.74       190.77 o                         
 -22   4  12       2638.92       2603.36       488.40 o                         
 -20   4  12       4726.23       5293.94       251.55 o                         
 -18   4  12       4964.95       5466.74       247.59 o                         
 -16   4  12        367.03        542.77        58.67 o                         
 -14   4  12        391.78        544.14        44.96 o                         
 -12   4  12       9016.63       8949.00       258.30 o                         
 -10   4  12       1338.34       1532.10        66.16 o                         
  -8   4  12         57.32         64.26        19.05 o                         
  -6   4  12       1980.08       1932.50        67.71 o                         
  -4   4  12       9117.71       9848.73       423.11 o                         
  -2   4  12        350.11        430.07        45.40 o                         
   0   4  12       1162.27       1300.45        64.59 o                         
   2   4  12       5902.82       6572.56       216.04 o                         
   4   4  12          5.09         41.90        26.91 o                         
   6   4  12         77.59        128.45        37.63 o                         
   8   4  12       2825.00       2971.13       140.39 o                         
  10   4  12       2431.90       2628.26       349.76 o                         
  12   4  12       1083.63       1176.35       445.38 o                         
  14   4  12        255.85        149.37       111.74 o                         
  16   4  12        837.57        934.66       291.00 o                         
  18   4  12       1732.60       2202.44       908.51 o                         
 -21   5  12        522.54        468.06        76.08 o                         
 -19   5  12        976.31       1213.65       118.30 o                         
 -17   5  12       1340.66       1667.16       103.83 o                         
 -15   5  12       1689.85       1826.52       104.68 o                         
 -13   5  12        985.07       1053.21        92.28 o                         
 -11   5  12       1121.22       1166.69        61.72 o                         
  -9   5  12      16054.83      15222.76       430.89 o                         
  -7   5  12      13087.60      11926.13       369.18 o                         
  -5   5  12        916.04        892.25        57.15 o                         
  -3   5  12       3801.94       3540.11       199.24 o                         
  -1   5  12       8637.15       8338.89       375.02 o                         
   1   5  12       5619.20       5572.93       255.72 o                         
   3   5  12       3658.33       4018.82       158.89 o                         
   5   5  12       1593.16       1627.52        74.19 o                         
   7   5  12         98.35        133.66        73.82 o                         
   9   5  12        108.69        165.10        77.59 o                         
  11   5  12        920.58       1193.92       148.67 o                         
  13   5  12       2435.08       2755.09       266.85 o                         
  15   5  12        343.03        434.70       126.91 o                         
  17   5  12        404.08        152.17       238.18 o                         
 -20   6  12        466.92        522.12        72.93 o                         
 -18   6  12       1025.94       1173.44        87.43 o                         
 -16   6  12       1700.86       1820.96       109.48 o                         
 -14   6  12       6092.90       6510.79       249.77 o                         
 -12   6  12       4714.61       4955.86       196.25 o                         
 -10   6  12       4682.91       5033.49       198.41 o                         
  -8   6  12       2509.09       2616.86       104.30 o                         
  -6   6  12          3.00         -4.10        29.96 o                         
  -4   6  12        270.52        314.68        47.53 o                         
  -2   6  12         42.72          6.72        39.42 o                         
   0   6  12         20.35         -5.19        28.50 o                         
   2   6  12         23.35         31.22        25.70 o                         
   4   6  12         67.37        140.51        70.89 o                         
   6   6  12       2149.08       2271.92       165.20 o                         
   8   6  12       5192.35       6332.23       318.95 o                         
  10   6  12       2953.77       3155.09       204.03 o                         
  12   6  12        732.44        750.79       164.30 o                         
  14   6  12        669.43        654.21       140.33 o                         
  16   6  12        376.33        105.86       266.85 o                         
 -19   7  12        339.30        267.01       103.93 o                         
 -17   7  12       1217.35       1269.51        91.02 o                         
 -15   7  12       1459.97       1624.71       103.55 o                         
 -13   7  12       2705.78       2836.88       138.83 o                         
 -11   7  12       2921.37       3383.51       152.37 o                         
  -9   7  12       5830.84       6387.17       243.81 o                         
  -7   7  12        739.51        697.65        49.82 o                         
  -5   7  12        285.59        206.61        45.94 o                         
  -3   7  12       3591.15       4136.99       172.39 o                         
  -1   7  12       1582.82       1703.29       101.09 o                         
   1   7  12        287.02        305.50        52.35 o                         
   3   7  12         24.23         15.07        87.94 o                         
   5   7  12        133.73         32.14        73.10 o                         
   7   7  12       1517.16       1833.27       150.01 o                         
   9   7  12       3027.66       3816.07       264.30 o                         
  11   7  12       1080.11       1240.38       131.82 o                         
  13   7  12        577.77        635.15       335.22 o                         
  15   7  12        106.61       -258.03       258.03 o                         
 -16   8  12        893.58       1033.65       105.72 o                         
 -14   8  12       1784.25       2068.74       123.11 o                         
 -12   8  12        427.37        471.83        63.74 o                         
 -10   8  12       1806.26       1792.01       109.72 o                         
  -8   8  12       2327.10       2408.00       124.02 o                         
  -6   8  12        498.94        553.49        59.48 o                         
  -4   8  12        372.34        301.93        53.12 o                         
  -2   8  12        149.82        180.40        53.54 o                         
   0   8  12       1153.07       1446.72       106.93 o                         
   2   8  12        960.82       1149.71       110.06 o                         
   4   8  12        203.76        282.30        80.38 o                         
   6   8  12        161.57        104.73        82.30 o                         
   8   8  12        256.52        242.60        88.45 o                         
  10   8  12        566.37        653.79       151.72 o                         
  12   8  12       1299.53       1411.12       207.92 o                         
 -15   9  12        416.57        427.31        87.06 o                         
 -13   9  12        765.09        774.15        94.80 o                         
 -11   9  12        705.13        776.24        74.21 o                         
  -9   9  12       1053.35       1195.19        88.77 o                         
  -7   9  12       2008.17       2296.25       122.96 o                         
  -5   9  12       2495.33       2972.75       140.01 o                         
  -3   9  12         11.91         17.65        53.12 o                         
  -1   9  12        132.10        163.88        68.92 o                         
   1   9  12        803.05        802.91        95.87 o                         
   3   9  12       1279.27       1481.88       133.62 o                         
   5   9  12        273.44        349.19        88.17 o                         
   7   9  12        338.69        458.92       211.72 o                         
   9   9  12        205.36        138.94       134.13 o                         
 -10  10  12         97.14        120.40        90.76 o                         
  -8  10  12        205.78        249.27        59.95 o                         
  -6  10  12        297.11        235.15        63.35 o                         
  -4  10  12          5.58        -15.74        54.04 o                         
  -2  10  12          7.57        -35.57        71.52 o                         
   0  10  12         19.48        -17.80        65.79 o                         
   2  10  12          7.83         59.59        72.45 o                         
   4  10  12         32.01          1.00        80.42 o                         
   6  10  12        215.02        164.39       119.50 o                         
  -5  11  12        568.09        586.77        78.52 o                         
  -3  11  12        413.44        507.77       121.76 o                         
  -1  11  12       1224.75       1120.15       126.55 o                         
 -23   1  13        640.75        806.92        94.34 o                         
 -21   1  13        738.00        912.28        92.67 o                         
 -19   1  13         36.62         53.04        39.82 o                         
 -17   1  13       1731.89       1808.83        83.69 o                         
 -15   1  13        111.19        157.28        35.43 o                         
 -13   1  13        547.48        682.57        42.88 o                         
 -11   1  13       1339.01       1395.05        62.18 o                         
  -9   1  13         88.48        115.21        25.80 o                         
  -7   1  13       5326.46       5352.84       159.07 o                         
  -5   1  13       3981.08       4074.50       137.25 o                         
  -3   1  13        127.38        165.96        33.64 o                         
  -1   1  13          2.74         19.99        31.18 o                         
   1   1  13        470.72        440.23        44.46 o                         
   3   1  13       1051.25       1070.26        71.49 o                         
   5   1  13          0.22         57.57        43.62 o                         
   7   1  13         43.39         44.37        48.10 o                         
   9   1  13        146.37        155.75        60.62 o                         
  11   1  13        304.46        379.88        74.46 o                         
  13   1  13        139.97        188.13        69.94 o                         
  15   1  13        176.08        168.22        73.59 o                         
  17   1  13        611.11        630.98        90.36 o                         
  19   1  13         32.75         35.42        94.68 o                         
 -24   2  13        267.44        271.25        72.41 o                         
 -22   2  13         46.08         72.97        60.57 o                         
 -20   2  13         55.20         64.44        49.43 o                         
 -18   2  13       1676.15       1870.30        94.94 o                         
 -16   2  13       2874.41       3114.50       112.18 o                         
 -14   2  13       3357.85       3529.77       118.21 o                         
 -12   2  13        116.57        111.51        28.53 o                         
 -10   2  13        610.69        586.14        37.67 o                         
  -8   2  13       1898.02       1695.24        65.99 o                         
  -6   2  13       2443.16       2506.65        84.49 o                         
  -4   2  13       3440.70       3551.39       133.05 o                         
  -2   2  13       4004.88       5180.02       239.66 o                         
   0   2  13       4054.06       4461.69       181.25 o                         
   2   2  13       2152.99       2283.20       176.03 o                         
   4   2  13       2828.24       3512.13       150.07 o                         
   6   2  13         55.61        109.16        41.94 o                         
   8   2  13         17.57         18.74        53.48 o                         
  10   2  13        453.83        557.67        72.53 o                         
  12   2  13        417.61        514.08        88.49 o                         
  14   2  13         71.94        103.74        69.90 o                         
  16   2  13          0.13        -86.54       123.17 o                         
  18   2  13        121.73         33.82       134.88 o                         
 -23   3  13        130.07        127.26        67.45 o                         
 -21   3  13        188.20        266.65        70.63 o                         
 -19   3  13         90.41        121.99        53.39 o                         
 -17   3  13        127.62        158.82        42.17 o                         
 -15   3  13        489.96        493.05        45.77 o                         
 -13   3  13       1747.18       1674.28        66.28 o                         
 -11   3  13        476.98        446.55        32.70 o                         
  -9   3  13          1.03        -22.36        22.36 o                         
  -7   3  13       3338.89       3811.26       110.69 o                         
  -5   3  13       4220.51       4068.70       137.15 o                         
  -3   3  13         30.46         48.84        22.79 o                         
  -1   3  13       1969.88       2052.72       151.28 o                         
   1   3  13        130.70        109.44        28.94 o                         
   3   3  13         12.21         18.07        27.26 o                         
   5   3  13         12.05         54.12        36.72 o                         
   7   3  13        428.53        511.88        46.58 o                         
   9   3  13       1405.05       1629.50       139.74 o                         
  11   3  13        235.59        246.21        59.23 o                         
  13   3  13        281.79        346.49        80.38 o                         
  15   3  13        114.10         92.84       122.72 o                         
  17   3  13         61.88        -40.34       125.47 o                         
 -22   4  13        122.36        220.18        67.32 o                         
 -20   4  13        175.78        241.81        60.11 o                         
 -18   4  13        418.78        337.20        59.50 o                         
 -16   4  13          2.60         -7.81        44.58 o                         
 -14   4  13          4.87        -30.23        31.54 o                         
 -12   4  13         67.38         98.60        33.32 o                         
 -10   4  13       5017.51       5204.62       159.24 o                         
  -8   4  13       7212.14       7106.76       192.96 o                         
  -6   4  13       4422.70       4403.40       126.41 o                         
  -4   4  13       1810.71       1954.66        79.54 o                         
  -2   4  13        302.59        255.91        41.48 o                         
   0   4  13       1105.90       1154.32        63.83 o                         
   2   4  13       1393.40       1801.24        85.82 o                         
   4   4  13       4194.37       4561.53       184.47 o                         
   6   4  13       2039.79       2198.03       142.46 o                         
   8   4  13        350.19        371.85        49.45 o                         
  10   4  13         62.74         28.26        41.10 o                         
  12   4  13        925.25       1000.37       115.89 o                         
  14   4  13        442.20        431.72       189.66 o                         
  16   4  13        144.53        -35.78       123.99 o                         
  18   4  13        155.44         44.11       137.77 o                         
 -21   5  13         58.24        192.40        64.02 o                         
 -19   5  13         22.02         -3.54        53.19 o                         
 -17   5  13        792.50        861.11        75.05 o                         
 -15   5  13       1344.01       1379.41        87.02 o                         
 -13   5  13          0.18        -23.54        42.63 o                         
 -11   5  13       1160.23       1215.71        66.11 o                         
  -9   5  13        668.79        704.81        40.30 o                         
  -7   5  13       2195.69       2127.49       114.32 o                         
  -5   5  13       4671.29       4847.14       186.22 o                         
  -3   5  13       1002.03        991.02        68.64 o                         
  -1   5  13       1493.01       1600.21        94.63 o                         
   1   5  13         16.46         -2.13        27.10 o                         
   3   5  13       1245.26       1327.87        69.54 o                         
   5   5  13       1621.01       1584.42        79.89 o                         
   7   5  13        128.86        130.74        74.12 o                         
   9   5  13        180.42        163.56        79.26 o                         
  11   5  13         99.33         28.54        80.12 o                         
  13   5  13         10.52        -69.24       101.82 o                         
  15   5  13        761.70        872.26       159.27 o                         
  17   5  13        125.30         50.72       218.33 o                         
 -20   6  13        102.19         35.45        63.82 o                         
 -18   6  13        408.21        526.34        68.31 o                         
 -16   6  13          6.99         39.30        51.07 o                         
 -14   6  13        290.57        435.81        59.40 o                         
 -12   6  13       3025.75       3322.42       148.61 o                         
 -10   6  13       4109.21       4300.54       152.48 o                         
  -8   6  13         68.93         98.06        35.49 o                         
  -6   6  13         32.23         26.41        31.81 o                         
  -4   6  13        972.55       1106.18        71.68 o                         
  -2   6  13       2154.45       2288.88       114.05 o                         
   0   6  13       1386.90       1321.92        86.32 o                         
   2   6  13        109.65        190.32        43.02 o                         
   4   6  13        511.53        538.08        88.47 o                         
   6   6  13       1606.22       1799.01       146.36 o                         
   8   6  13       2382.21       3018.28       198.47 o                         
  10   6  13        210.22        249.89        89.69 o                         
  12   6  13         39.58         16.41        88.88 o                         
  14   6  13          2.94       -120.01       154.38 o                         
  16   6  13        101.86        -97.04       242.59 o                         
 -19   7  13         53.28        -23.21        82.81 o                         
 -17   7  13         77.98         90.15        61.67 o                         
 -15   7  13        495.84        547.43        66.02 o                         
 -13   7  13         90.98        161.86        52.85 o                         
 -11   7  13         39.60         34.66        48.91 o                         
  -9   7  13          1.03         57.40        46.74 o                         
  -7   7  13        243.96        186.05        39.60 o                         
  -5   7  13         62.11         29.29        42.98 o                         
  -3   7  13         27.77         25.47        45.10 o                         
  -1   7  13        495.25        590.28        61.00 o                         
   1   7  13         51.21         33.26        44.21 o                         
   3   7  13          4.79        -38.90        66.62 o                         
   5   7  13          3.28         11.53        73.51 o                         
   7   7  13        344.79        414.85        95.42 o                         
   9   7  13        971.05       1161.15       126.82 o                         
  11   7  13       1088.77       1115.09       130.30 o                         
  13   7  13        378.04        308.68       145.09 o                         
 -16   8  13        265.05        250.20        80.12 o                         
 -14   8  13        975.75       1153.37        86.77 o                         
 -12   8  13        809.95        972.03        79.00 o                         
 -10   8  13        708.84        854.27        76.94 o                         
  -8   8  13        389.96        501.15        60.12 o                         
  -6   8  13       1021.60       1038.61        74.25 o                         
  -4   8  13         18.31         34.86        52.20 o                         
  -2   8  13        271.67        317.67        56.81 o                         
   0   8  13       1477.03       1794.99       137.08 o                         
   2   8  13         56.22          0.25        69.70 o                         
   4   8  13         90.08         73.27        74.86 o                         
   6   8  13        136.62        142.04        83.89 o                         
   8   8  13        549.20        552.19       104.72 o                         
  10   8  13        210.72        349.70       142.97 o                         
  12   8  13        252.10        289.83       149.31 o                         
 -13   9  13          5.75         34.78        69.69 o                         
 -11   9  13        123.42        130.19        57.56 o                         
  -9   9  13        102.13        150.38        55.80 o                         
  -7   9  13        249.83        250.75        55.35 o                         
  -5   9  13        258.78        293.47        55.68 o                         
  -3   9  13         25.17        -49.39        63.04 o                         
  -1   9  13         71.83         32.41        66.01 o                         
   1   9  13        111.62         53.53        70.55 o                         
   3   9  13        219.81        130.57       107.49 o                         
   5   9  13        309.05        341.18        89.22 o                         
   7   9  13       1163.64       1181.76       176.69 o                         
   9   9  13       1430.69       1302.41       192.92 o                         
 -10  10  13        992.06       1296.71       114.95 o                         
  -8  10  13        744.90        766.65        74.64 o                         
  -6  10  13        166.55        209.23        63.88 o                         
  -4  10  13         49.49        -11.82        54.88 o                         
  -2  10  13        332.33        308.01        90.42 o                         
   0  10  13        279.70        300.48        81.43 o                         
   2  10  13          3.60        -25.83        73.02 o                         
   4  10  13        141.54        106.14        86.85 o                         
   6  10  13        283.97        232.83       125.56 o                         
 -24   0  14        654.41        886.56       167.61 o                         
 -22   0  14       1368.22       1727.72       185.25 o                         
 -20   0  14        724.96        752.83        82.50 o                         
 -18   0  14       5785.46       6061.83       269.07 o                         
 -16   0  14       7230.15       7594.72       322.12 o                         
 -14   0  14       2822.48       2645.11       136.55 o                         
 -12   0  14       1293.76       1301.49        88.32 o                         
 -10   0  14       2084.07       1966.81       109.72 o                         
  -8   0  14      10274.73      10103.80       403.99 o                         
  -6   0  14      29097.54      26812.63      1041.39 o                         
  -4   0  14      20851.29      18980.16       912.08 o                         
  -2   0  14       1374.26       1176.36       100.47 o                         
   0   0  14       8280.78       8145.64       412.29 o                         
   2   0  14       6298.78       5162.04       502.72 o                         
   4   0  14       2676.64       2520.49       173.57 o                         
   6   0  14      11094.13      13958.28       700.68 o                         
   8   0  14       9661.07      11929.94       616.22 o                         
  10   0  14       7818.36       9768.78       558.95 o                         
  12   0  14       3985.40       5026.66       326.82 o                         
  14   0  14        678.84        910.31       134.40 o                         
  16   0  14       1501.79       1713.65       179.48 o                         
  18   0  14        322.98        319.34       117.44 o                         
 -23   1  14       3697.70       4109.16       217.34 o                         
 -21   1  14       2027.22       2742.14       164.06 o                         
 -19   1  14       5396.61       5979.99       191.15 o                         
 -17   1  14       1492.41       1728.89        81.28 o                         
 -15   1  14       4749.92       5069.88       160.03 o                         
 -13   1  14      12025.49      11750.62       333.87 o                         
 -11   1  14       3037.69       2661.05        92.96 o                         
  -9   1  14       2280.25       1766.81        69.40 o                         
  -7   1  14      12741.60      11967.53       336.16 o                         
  -5   1  14      19667.11      18011.60       546.52 o                         
  -3   1  14       1236.08       1088.87        77.61 o                         
  -1   1  14       4369.22       3867.09       197.68 o                         
   1   1  14         46.74         81.61        36.18 o                         
   3   1  14        391.67        532.30        51.25 o                         
   5   1  14        175.89        172.41        48.49 o                         
   7   1  14         32.32        149.75        54.02 o                         
   9   1  14       1334.62       1730.05       121.23 o                         
  11   1  14       1624.68       1963.82       171.89 o                         
  13   1  14       2329.79       2608.94       196.66 o                         
  15   1  14       1484.36       1759.71       130.36 o                         
  17   1  14       1443.62       1542.20       128.96 o                         
  19   1  14       2590.59       2557.19       240.35 o                         
 -24   2  14          9.48         -2.12        63.29 o                         
 -22   2  14         20.75        143.82        60.65 o                         
 -20   2  14        343.04        505.79        75.98 o                         
 -18   2  14        111.51         97.03        38.91 o                         
 -16   2  14        523.14        616.88        47.40 o                         
 -14   2  14       5400.56       5305.79       164.85 o                         
 -12   2  14       9843.55      10102.30       289.19 o                         
 -10   2  14       4575.75       4368.50       136.46 o                         
  -8   2  14       3389.18       3288.57       111.96 o                         
  -6   2  14       9393.45       7628.27       219.63 o                         
  -4   2  14      11371.56      10840.16       363.24 o                         
  -2   2  14       6199.25       5317.51       322.08 o                         
   0   2  14      15835.74      14438.46       900.78 o                         
   2   2  14      25740.94      27164.85      1390.61 o                         
   4   2  14       9375.81       9575.96       346.20 o                         
   6   2  14       4180.47       5014.90       205.66 o                         
   8   2  14       2935.81       3230.81       196.34 o                         
  10   2  14       2001.20       2516.71       268.34 o                         
  12   2  14       2391.41       3183.92       262.14 o                         
  14   2  14       1741.15       2367.92       296.04 o                         
  16   2  14       2140.78       2232.23       793.94 o                         
  18   2  14        754.50        873.56       133.07 o                         
 -23   3  14       1654.40       1993.63       144.76 o                         
 -21   3  14       2867.79       3424.14       166.08 o                         
 -19   3  14       2242.50       2591.10       133.01 o                         
 -17   3  14        457.61        473.32        56.56 o                         
 -15   3  14       9440.92       9687.16       282.38 o                         
 -13   3  14       8686.18       8514.13       248.56 o                         
 -11   3  14        730.78        591.43        40.92 o                         
  -9   3  14        474.61        427.00        35.04 o                         
  -7   3  14        274.68        232.82        28.43 o                         
  -5   3  14       7141.81       6263.00       201.37 o                         
  -3   3  14      13327.14      12499.74       618.44 o                         
  -1   3  14       5351.75       5968.06       259.04 o                         
   1   3  14        282.29        388.52        46.83 o                         
   3   3  14       1001.51       1042.52        94.83 o                         
   5   3  14          4.03         11.22        38.47 o                         
   7   3  14          5.38          8.52        42.18 o                         
   9   3  14       6089.49       7176.63       368.90 o                         
  11   3  14       1836.16       2261.97       253.38 o                         
  13   3  14        143.73         75.87        93.25 o                         
  15   3  14       1486.14       1701.65       562.26 o                         
  17   3  14       1059.76       1191.69       199.79 o                         
 -22   4  14         13.20         48.68        62.77 o                         
 -20   4  14        129.55        127.57        57.63 o                         
 -18   4  14        977.73       1042.18        80.33 o                         
 -16   4  14        694.04        769.88        69.25 o                         
 -14   4  14         71.13         77.75        35.46 o                         
 -12   4  14       1358.19       1323.26        70.70 o                         
 -10   4  14       4479.87       4391.10       128.42 o                         
  -8   4  14       2772.13       2473.33        97.42 o                         
  -6   4  14       5680.96       5194.40       172.69 o                         
  -4   4  14       6256.32       6199.27       201.80 o                         
  -2   4  14      14406.82      14306.04       443.33 o                         
   0   4  14      26504.97      28711.07       981.63 o                         
   2   4  14      22533.57      24032.86       865.20 o                         
   4   4  14       4891.77       4890.33       192.80 o                         
   6   4  14       3423.59       3623.93       163.65 o                         
   8   4  14       3763.78       4257.40       217.31 o                         
  10   4  14        490.68        643.63       104.97 o                         
  12   4  14        555.45        743.08       113.45 o                         
  14   4  14       1209.67       1553.46       172.26 o                         
  16   4  14        742.30        768.17       169.81 o                         
 -21   5  14       3828.81       4726.77       236.39 o                         
 -19   5  14       1882.55       2254.80       131.26 o                         
 -17   5  14        868.47       1011.85        80.26 o                         
 -15   5  14       2292.54       2269.95       121.33 o                         
 -13   5  14        975.28       1021.98        73.41 o                         
 -11   5  14        875.23        914.22        58.71 o                         
  -9   5  14       5565.51       5209.66       189.76 o                         
  -7   5  14       5496.30       5419.77       169.83 o                         
  -5   5  14        538.67        533.29        53.26 o                         
  -3   5  14         71.04        129.06        42.27 o                         
  -1   5  14          1.55         47.47        40.74 o                         
   1   5  14         65.28         97.31        32.75 o                         
   3   5  14         48.24        127.81        26.52 o                         
   5   5  14         12.83         12.32        39.65 o                         
   7   5  14        787.88        661.51        97.30 o                         
   9   5  14       4988.81       5515.42       455.87 o                         
  11   5  14       1000.66       1110.94       163.03 o                         
  13   5  14        112.02         50.19        91.77 o                         
  15   5  14         83.12          5.82        97.16 o                         
 -20   6  14        231.86        295.27        65.76 o                         
 -18   6  14        426.48        393.74        65.88 o                         
 -16   6  14        493.01        556.52        67.34 o                         
 -14   6  14         20.43         40.66        50.06 o                         
 -12   6  14       1348.40       1430.54        88.57 o                         
 -10   6  14       1520.63       1423.31        76.13 o                         
  -8   6  14        797.00        882.20        65.95 o                         
  -6   6  14       9364.01       9697.62       307.63 o                         
  -4   6  14       4483.42       4428.67       178.76 o                         
  -2   6  14       4025.24       4138.41       218.37 o                         
   0   6  14       9229.77       9223.21       402.96 o                         
   2   6  14       2787.27       2991.29       198.60 o                         
   4   6  14        993.53       1214.78       148.13 o                         
   6   6  14       6511.09       7795.52       371.22 o                         
   8   6  14       6890.44       8076.15       387.09 o                         
  10   6  14       1866.87       2224.09       178.92 o                         
  12   6  14        381.76        382.19       105.29 o                         
  14   6  14        405.61        450.90       115.83 o                         
 -19   7  14        146.54        118.32        78.61 o                         
 -17   7  14        885.42       1081.32        87.88 o                         
 -15   7  14       1398.93       1663.39       105.82 o                         
 -13   7  14       3141.59       3374.79       156.31 o                         
 -11   7  14       2264.03       2493.24       128.47 o                         
  -9   7  14        435.93        649.98        63.38 o                         
  -7   7  14        852.29        865.01        57.72 o                         
  -5   7  14       1230.49       1173.90        77.19 o                         
  -3   7  14        653.99        647.55        62.05 o                         
  -1   7  14        259.81        269.48        51.71 o                         
   1   7  14       1930.80       2061.88       115.72 o                         
   3   7  14        959.14       1010.20       109.01 o                         
   5   7  14        188.34        187.48        81.96 o                         
   7   7  14         59.67         65.81        85.12 o                         
   9   7  14        530.81        611.32       107.65 o                         
  11   7  14        611.83        623.15       116.72 o                         
  13   7  14        137.68        216.71       146.68 o                         
 -16   8  14          9.17         -8.50        62.78 o                         
 -14   8  14        334.60        407.82        71.94 o                         
 -12   8  14       2340.01       2500.21       134.26 o                         
 -10   8  14       2265.25       2255.75       123.60 o                         
  -8   8  14       1972.65       1951.96       113.48 o                         
  -6   8  14       2320.21       2418.25       121.88 o                         
  -4   8  14        192.35        159.62        49.60 o                         
  -2   8  14        237.29        261.98        55.11 o                         
   0   8  14       3118.35       3348.67       231.99 o                         
   2   8  14       3044.08       3279.20       203.57 o                         
   4   8  14       1242.28       1184.69       121.79 o                         
   6   8  14        730.47        794.60       112.34 o                         
   8   8  14        768.88        943.99       124.02 o                         
  10   8  14       1713.85       1713.17       223.39 o                         
 -13   9  14        603.03        712.03        79.92 o                         
 -11   9  14        415.29        469.11        68.22 o                         
  -9   9  14        151.76        223.89        59.04 o                         
  -7   9  14         53.45         59.07        51.28 o                         
  -5   9  14         39.02         58.70        48.46 o                         
  -3   9  14        512.36        414.49        88.84 o                         
  -1   9  14          9.41        -35.90        65.81 o                         
   1   9  14        432.99        393.66        85.10 o                         
   3   9  14         12.09         27.39        76.86 o                         
   5   9  14         40.33         44.22        82.95 o                         
   7   9  14        130.61         99.86       122.49 o                         
   9   9  14        382.79        319.63       144.94 o                         
 -10  10  14        320.61        386.38        69.75 o                         
  -8  10  14        802.76        909.62        82.61 o                         
  -6  10  14        496.24        459.67        74.19 o                         
  -4  10  14       1507.75       1605.43       118.91 o                         
  -2  10  14       1275.99       1222.90       130.22 o                         
   0  10  14        181.05        229.36        88.37 o                         
   2  10  14        185.46        108.79        82.25 o                         
   4  10  14        744.39        673.74       110.45 o                         
 -23   1  15       1028.45        974.36       204.85 o                         
 -21   1  15         11.69         11.08        48.05 o                         
 -19   1  15        917.99       1132.99        69.13 o                         
 -17   1  15        963.01       1048.14        61.07 o                         
 -15   1  15         30.82         24.02        33.24 o                         
 -13   1  15       3506.46       3617.13       120.33 o                         
 -11   1  15        582.30        644.08        41.95 o                         
  -9   1  15        214.89        176.31        28.78 o                         
  -7   1  15        283.24        294.43        30.76 o                         
  -5   1  15        123.63        101.36        28.31 o                         
  -3   1  15        162.15        159.09        37.72 o                         
  -1   1  15       1176.54       1494.66        83.23 o                         
   1   1  15       1368.60       1300.18        80.94 o                         
   3   1  15         91.66        110.62        42.71 o                         
   5   1  15       1675.55       2327.61       123.80 o                         
   7   1  15         26.88         71.25        56.16 o                         
   9   1  15        100.81        156.71        64.38 o                         
  11   1  15          4.04        -27.39        63.93 o                         
  13   1  15        380.13        569.78        86.93 o                         
  15   1  15          0.98         42.34        71.04 o                         
  17   1  15        104.33         53.55        94.54 o                         
 -22   2  15          2.30         -4.63        64.17 o                         
 -20   2  15         20.50         77.46        52.58 o                         
 -18   2  15       1570.81       1707.58        82.52 o                         
 -16   2  15         16.58         10.82        34.22 o                         
 -14   2  15       1154.76       1120.55        59.16 o                         
 -12   2  15        667.13        779.72        46.90 o                         
 -10   2  15         40.10         33.21        26.80 o                         
  -8   2  15        375.70        327.71        31.91 o                         
  -6   2  15         78.32        115.61        25.94 o                         
  -4   2  15        463.61        443.38        36.67 o                         
  -2   2  15       4073.71       4082.47       266.11 o                         
   0   2  15       1582.28       1697.64        90.89 o                         
   2   2  15        187.71        246.75        44.42 o                         
   4   2  15       9577.40      10546.08       379.21 o                         
   6   2  15       1279.70       1475.13        98.22 o                         
   8   2  15        870.94        948.03        80.90 o                         
  10   2  15        761.78        939.56        88.52 o                         
  12   2  15         25.27         48.21        63.44 o                         
  14   2  15        255.71        233.38        76.53 o                         
  16   2  15        134.84        134.69       106.64 o                         
  18   2  15         20.31         26.11       107.22 o                         
 -23   3  15         48.07         74.96        66.03 o                         
 -21   3  15        294.69        283.37        64.53 o                         
 -19   3  15        160.28        132.85        53.80 o                         
 -17   3  15        369.77        338.34        46.21 o                         
 -15   3  15         34.22         61.58        34.21 o                         
 -13   3  15        257.58        275.82        36.64 o                         
 -11   3  15         12.69         12.64        29.14 o                         
  -9   3  15        145.86        113.13        29.03 o                         
  -7   3  15       2112.19       2147.65        78.87 o                         
  -5   3  15       3612.44       3903.28       136.37 o                         
  -3   3  15         54.81         29.18        25.42 o                         
  -1   3  15        203.88        241.24        43.13 o                         
   1   3  15       2196.71       2380.14       185.26 o                         
   3   3  15       2686.52       2937.24       251.41 o                         
   5   3  15          2.14         51.70        42.52 o                         
   7   3  15       2292.74       2522.71       145.79 o                         
   9   3  15         46.87         16.27        50.69 o                         
  11   3  15         63.04        123.37        57.16 o                         
  13   3  15        709.53        684.07       213.55 o                         
  15   3  15         42.67         87.35       106.68 o                         
  17   3  15        233.70        172.22       114.69 o                         
 -22   4  15        335.05        465.46        83.23 o                         
 -20   4  15        212.57        176.53        59.87 o                         
 -18   4  15        383.82        486.48        63.09 o                         
 -16   4  15        454.42        435.98        58.03 o                         
 -14   4  15         94.43         77.90        37.11 o                         
 -12   4  15        672.07        657.95        45.51 o                         
 -10   4  15       1157.67       1204.60        61.15 o                         
  -8   4  15         63.09         52.32        28.59 o                         
  -6   4  15          9.11         22.62        26.90 o                         
  -4   4  15       5062.64       5081.09       171.04 o                         
  -2   4  15        977.41        893.76        52.17 o                         
   0   4  15        273.66        299.83        47.99 o                         
   2   4  15         32.13         50.63        42.35 o                         
   4   4  15        908.42        949.06        74.16 o                         
   6   4  15        196.23        163.22        47.04 o                         
   8   4  15         83.99        195.10        63.03 o                         
  10   4  15        645.36        769.50       109.65 o                         
  12   4  15        871.70       1166.21       172.06 o                         
  14   4  15         83.42         56.44        96.71 o                         
  16   4  15         67.65        192.96       152.57 o                         
 -21   5  15         31.48         78.69        61.97 o                         
 -19   5  15          1.58         27.31        54.36 o                         
 -17   5  15          2.09        -10.46        49.81 o                         
 -15   5  15          3.11        -36.16        67.48 o                         
 -13   5  15       1005.60       1038.51        75.10 o                         
 -11   5  15       1322.69       1241.61        68.70 o                         
  -9   5  15          6.77         18.11        36.05 o                         
  -7   5  15         78.80        -11.05        34.67 o                         
  -5   5  15       2207.90       2269.95       112.89 o                         
  -3   5  15       3125.83       3263.94       143.29 o                         
  -1   5  15       2218.36       2522.55       123.79 o                         
   1   5  15        768.42        806.83        66.47 o                         
   3   5  15        273.79        278.41        49.91 o                         
   5   5  15        444.84        439.25        55.32 o                         
   7   5  15       3786.64       4220.22       240.13 o                         
   9   5  15        380.11        577.64       102.86 o                         
  11   5  15        555.20        711.60       114.96 o                         
  13   5  15        125.46         63.46       101.77 o                         
  15   5  15         17.40        -19.33        99.30 o                         
 -20   6  15         35.63        -24.02        59.95 o                         
 -18   6  15        591.83        552.95        70.49 o                         
 -16   6  15        545.67        615.02        68.75 o                         
 -14   6  15       1568.12       1669.59       108.97 o                         
 -12   6  15        589.24        716.04        67.49 o                         
 -10   6  15        667.42        579.26        50.93 o                         
  -8   6  15       2597.72       2292.03       182.08 o                         
  -6   6  15          0.77         46.91        43.39 o                         
  -4   6  15       1028.38        913.00        69.29 o                         
  -2   6  15        444.43        391.61        53.42 o                         
   0   6  15        374.44        371.46        53.25 o                         
   2   6  15        359.23        314.72        53.48 o                         
   4   6  15         57.69         26.21        74.54 o                         
   6   6  15        509.39        587.38       100.68 o                         
   8   6  15        608.98        560.41       100.10 o                         
  10   6  15        139.35        118.96        92.82 o                         
  12   6  15        229.66        179.32       102.07 o                         
  14   6  15        410.77        339.83       115.45 o                         
 -17   7  15         46.67        118.78        59.19 o                         
 -15   7  15         53.15         21.66        55.86 o                         
 -13   7  15        576.88        713.39        71.81 o                         
 -11   7  15       2775.10       2993.70       143.78 o                         
  -9   7  15       3941.36       3938.88       189.22 o                         
  -7   7  15        605.82        732.49        55.35 o                         
  -5   7  15        178.14        205.02        49.18 o                         
  -3   7  15         61.91         99.72        47.28 o                         
  -1   7  15        172.29        197.59        49.95 o                         
   1   7  15        241.45        205.27        76.88 o                         
   3   7  15       1545.63       1883.85       155.87 o                         
   5   7  15       1102.39       1029.31       118.32 o                         
   7   7  15        671.66        806.18       114.97 o                         
   9   7  15        488.56        647.68       119.91 o                         
  11   7  15        908.33        975.12       130.45 o                         
  13   7  15        242.50        442.51       161.43 o                         
 -16   8  15          8.25         85.98        60.38 o                         
 -14   8  15        374.68        373.34        66.15 o                         
 -12   8  15         92.80         96.69        57.30 o                         
 -10   8  15        115.97        167.32        56.20 o                         
  -8   8  15          4.47         14.41        48.22 o                         
  -6   8  15         65.03         98.20        47.79 o                         
  -4   8  15        272.45        315.64        54.34 o                         
  -2   8  15         75.43         -1.78        53.34 o                         
   0   8  15        111.87         44.57        68.77 o                         
   2   8  15         37.17         69.29        77.49 o                         
   4   8  15         14.17        -23.68        76.42 o                         
   6   8  15        832.91        892.07       118.12 o                         
   8   8  15        404.62        381.32       105.88 o                         
  10   8  15        472.58        534.16       155.67 o                         
 -13   9  15        570.13        685.85        77.01 o                         
 -11   9  15        969.95       1116.76        89.14 o                         
  -9   9  15        592.66        697.07        72.93 o                         
  -7   9  15         33.17         31.49        51.09 o                         
  -5   9  15         78.07         82.10        58.20 o                         
  -3   9  15       1345.82       1294.44       129.78 o                         
  -1   9  15        119.97        112.72        75.12 o                         
   1   9  15          7.53        -69.83        69.83 o                         
   3   9  15        436.40        502.05        96.99 o                         
   5   9  15        820.05        823.06       114.44 o                         
   7   9  15        831.78        871.54       167.11 o                         
  -8  10  15        292.36        384.22        84.32 o                         
  -6  10  15        262.29        201.20        68.83 o                         
  -4  10  15         21.92        -26.22        57.88 o                         
  -2  10  15        111.49        128.35        80.74 o                         
   0  10  15        358.47        322.97        96.44 o                         
   2  10  15        126.20        106.52        80.97 o                         
 -22   0  16        283.01        293.73        91.65 o                         
 -20   0  16       1812.59       2001.92       133.68 o                         
 -18   0  16       1047.32       1049.03        89.01 o                         
 -16   0  16       9224.42      10438.11       429.90 o                         
 -14   0  16       7439.42       7297.61       309.28 o                         
 -12   0  16       6232.15       5895.15       251.97 o                         
 -10   0  16       3333.71       3023.56       146.03 o                         
  -8   0  16      11084.55      11394.90       458.23 o                         
  -6   0  16       7411.41       7101.92       295.04 o                         
  -4   0  16      27547.52      24990.28      1198.24 o                         
  -2   0  16       4026.31       3908.28       223.09 o                         
   0   0  16       2353.72       2447.45       196.28 o                         
   2   0  16        123.50        125.71        70.57 o                         
   4   0  16        976.43       1353.86       220.43 o                         
   6   0  16         16.02          4.03        73.84 o                         
   8   0  16       1012.08       1107.52       132.45 o                         
  10   0  16       1128.14       1319.92       152.03 o                         
  12   0  16        144.62        163.42       105.26 o                         
  14   0  16         87.19        198.93       110.10 o                         
  16   0  16       1331.99       1153.57       155.02 o                         
 -23   1  16          1.09         30.81        59.03 o                         
 -21   1  16         23.78         39.82        43.73 o                         
 -19   1  16         86.01         55.29        39.89 o                         
 -17   1  16        657.47        678.12        51.78 o                         
 -15   1  16       6469.12       6836.83       207.35 o                         
 -13   1  16       3706.16       3857.61       127.62 o                         
 -11   1  16       1309.68       1449.75        67.64 o                         
  -9   1  16       5547.57       5158.99       157.09 o                         
  -7   1  16      20051.69      19036.00       527.63 o                         
  -5   1  16      15010.11      14180.48       435.06 o                         
  -3   1  16      22979.52      21584.98       733.48 o                         
  -1   1  16      13862.76      13134.24       689.07 o                         
   1   1  16      14784.04      14905.11       517.02 o                         
   3   1  16       6841.05       7156.61       364.76 o                         
   5   1  16       4543.06       4895.25       203.42 o                         
   7   1  16       5930.54       6995.29       307.99 o                         
   9   1  16       4317.14       5841.06       248.83 o                         
  11   1  16       3890.43       5093.26       233.52 o                         
  13   1  16       7617.05       9744.13       383.66 o                         
  15   1  16       2891.22       3059.05       218.17 o                         
  17   1  16       2770.09       3032.03       230.71 o                         
 -22   2  16       3173.94       3597.73       173.02 o                         
 -20   2  16       1171.79       1377.67        85.99 o                         
 -18   2  16        453.26        457.68        47.82 o                         
 -16   2  16       3185.90       3533.87       124.24 o                         
 -14   2  16       2732.79       2625.95        99.16 o                         
 -12   2  16       7966.68       7895.22       231.10 o                         
 -10   2  16       3277.58       2935.27       102.33 o                         
  -8   2  16       6040.46       5556.54       168.04 o                         
  -6   2  16       2755.01       2463.23        97.88 o                         
  -4   2  16       8582.60       7741.54       247.13 o                         
  -2   2  16       4491.08       4100.39       217.41 o                         
   0   2  16         37.64        129.27        40.67 o                         
   2   2  16        524.72        576.58        57.26 o                         
   4   2  16       1958.22       2229.44       169.66 o                         
   6   2  16        122.26        148.86        53.45 o                         
   8   2  16         42.58         41.90        55.78 o                         
  10   2  16        192.90        293.85        70.95 o                         
  12   2  16        542.45        734.63        91.04 o                         
  14   2  16          4.95        -20.17        97.35 o                         
  16   2  16          4.80         43.26       101.45 o                         
 -21   3  16         57.44         72.81        56.80 o                         
 -19   3  16        402.20        464.58        64.55 o                         
 -17   3  16        644.48        660.58        51.08 o                         
 -15   3  16         41.47         -0.94        33.76 o                         
 -13   3  16         12.86          4.02        31.89 o                         
 -11   3  16       4451.91       4363.65       139.32 o                         
  -9   3  16       6847.62       6642.77       196.36 o                         
  -7   3  16       6595.56       6197.21       184.86 o                         
  -5   3  16      10721.76      10664.12       334.09 o                         
  -3   3  16      20558.64      19489.79       685.82 o                         
  -1   3  16      12124.90      11914.40       827.25 o                         
   1   3  16      10635.04      10569.20       809.39 o                         
   3   3  16      12420.49      13245.63      1077.73 o                         
   5   3  16      18126.76      20431.04       910.62 o                         
   7   3  16       4122.34       4618.66       222.84 o                         
   9   3  16       2926.69       3590.89       194.82 o                         
  11   3  16       2957.18       3665.38       328.47 o                         
  13   3  16       1705.08       2151.61       355.70 o                         
  15   3  16        823.01       1064.35       179.95 o                         
 -22   4  16       2204.21       2557.60       148.11 o                         
 -20   4  16       2512.02       2949.87       149.96 o                         
 -18   4  16       3493.90       3572.13       164.48 o                         
 -16   4  16       1966.76       2151.82       119.16 o                         
 -14   4  16        757.90        813.09        58.01 o                         
 -12   4  16       4164.65       4244.04       139.28 o                         
 -10   4  16        478.43        485.52        41.48 o                         
  -8   4  16        967.50        968.32        51.18 o                         
  -6   4  16       4457.59       4098.19       144.48 o                         
  -4   4  16       3400.71       2935.06       112.37 o                         
  -2   4  16        853.99        801.39        49.45 o                         
   0   4  16        172.33        142.86        46.84 o                         
   2   4  16       1205.34       1171.42        85.11 o                         
   4   4  16       3585.23       3641.99       292.50 o                         
   6   4  16        274.87        406.38        87.86 o                         
   8   4  16       1280.36       1320.03        93.44 o                         
  10   4  16         55.31         88.30        91.16 o                         
  12   4  16         76.59        -62.84        95.14 o                         
  14   4  16         54.42         48.79        97.55 o                         
  16   4  16         90.26        -21.08       111.59 o                         
 -21   5  16         26.79          5.93        59.68 o                         
 -19   5  16         63.61        142.97        59.31 o                         
 -17   5  16        383.19        411.14        62.48 o                         
 -15   5  16        984.84       1023.00        78.99 o                         
 -13   5  16       1007.99        973.66        75.08 o                         
 -11   5  16        295.74        305.00        43.70 o                         
  -9   5  16        901.72        822.67        56.69 o                         
  -7   5  16        231.68        223.89        40.69 o                         
  -5   5  16        754.51        807.65        65.11 o                         
  -3   5  16      10836.44      10900.63       387.35 o                         
  -1   5  16      11024.32      11281.17       444.34 o                         
   1   5  16       8794.84       9537.25       355.85 o                         
   3   5  16      10558.25      11613.95       494.95 o                         
   5   5  16      12477.13      14080.27       556.68 o                         
   7   5  16       3818.39       4981.26       273.67 o                         
   9   5  16       4402.49       5405.63       296.30 o                         
  11   5  16       2477.60       2821.84       748.62 o                         
  13   5  16        593.34        682.89       121.82 o                         
  15   5  16        175.42        103.25       114.41 o                         
 -18   6  16       1831.64       2101.79       129.14 o                         
 -16   6  16       1891.49       1967.95       119.42 o                         
 -14   6  16       2911.58       3070.18       148.20 o                         
 -12   6  16       3528.88       3679.76       162.90 o                         
 -10   6  16        271.23        305.51        48.65 o                         
  -8   6  16         14.29         35.65        38.67 o                         
  -6   6  16       5796.70       5649.90       219.36 o                         
  -4   6  16       5642.42       5169.19       208.79 o                         
  -2   6  16         45.53         73.19        46.01 o                         
   0   6  16         17.73         27.42        47.43 o                         
   2   6  16         59.90        153.20        71.30 o                         
   4   6  16         37.03         26.25        79.24 o                         
   6   6  16         30.23         48.77        82.48 o                         
   8   6  16        171.53         97.36        89.86 o                         
  10   6  16        141.86        193.73        98.10 o                         
  12   6  16        263.90        348.52       110.81 o                         
 -17   7  16         11.16          4.77        57.46 o                         
 -15   7  16         51.36         51.22        55.37 o                         
 -13   7  16        651.68        606.93        69.56 o                         
 -11   7  16        713.63        768.70        72.41 o                         
  -9   7  16       3249.75       3335.26       152.77 o                         
  -7   7  16       1029.87        987.00        63.45 o                         
  -5   7  16         47.12         25.05        46.47 o                         
  -3   7  16       1822.17       1816.13       107.56 o                         
  -1   7  16       3585.87       3886.38       171.40 o                         
   1   7  16       3501.15       3912.35       222.10 o                         
   3   7  16       3595.43       3958.00       303.62 o                         
   5   7  16       2241.33       2532.04       183.01 o                         
   7   7  16       1359.34       1453.58       184.09 o                         
   9   7  16       1945.71       1920.80       167.56 o                         
  11   7  16       1646.52       1769.26       195.63 o                         
 -14   8  16        765.25        885.39        82.48 o                         
 -12   8  16       1354.15       1499.32       100.09 o                         
 -10   8  16       3122.34       3486.10       161.68 o                         
  -8   8  16       1547.51       1602.97       102.42 o                         
  -6   8  16        410.07        425.22        58.11 o                         
  -4   8  16         10.93         27.10        47.11 o                         
  -2   8  16          6.84        -22.58        72.90 o                         
   0   8  16        280.18        245.61        79.21 o                         
   2   8  16        323.36        219.24        84.51 o                         
   4   8  16        109.71         68.51        81.52 o                         
   6   8  16        105.76         84.02        88.67 o                         
   8   8  16        364.09        270.11       105.12 o                         
 -11   9  16        144.29        136.62        68.41 o                         
  -9   9  16        823.85        915.35        79.86 o                         
  -7   9  16       2246.21       2587.78       134.10 o                         
  -5   9  16       2682.64       2816.16       162.93 o                         
  -3   9  16        891.32        986.91       120.32 o                         
  -1   9  16        226.81        167.73        78.82 o                         
   1   9  16         85.69         56.43        78.69 o                         
   3   9  16        573.00        668.35       107.52 o                         
   5   9  16        805.39        820.91       117.74 o                         
  -6  10  16         43.53        -46.12        62.23 o                         
  -4  10  16        123.93         52.73       140.04 o                         
  -2  10  16        176.01        142.94        88.84 o                         
   0  10  16         81.09         58.80        89.50 o                         
 -23   1  17        252.21        370.32        79.85 o                         
 -21   1  17          1.53         31.96        43.97 o                         
 -19   1  17        125.03        168.85        42.61 o                         
 -17   1  17         38.99         21.46        36.53 o                         
 -15   1  17       1448.80       1513.28        74.35 o                         
 -13   1  17        214.61        188.17        35.60 o                         
 -11   1  17        299.49        295.12        36.06 o                         
  -9   1  17        105.99         83.29        30.54 o                         
  -7   1  17        184.72        201.62        31.72 o                         
  -5   1  17         81.04         92.72        32.40 o                         
  -3   1  17       1674.17       1421.91        84.65 o                         
  -1   1  17       4422.39       3677.84       153.57 o                         
   1   1  17         53.87         71.10        42.69 o                         
   3   1  17          0.09         -1.45        45.22 o                         
   5   1  17        109.28        165.69        55.14 o                         
   7   1  17        485.22        623.65        75.33 o                         
   9   1  17        568.98        646.65        82.44 o                         
  11   1  17        506.07        623.87        88.00 o                         
  13   1  17        616.50        765.35        96.26 o                         
  15   1  17         26.88        -14.01        72.47 o                         
 -22   2  17          7.19         93.15        61.46 o                         
 -20   2  17        179.99        217.99        51.71 o                         
 -18   2  17        167.09        117.45        40.25 o                         
 -16   2  17       1556.23       1490.77        76.78 o                         
 -14   2  17         13.89        -18.64        32.02 o                         
 -12   2  17         77.81         80.68        32.78 o                         
 -10   2  17         18.31         13.25        29.34 o                         
  -8   2  17        303.90        283.62        33.63 o                         
  -6   2  17         65.39         39.50        31.68 o                         
  -4   2  17       1095.21        998.78        57.83 o                         
  -2   2  17         86.30         63.46        42.00 o                         
   0   2  17         33.92         57.58        41.86 o                         
   2   2  17          2.31          2.02        43.46 o                         
   4   2  17       1953.24       1924.16       157.25 o                         
   6   2  17        171.26        221.11        56.65 o                         
   8   2  17        620.07        726.02        78.09 o                         
  10   2  17        304.73        445.33        76.67 o                         
  12   2  17        895.55        934.74       117.75 o                         
  14   2  17        438.03        414.96       115.47 o                         
  16   2  17          1.58        -98.54        98.96 o                         
 -21   3  17          0.86         39.43        58.41 o                         
 -19   3  17        107.12        105.86        54.04 o                         
 -17   3  17        640.43        602.77        50.55 o                         
 -15   3  17       1868.03       1742.65        83.32 o                         
 -13   3  17         19.51         19.70        33.27 o                         
 -11   3  17        237.31        272.45        36.35 o                         
  -9   3  17        149.02        185.59        32.42 o                         
  -7   3  17        919.51        790.71        46.78 o                         
  -5   3  17        603.33        705.92        48.29 o                         
  -3   3  17        333.95        389.61        39.20 o                         
  -1   3  17       4198.28       4255.60       173.76 o                         
   1   3  17       1836.11       1877.94       167.44 o                         
   3   3  17        399.16        460.01        57.68 o                         
   5   3  17        601.13        762.96        70.89 o                         
   7   3  17       3712.62       4057.08       184.36 o                         
   9   3  17        835.09       1161.24        93.13 o                         
  11   3  17          6.42        -42.92        89.13 o                         
  13   3  17        290.58        248.10       108.61 o                         
  15   3  17         38.86         11.63       109.77 o                         
 -20   4  17        178.12        189.37        61.41 o                         
 -18   4  17         15.92        -24.99        51.50 o                         
 -16   4  17       1021.34       1063.78        80.10 o                         
 -14   4  17       1509.24       1570.78        77.74 o                         
 -12   4  17       2466.47       2218.65        90.44 o                         
 -10   4  17        111.22         67.04        33.11 o                         
  -8   4  17        339.33        348.30        35.68 o                         
  -6   4  17       1637.77       1488.57        74.40 o                         
  -4   4  17          4.34        -24.55        28.00 o                         
  -2   4  17       2384.44       2397.89        98.87 o                         
   0   4  17       2631.83       2470.67       148.09 o                         
   2   4  17       1132.08       1076.34        89.38 o                         
   4   4  17       2942.74       2947.19       199.24 o                         
   6   4  17          3.19         -6.10        48.99 o                         
   8   4  17        440.85        622.41       104.14 o                         
  10   4  17        386.64        386.43       104.47 o                         
  12   4  17          1.45        -45.37        93.43 o                         
  14   4  17        208.94        132.59       107.87 o                         
 -19   5  17          1.87        -18.47        68.44 o                         
 -17   5  17        546.79        557.25        68.56 o                         
 -15   5  17        482.89        449.31        62.32 o                         
 -13   5  17       1030.37       1191.52        82.29 o                         
 -11   5  17         93.94         65.09        39.57 o                         
  -9   5  17        182.00        105.86        41.30 o                         
  -7   5  17         61.52         55.05        31.19 o                         
  -5   5  17        477.09        476.19        69.08 o                         
  -3   5  17         90.12        177.62        49.79 o                         
  -1   5  17         81.70        133.67        49.86 o                         
   1   5  17        118.96        169.29        52.56 o                         
   3   5  17        178.19        217.05        54.60 o                         
   5   5  17        206.84        250.19        61.67 o                         
   7   5  17         44.72        -35.62        82.08 o                         
   9   5  17         42.43         39.09        87.65 o                         
  11   5  17          1.13         41.95        95.85 o                         
  13   5  17         75.11        -21.23       104.07 o                         
 -18   6  17          1.34         35.42        58.28 o                         
 -16   6  17         28.32        -27.11        52.54 o                         
 -14   6  17        133.17        145.59        54.80 o                         
 -12   6  17        984.48       1032.83        78.89 o                         
 -10   6  17        535.34        612.83        65.42 o                         
  -8   6  17       1454.92       1451.32        83.77 o                         
  -6   6  17        443.79        445.25        57.13 o                         
  -4   6  17       1176.90       1194.85        83.66 o                         
  -2   6  17        908.53        946.26        75.12 o                         
   0   6  17        775.76        965.35        76.52 o                         
   2   6  17        243.34        346.08        56.61 o                         
   4   6  17       1785.16       2112.27       167.21 o                         
   6   6  17       1640.15       1831.73       160.80 o                         
   8   6  17       1128.38       1158.83       131.53 o                         
  10   6  17         77.55         86.25       100.30 o                         
  12   6  17        131.80        105.27       107.41 o                         
 -17   7  17        766.77        957.73        93.73 o                         
 -15   7  17        336.36        253.33        64.26 o                         
 -13   7  17         11.59         50.94        54.44 o                         
 -11   7  17        283.28        354.14        61.76 o                         
  -9   7  17        570.27        649.62        67.42 o                         
  -7   7  17         93.17         90.61        42.25 o                         
  -5   7  17        135.47        143.91        50.15 o                         
  -3   7  17       1437.73       1384.90        92.05 o                         
  -1   7  17        686.31        624.77        65.20 o                         
   1   7  17        345.81        354.26        85.26 o                         
   3   7  17        634.04        643.22       104.50 o                         
   5   7  17        153.92        205.00        92.07 o                         
   7   7  17        170.34        159.51        95.68 o                         
   9   7  17         49.33        -69.62        95.34 o                         
  11   7  17         50.03        -79.11       101.99 o                         
 -14   8  17         80.92        -22.31        59.21 o                         
 -12   8  17        420.55        508.32        69.34 o                         
 -10   8  17       1075.20       1204.03        88.15 o                         
  -8   8  17        703.40        718.01        71.37 o                         
  -6   8  17       1477.05       1628.87        99.86 o                         
  -4   8  17       1168.65       1278.86        88.91 o                         
  -2   8  17         93.23         44.43        69.67 o                         
   0   8  17        626.26        555.05        95.25 o                         
   2   8  17        321.02        255.68        88.28 o                         
   4   8  17        340.65        353.22        96.62 o                         
   6   8  17        860.40        959.26       124.56 o                         
   8   8  17        639.49        626.24       122.32 o                         
 -11   9  17          7.95         24.14        58.45 o                         
  -9   9  17          1.35         21.63        55.56 o                         
  -7   9  17         32.55         79.56        54.22 o                         
  -5   9  17        196.85        204.07        68.45 o                         
  -3   9  17        128.85        143.11        83.23 o                         
  -1   9  17         82.37         15.63        74.39 o                         
   1   9  17         41.16          8.01        82.20 o                         
   3   9  17          0.25        -65.27        84.60 o                         
   5   9  17         40.89        -89.21        89.21 o                         
 -22   0  18        225.13        231.38        74.43 o                         
 -20   0  18        129.06        146.63        61.53 o                         
 -18   0  18        401.66        384.92        67.68 o                         
 -16   0  18         46.54         66.19        56.65 o                         
 -14   0  18        358.08        323.86        56.07 o                         
 -12   0  18        180.35        180.37        50.51 o                         
 -10   0  18        716.33        884.21        73.74 o                         
  -8   0  18       4886.92       4574.50       204.07 o                         
  -6   0  18      18808.34      18554.66       731.50 o                         
  -4   0  18       3536.51       3595.71       214.59 o                         
  -2   0  18       2977.82       3024.55       190.23 o                         
   0   0  18        839.91        716.07        89.00 o                         
   2   0  18        238.95        237.58        73.84 o                         
   4   0  18      12871.46      13495.34       681.77 o                         
   6   0  18       3388.22       4159.86       512.75 o                         
   8   0  18        235.99        208.96        98.96 o                         
  10   0  18       1850.23       2488.30       222.53 o                         
  12   0  18        526.52        549.46       127.29 o                         
  14   0  18       1538.99       1710.38       188.08 o                         
  16   0  18       6295.16       6670.27       415.89 o                         
 -21   1  18        835.04        901.33        65.85 o                         
 -19   1  18        498.30        607.15        54.19 o                         
 -17   1  18       1949.50       1956.20        89.95 o                         
 -15   1  18       6006.71       6351.78       195.66 o                         
 -13   1  18      11601.43      11206.45       322.38 o                         
 -11   1  18      14602.50      13983.85       396.32 o                         
  -9   1  18      16414.45      15157.17       426.24 o                         
  -7   1  18      24255.91      23116.73       640.53 o                         
  -5   1  18      24495.01      22515.86       683.45 o                         
  -3   1  18       6454.84       6270.71       236.37 o                         
  -1   1  18       7479.49       7050.96       263.03 o                         
   1   1  18        973.70        916.79        79.26 o                         
   3   1  18         17.75         35.16        48.24 o                         
   5   1  18        606.29        818.12        78.98 o                         
   7   1  18        177.96        301.62        66.63 o                         
   9   1  18        553.74        620.04        86.10 o                         
  11   1  18        538.37        535.73        88.19 o                         
  13   1  18        448.37        595.49        92.84 o                         
  15   1  18        101.88        101.98       104.28 o                         
 -22   2  18        275.76        375.87        67.80 o                         
 -20   2  18         32.77        -12.04        45.95 o                         
 -18   2  18         65.59         57.84        39.84 o                         
 -16   2  18         15.74        -22.65        35.37 o                         
 -14   2  18        602.05        615.66        47.76 o                         
 -12   2  18        120.03        119.81        34.74 o                         
 -10   2  18        110.87        125.46        33.06 o                         
  -8   2  18        796.43        792.80        47.38 o                         
  -6   2  18       7879.30       7312.15       239.04 o                         
  -4   2  18       5555.22       5422.17       264.64 o                         
  -2   2  18      11282.91      11013.33       454.81 o                         
   0   2  18       8099.25       8086.96       410.60 o                         
   2   2  18       3219.53       3056.28       141.26 o                         
   4   2  18       2894.99       3258.24       156.83 o                         
   6   2  18        263.55        358.07        63.46 o                         
   8   2  18       1365.77       1756.10       122.18 o                         
  10   2  18       4629.98       6411.40       287.44 o                         
  12   2  18       2656.28       3523.39       194.08 o                         
  14   2  18        697.46        752.02       152.31 o                         
 -21   3  18       2635.06       2918.46       153.65 o                         
 -19   3  18       2312.97       2740.28       142.17 o                         
 -17   3  18       5031.61       5313.60       173.16 o                         
 -15   3  18       9077.12       9460.94       278.95 o                         
 -13   3  18       3091.63       3317.31       119.34 o                         
 -11   3  18       4990.11       4993.06       157.72 o                         
  -9   3  18       6071.30       5841.39       179.26 o                         
  -7   3  18       2642.61       2323.09        89.07 o                         
  -5   3  18      11970.82      10657.64       480.76 o                         
  -3   3  18       7122.07       6616.15       328.65 o                         
  -1   3  18        850.36        822.36        66.99 o                         
   1   3  18       2594.78       2633.84       151.84 o                         
   3   3  18       5470.31       5554.50       290.88 o                         
   5   3  18       5451.61       5832.05       409.93 o                         
   7   3  18       1204.64       1203.23        91.81 o                         
   9   3  18        327.97        410.24        71.12 o                         
  11   3  18        163.97        299.28       108.40 o                         
  13   3  18         35.68        -44.02       101.28 o                         
  15   3  18        290.54        113.85       114.21 o                         
 -20   4  18         54.11         70.38        59.21 o                         
 -18   4  18         14.42         30.84        53.47 o                         
 -16   4  18          0.81        -48.46        48.46 o                         
 -14   4  18        934.04        883.68        56.99 o                         
 -12   4  18         61.04         56.22        34.72 o                         
 -10   4  18         47.46         53.28        32.98 o                         
  -8   4  18         24.63          3.56        29.71 o                         
  -6   4  18        914.13        886.82        56.14 o                         
  -4   4  18       2248.55       1993.55        89.44 o                         
  -2   4  18       5312.95       5307.65       182.94 o                         
   0   4  18       2992.99       3010.07       171.86 o                         
   2   4  18       3155.27       3395.04       245.36 o                         
   4   4  18       4173.61       4480.75       196.90 o                         
   6   4  18       6776.67       7554.96       298.60 o                         
   8   4  18       3302.10       3586.00       232.40 o                         
  10   4  18        179.27        266.82       105.82 o                         
  12   4  18       1567.36       1885.81       174.32 o                         
  14   4  18       2201.18       2580.64       283.68 o                         
 -19   5  18       2197.15       2646.02       145.97 o                         
 -17   5  18       3346.12       3638.28       169.85 o                         
 -15   5  18       5394.11       5525.55       223.89 o                         
 -13   5  18       2080.79       2290.58       126.02 o                         
 -11   5  18       1724.40       1809.37       101.79 o                         
  -9   5  18       4072.82       4138.85       138.00 o                         
  -7   5  18       2081.59       2024.51        85.09 o                         
  -5   5  18       3231.90       3063.49       142.02 o                         
  -3   5  18       5123.75       5196.88       208.78 o                         
  -1   5  18        622.18        640.90        65.77 o                         
   1   5  18       2228.41       2266.19       132.42 o                         
   3   5  18       5672.96       5557.96       388.29 o                         
   5   5  18       2155.79       2492.14       183.78 o                         
   7   5  18          1.19        -23.67        87.48 o                         
   9   5  18         22.60        -71.42        89.47 o                         
  11   5  18          5.45        -86.36        98.49 o                         
  13   5  18          0.18        -82.43       102.31 o                         
 -18   6  18        199.64        247.70        64.61 o                         
 -16   6  18          9.15        -26.41        54.89 o                         
 -14   6  18          3.65         -6.66        51.43 o                         
 -12   6  18        180.80        197.02        55.57 o                         
 -10   6  18       2580.44       2860.92       140.27 o                         
  -8   6  18       2157.33       2100.53       102.09 o                         
  -6   6  18        305.89        200.65        52.10 o                         
  -4   6  18        336.00        298.83        55.35 o                         
  -2   6  18         56.99         68.44        48.89 o                         
   0   6  18       1469.12       1423.68        95.09 o                         
   2   6  18       2796.59       2756.09       183.02 o                         
   4   6  18       2984.92       3360.12       359.76 o                         
   6   6  18       3902.68       4506.51       263.41 o                         
   8   6  18       1719.74       1964.09       172.30 o                         
  10   6  18       1066.48       1315.13       189.90 o                         
 -15   7  18       1427.16       1534.06       104.79 o                         
 -13   7  18       2361.95       2414.45       134.76 o                         
 -11   7  18       1024.61       1178.11        86.93 o                         
  -9   7  18       1984.55       2232.28       123.12 o                         
  -7   7  18       1966.28       1963.99       102.65 o                         
  -5   7  18       1156.72       1108.93        81.01 o                         
  -3   7  18       2935.59       2832.88       142.03 o                         
  -1   7  18        771.96        743.63        94.98 o                         
   1   7  18        298.04        315.89        88.52 o                         
   3   7  18        957.15       1053.77       120.38 o                         
   5   7  18        200.66        207.75        94.68 o                         
   7   7  18         34.45         27.70        95.98 o                         
   9   7  18         20.82        -69.19        99.91 o                         
 -14   8  18         50.00         66.71        61.77 o                         
 -12   8  18          0.90        -51.00        56.61 o                         
 -10   8  18         17.05         20.01        55.45 o                         
  -8   8  18         41.65         33.39        52.18 o                         
  -6   8  18        556.16        587.21        78.25 o                         
  -4   8  18       1809.92       1871.85       140.22 o                         
  -2   8  18       1633.21       1585.31       127.35 o                         
   0   8  18        778.21        767.89       103.59 o                         
   2   8  18        471.79        590.29       102.73 o                         
   4   8  18        620.14        668.01       111.09 o                         
   6   8  18        770.59        747.63       124.15 o                         
  -9   9  18        886.08       1021.47        85.74 o                         
  -7   9  18       1386.13       1403.10       111.80 o                         
  -5   9  18        747.79        843.16        90.82 o                         
  -3   9  18        168.64        213.01        90.10 o                         
  -1   9  18         22.88         55.22        75.45 o                         
   1   9  18         22.10          8.01        83.25 o                         
   3   9  18         20.00         52.83        90.90 o                         
 -21   1  19         68.12         68.52        46.37 o                         
 -19   1  19        164.95        174.46        45.01 o                         
 -17   1  19         52.31         19.69        38.05 o                         
 -15   1  19       1134.37       1074.33        60.64 o                         
 -13   1  19       1558.84       1600.45        77.90 o                         
 -11   1  19        449.71        478.20        43.28 o                         
  -9   1  19        322.55        334.11        39.54 o                         
  -7   1  19        165.26        177.32        34.38 o                         
  -5   1  19        774.20        812.98        56.27 o                         
  -3   1  19       3219.75       3217.70       144.55 o                         
  -1   1  19        187.76        166.01        48.78 o                         
   1   1  19       1923.37       1980.29       120.35 o                         
   3   1  19         92.69        144.06        53.53 o                         
   5   1  19       1349.68       1367.00        96.78 o                         
   7   1  19        421.33        476.74        76.33 o                         
   9   1  19        603.02        812.48        91.63 o                         
  11   1  19        248.60        341.03        83.24 o                         
  13   1  19          8.61        -35.83        75.23 o                         
  15   1  19         97.06         34.67       105.72 o                         
 -22   2  19         32.71         45.59        58.75 o                         
 -20   2  19        498.63        553.18        62.01 o                         
 -18   2  19        117.07        187.33        43.65 o                         
 -16   2  19        218.13        205.60        41.99 o                         
 -14   2  19        797.93        859.21        55.10 o                         
 -12   2  19       1568.50       1581.41        76.94 o                         
 -10   2  19        594.26        595.40        45.43 o                         
  -8   2  19        142.77         95.76        32.44 o                         
  -6   2  19        418.22        439.18        44.10 o                         
  -4   2  19       8007.53       7404.64       242.68 o                         
  -2   2  19       5529.69       5146.81       246.38 o                         
   0   2  19        215.63        154.30        50.25 o                         
   2   2  19        756.72        722.46        69.63 o                         
   4   2  19          2.61         12.14        52.47 o                         
   6   2  19         23.08         51.67        64.62 o                         
   8   2  19         34.74         53.11        64.18 o                         
  10   2  19         92.76         20.62        68.99 o                         
  12   2  19        209.62        208.88       109.41 o                         
  14   2  19        153.50         58.81       107.82 o                         
 -21   3  19          0.29          1.36        57.86 o                         
 -19   3  19        125.70        137.95        51.21 o                         
 -17   3  19        241.08        301.61        48.70 o                         
 -15   3  19       4720.00       5017.22       164.48 o                         
 -13   3  19       2952.22       3041.46       113.54 o                         
 -11   3  19       1123.92       1064.75        59.33 o                         
  -9   3  19         15.91         14.66        30.73 o                         
  -7   3  19          4.83        -27.14        29.16 o                         
  -5   3  19        953.00        957.99        58.61 o                         
  -3   3  19        191.84        145.63        35.73 o                         
  -1   3  19         36.02         98.60        46.89 o                         
   1   3  19         12.42         31.20        48.02 o                         
   3   3  19        351.70        271.67        57.65 o                         
   5   3  19        223.64        214.48        58.79 o                         
   7   3  19       3919.85       4130.77       193.14 o                         
   9   3  19         75.11         -2.22        62.14 o                         
  11   3  19         73.93         30.60       103.08 o                         
  13   3  19          5.46        -60.92       107.15 o                         
 -20   4  19         70.36         83.95        59.69 o                         
 -18   4  19         21.41        -14.96        53.55 o                         
 -16   4  19        704.18        661.02        69.76 o                         
 -14   4  19        354.25        376.21        50.56 o                         
 -12   4  19         24.93         34.61        35.86 o                         
 -10   4  19       1470.67       1481.91        71.67 o                         
  -8   4  19        983.58        962.40        54.51 o                         
  -6   4  19        185.24        207.95        36.39 o                         
  -4   4  19         28.90         25.28        32.31 o                         
  -2   4  19       4963.72       4774.30       269.90 o                         
   0   4  19       7007.14       6680.37       386.76 o                         
   2   4  19       3925.09       3904.16       176.08 o                         
   4   4  19        294.01        348.54        61.23 o                         
   6   4  19         78.22         88.00        57.65 o                         
   8   4  19        541.75        524.36       110.74 o                         
  10   4  19        258.72        274.79       105.47 o                         
  12   4  19          1.00        -91.96       102.20 o                         
 -19   5  19        275.09        352.40        68.45 o                         
 -17   5  19        469.29        556.73        70.45 o                         
 -15   5  19        794.10        863.23        77.32 o                         
 -13   5  19         88.35         34.05        51.91 o                         
 -11   5  19        698.43        674.99        59.27 o                         
  -9   5  19       1274.09       1277.77        75.87 o                         
  -7   5  19        128.12        121.64        44.16 o                         
  -5   5  19        353.86        347.86        56.74 o                         
  -3   5  19         26.14         90.86        50.35 o                         
  -1   5  19       1819.66       1766.70       108.66 o                         
   1   5  19       2000.11       2294.95       131.84 o                         
   3   5  19        555.60        564.51        69.34 o                         
   5   5  19         83.57         61.83        86.11 o                         
   7   5  19         34.21         15.73        88.36 o                         
   9   5  19        122.83        127.71        98.73 o                         
  11   5  19        368.00        418.50       122.20 o                         
 -18   6  19        176.42        304.54        67.47 o                         
 -16   6  19        446.87        451.28        68.98 o                         
 -14   6  19       1776.53       1739.67       109.99 o                         
 -12   6  19        193.58        215.56        57.22 o                         
 -10   6  19         79.74        119.46        52.65 o                         
  -8   6  19       2112.93       1946.25        99.40 o                         
  -6   6  19       2648.20       2463.95       158.20 o                         
  -4   6  19        358.19        268.28        55.71 o                         
  -2   6  19         59.83         42.09        49.68 o                         
   0   6  19         13.82         50.03        51.80 o                         
   2   6  19         85.72        153.40        88.14 o                         
   4   6  19        145.82        113.79        88.16 o                         
   6   6  19         48.34        215.55        97.68 o                         
   8   6  19         58.41         -2.06        91.98 o                         
  10   6  19        246.97        167.66       112.97 o                         
 -15   7  19        272.12        325.92        68.62 o                         
 -13   7  19        797.27        787.48        78.77 o                         
 -11   7  19        286.42        341.18        63.08 o                         
  -9   7  19         16.75        -15.53        59.23 o                         
  -7   7  19        152.63        203.80        54.01 o                         
  -5   7  19       1228.16       1208.33       141.59 o                         
  -3   7  19       1792.92       1869.90       114.31 o                         
  -1   7  19        833.15        888.42       101.74 o                         
   1   7  19        182.68        205.62        84.79 o                         
   3   7  19        869.85       1014.92       121.89 o                         
   5   7  19        221.88        126.02       118.07 o                         
   7   7  19         19.48          5.46        96.70 o                         
 -12   8  19         10.58          5.97        58.29 o                         
 -10   8  19        453.60        498.52        69.89 o                         
  -8   8  19       1378.41       1439.33        97.76 o                         
  -6   8  19       1547.92       1675.61       104.59 o                         
  -4   8  19        764.40        895.82       104.04 o                         
  -2   8  19         39.86          1.58        70.83 o                         
   0   8  19         46.05         -0.39        76.81 o                         
   2   8  19         46.34         18.33        83.82 o                         
   4   8  19         41.61        174.88        95.57 o                         
   6   8  19         11.68       -105.37       105.37 o                         
  -7   9  19        889.02        832.52        92.54 o                         
  -5   9  19        302.60        221.45        92.12 o                         
  -3   9  19        243.44        276.16        94.65 o                         
  -1   9  19        387.23        474.94       102.98 o                         
   1   9  19        428.70        539.49       104.82 o                         
 -20   0  20       1895.88       2214.48       148.52 o                         
 -18   0  20        320.42        304.78        66.03 o                         
 -16   0  20       2212.35       2345.69       141.76 o                         
 -14   0  20       5282.86       4910.17       224.26 o                         
 -12   0  20      10311.82      10134.60       457.80 o                         
 -10   0  20      21981.81      20288.76       802.38 o                         
  -8   0  20      22021.89      20979.62       829.07 o                         
  -6   0  20      16708.58      15050.86       602.94 o                         
  -4   0  20      17997.81      17711.60       867.49 o                         
  -2   0  20       2390.25       2053.77       163.67 o                         
   0   0  20        557.25        465.02        87.23 o                         
   2   0  20       1651.09       1733.64       155.05 o                         
   4   0  20       2945.33       3966.83       340.73 o                         
   6   0  20       1035.01       1292.17       144.66 o                         
   8   0  20         57.78        196.11       100.67 o                         
  10   0  20        453.06        312.24       115.79 o                         
  12   0  20         65.30        -29.55       106.43 o                         
  14   0  20         51.18        -24.16       122.40 o                         
 -21   1  20        588.60        683.48        62.72 o                         
 -19   1  20        573.00        649.72        57.03 o                         
 -17   1  20        176.18        196.22        42.41 o                         
 -15   1  20          4.17        -26.92        34.88 o                         
 -13   1  20       1481.22       1521.08        76.16 o                         
 -11   1  20       2667.10       2790.18       105.97 o                         
  -9   1  20       1403.49       1356.47        68.22 o                         
  -7   1  20         63.26         89.83        33.84 o                         
  -5   1  20       2347.03       2154.71        98.83 o                         
  -3   1  20       2970.82       2645.26       145.47 o                         
  -1   1  20        485.91        363.33        57.38 o                         
   1   1  20       4061.24       3907.37       173.92 o                         
   3   1  20       2732.75       2853.55       145.07 o                         
   5   1  20        265.61        273.15        66.47 o                         
   7   1  20       3809.47       4485.60       208.61 o                         
   9   1  20       2241.52       2808.32       165.76 o                         
  11   1  20       1355.41       1638.69       124.15 o                         
  13   1  20       1351.92       1517.44       126.41 o                         
 -20   2  20       2035.42       2200.26       114.24 o                         
 -18   2  20       3420.86       3513.98       131.09 o                         
 -16   2  20       4837.60       5211.58       170.95 o                         
 -14   2  20       8301.44       8355.51       250.15 o                         
 -12   2  20       8260.93       8339.14       247.61 o                         
 -10   2  20       6643.33       6299.75       192.38 o                         
  -8   2  20      11162.65      10751.63       311.61 o                         
  -6   2  20       6994.52       6529.46       219.68 o                         
  -4   2  20       3924.24       3136.52       148.09 o                         
  -2   2  20       6962.32       6820.93       259.85 o                         
   0   2  20       5589.03       5105.96       294.41 o                         
   2   2  20       2109.91       2237.31       125.97 o                         
   4   2  20        158.06        170.37        58.01 o                         
   6   2  20         10.50         17.67        59.06 o                         
   8   2  20       1692.72       1806.44       129.25 o                         
  10   2  20        917.86       1117.83       106.41 o                         
  12   2  20        191.57        206.83       111.23 o                         
  14   2  20          0.44        -80.98       108.32 o                         
 -19   3  20        674.36        834.68        70.73 o                         
 -17   3  20        725.55        832.12        66.58 o                         
 -15   3  20       1670.42       1776.68        86.80 o                         
 -13   3  20        967.56       1031.31        61.28 o                         
 -11   3  20         67.75         66.57        35.29 o                         
  -9   3  20         94.69         80.25        33.25 o                         
  -7   3  20        534.96        463.91        41.00 o                         
  -5   3  20        607.00        578.37        53.54 o                         
  -3   3  20        778.36        791.39        55.24 o                         
  -1   3  20        144.44        157.97        53.08 o                         
   1   3  20       1324.70       1242.69        95.78 o                         
   3   3  20       2247.19       2138.47       145.15 o                         
   5   3  20       3570.45       3633.16       175.02 o                         
   7   3  20        959.51       1190.54        95.81 o                         
   9   3  20        689.70        822.49       129.20 o                         
  11   3  20       1797.99       1864.67       203.45 o                         
  13   3  20       1614.76       1905.06       181.50 o                         
 -20   4  20       2071.39       2421.59       142.98 o                         
 -18   4  20       2730.68       3005.26       153.89 o                         
 -16   4  20       2768.03       2959.82       129.86 o                         
 -14   4  20       9166.98       9318.33       277.65 o                         
 -12   4  20       6223.42       6518.25       202.36 o                         
 -10   4  20         66.00        106.32        35.78 o                         
  -8   4  20       2738.77       2673.04       101.65 o                         
  -6   4  20      10510.54       9760.22       313.17 o                         
  -4   4  20       1961.05       1909.80        91.78 o                         
  -2   4  20        681.65        753.75        53.89 o                         
   0   4  20       2731.70       3012.49       147.65 o                         
   2   4  20       4257.12       4582.94       262.93 o                         
   4   4  20       3113.94       3130.64       217.67 o                         
   6   4  20       2150.46       2467.35       192.96 o                         
   8   4  20        934.92       1078.19       132.08 o                         
  10   4  20         81.83        145.03       107.80 o                         
  12   4  20        272.50        337.43       125.20 o                         
 -17   5  20        298.07        317.06        65.10 o                         
 -15   5  20          4.41         -3.55        53.48 o                         
 -13   5  20        431.64        409.66        64.29 o                         
 -11   5  20        219.67        234.40        50.41 o                         
  -9   5  20          0.94         31.51        43.62 o                         
  -7   5  20       1308.78       1259.53        76.34 o                         
  -5   5  20       2552.29       2365.88       126.19 o                         
  -3   5  20       1028.38        990.54        79.09 o                         
  -1   5  20        153.04         82.61        52.81 o                         
   1   5  20        481.26        556.22        68.26 o                         
   3   5  20        796.82        863.71        84.63 o                         
   5   5  20        563.48        404.21       112.25 o                         
   7   5  20        101.09        125.83        97.44 o                         
   9   5  20       1942.71       1785.14       166.63 o                         
  11   5  20       1658.70       1728.29       172.84 o                         
 -16   6  20        709.11        818.54        82.88 o                         
 -14   6  20        675.50        748.44        77.70 o                         
 -12   6  20       1935.77       1950.64       121.01 o                         
 -10   6  20       2912.71       3143.13       150.82 o                         
  -8   6  20       3305.87       3276.63       134.85 o                         
  -6   6  20       5069.89       5182.99       215.15 o                         
  -4   6  20       1048.53       1060.99        82.10 o                         
  -2   6  20        124.95        169.21        56.69 o                         
   0   6  20       2133.67       1975.03       121.49 o                         
   2   6  20       2889.93       3234.85       267.08 o                         
   4   6  20       2333.23       2570.44       193.25 o                         
   6   6  20       1930.56       2081.40       178.82 o                         
   8   6  20        722.98        840.47       202.73 o                         
 -15   7  20        200.86        286.21        67.22 o                         
 -13   7  20         45.89         32.06        58.33 o                         
 -11   7  20        860.58        833.25        79.67 o                         
  -9   7  20        403.02        415.21        63.49 o                         
  -7   7  20        327.22        354.60        58.74 o                         
  -5   7  20        727.85        772.58        75.76 o                         
  -3   7  20        394.55        453.29        64.05 o                         
  -1   7  20        254.91        235.48        80.76 o                         
   1   7  20       1285.02       1004.53       115.23 o                         
   3   7  20       1477.98       1440.82       139.16 o                         
   5   7  20        377.40        325.86       103.39 o                         
   7   7  20        134.36         96.33       107.18 o                         
 -10   8  20        419.51        522.44        71.16 o                         
  -8   8  20        447.80        528.49        67.74 o                         
  -6   8  20       1597.45       1471.16        99.02 o                         
  -4   8  20       2774.38       2864.74       221.63 o                         
  -2   8  20       2058.10       2106.15       162.18 o                         
   0   8  20       1275.09       1392.41       130.46 o                         
   2   8  20        322.96        290.69        99.10 o                         
   4   8  20        168.31        123.76        94.73 o                         
 -21   1  21         22.01         32.07        50.95 o                         
 -19   1  21        303.04        262.47        48.16 o                         
 -17   1  21          9.60         31.58        38.87 o                         
 -15   1  21        486.02        529.19        48.68 o                         
 -13   1  21        578.39        593.88        49.47 o                         
 -11   1  21       1216.22       1155.10        62.22 o                         
  -9   1  21        156.70        144.93        36.19 o                         
  -7   1  21        220.14        198.98        36.56 o                         
  -5   1  21       2031.91       1743.12        90.91 o                         
  -3   1  21        744.89        801.89        73.22 o                         
  -1   1  21       3295.19       3036.11       147.38 o                         
   1   1  21        827.90        819.29        78.21 o                         
   3   1  21        401.94        443.41        69.08 o                         
   5   1  21        462.06        639.65        80.41 o                         
   7   1  21         16.67         -6.31        66.12 o                         
   9   1  21          4.49         35.81        72.59 o                         
  11   1  21         27.19         19.54        75.76 o                         
  13   1  21          4.11         37.98       106.46 o                         
 -20   2  21        153.69        162.84        52.81 o                         
 -18   2  21        113.58        187.16        44.60 o                         
 -16   2  21         43.01         16.39        38.87 o                         
 -14   2  21        192.85        247.11        42.22 o                         
 -12   2  21       1979.14       1912.11        87.21 o                         
 -10   2  21        102.18        121.10        35.86 o                         
  -8   2  21         33.08          2.32        33.24 o                         
  -6   2  21       2024.08       1747.27        90.54 o                         
  -4   2  21        683.57        520.03        49.40 o                         
  -2   2  21          0.91        -47.81        47.85 o                         
   0   2  21         64.03         28.61        51.39 o                         
   2   2  21          2.00          7.99        54.49 o                         
   4   2  21        494.08        566.54        74.75 o                         
   6   2  21         12.28        -61.05        61.05 o                         
   8   2  21         18.73         31.44        68.51 o                         
  10   2  21        554.03        494.82        87.36 o                         
  12   2  21        381.05        382.32       121.31 o                         
 -19   3  21        754.84        707.20        68.33 o                         
 -17   3  21        815.25        928.79        70.11 o                         
 -15   3  21        284.17        329.89        45.82 o                         
 -13   3  21       1166.77       1203.49        66.37 o                         
 -11   3  21        109.26         59.29        35.90 o                         
  -9   3  21        383.67        449.48        44.05 o                         
  -7   3  21        109.33        111.44        33.32 o                         
  -5   3  21        304.55        270.17        41.63 o                         
  -3   3  21       1039.70        974.28        63.71 o                         
  -1   3  21          3.19        -28.33        49.47 o                         
   1   3  21         95.37         51.01        52.08 o                         
   3   3  21          2.26         14.06        56.04 o                         
   5   3  21         83.99         61.45        61.25 o                         
   7   3  21         55.30        146.96        66.54 o                         
   9   3  21        193.54        132.80       107.68 o                         
  11   3  21          3.24        -51.08       108.28 o                         
 -18   4  21        152.37        155.51        60.04 o                         
 -16   4  21         68.29         31.17        45.64 o                         
 -14   4  21        156.98        184.75        45.19 o                         
 -12   4  21        179.15        161.54        40.81 o                         
 -10   4  21       2379.40       2151.73        92.42 o                         
  -8   4  21        171.08        164.63        35.88 o                         
  -6   4  21         10.54         35.97        33.48 o                         
  -4   4  21        423.77        481.51        45.79 o                         
  -2   4  21        175.26        201.05        37.13 o                         
   0   4  21          1.71         19.42        52.69 o                         
   2   4  21          1.72         -0.19        51.89 o                         
   4   4  21        127.26         89.44        59.84 o                         
   6   4  21         80.64        109.48        97.54 o                         
   8   4  21       2245.87       2568.08       204.50 o                         
  10   4  21       1548.06       1841.53       177.58 o                         
 -17   5  21       1369.33       1434.36       101.19 o                         
 -15   5  21        187.19        137.40        59.42 o                         
 -13   5  21          3.00        -26.90        52.88 o                         
 -11   5  21        327.26        270.07        52.16 o                         
  -9   5  21       1285.89       1380.93        81.20 o                         
  -7   5  21         96.34         91.99        44.99 o                         
  -5   5  21         73.35         54.74        52.28 o                         
  -3   5  21        103.56         91.29        53.86 o                         
  -1   5  21         38.23         55.81        54.08 o                         
   1   5  21          1.54        -17.68        53.90 o                         
   3   5  21        194.20        146.20        88.35 o                         
   5   5  21       1185.90       1267.94       167.86 o                         
   7   5  21         24.28        -30.55       101.12 o                         
   9   5  21        152.06         98.60       109.25 o                         
 -16   6  21        145.08         65.07        61.17 o                         
 -14   6  21        190.03        216.58        64.09 o                         
 -12   6  21        109.00        173.80        60.14 o                         
 -10   6  21        318.03        218.70        59.80 o                         
  -8   6  21        171.74         52.84        46.92 o                         
  -6   6  21        399.45        384.38        63.70 o                         
  -4   6  21         56.62         38.92        53.80 o                         
  -2   6  21        162.76        209.39        58.85 o                         
   0   6  21       1094.38       1026.55       111.42 o                         
   2   6  21       1593.26       1676.19       144.94 o                         
   4   6  21        507.33        539.11       110.55 o                         
   6   6  21         18.63         37.79        96.06 o                         
   8   6  21         60.99         25.03       101.84 o                         
 -13   7  21        138.82        178.88        63.59 o                         
 -11   7  21        495.40        516.40        77.25 o                         
  -9   7  21        615.67        543.12        69.26 o                         
  -7   7  21        890.03        867.22        76.98 o                         
  -5   7  21        893.44        853.36        78.71 o                         
  -3   7  21        479.90        491.28        88.13 o                         
  -1   7  21        161.84        151.48        78.42 o                         
   1   7  21          2.00         23.66        83.52 o                         
   3   7  21         55.79         -2.98        88.84 o                         
   5   7  21        249.26        122.67       101.32 o                         
 -10   8  21          0.86          9.26        77.03 o                         
  -8   8  21         50.70         94.73        55.90 o                         
  -6   8  21        101.88        188.09        68.95 o                         
  -4   8  21         64.68         57.45        88.84 o                         
  -2   8  21         61.57         74.60        80.05 o                         
   0   8  21        663.56        751.87       106.92 o                         
   2   8  21        714.56        798.72       119.01 o                         
 -20   0  22       1377.14       1392.75       113.57 o                         
 -18   0  22        277.28        310.67        68.72 o                         
 -16   0  22        712.13        684.51        77.23 o                         
 -14   0  22        231.47        210.42        59.02 o                         
 -12   0  22        138.93        162.99        55.15 o                         
 -10   0  22       3491.84       3151.73       164.93 o                         
  -8   0  22        405.36        313.08        58.76 o                         
  -6   0  22       1200.47       1238.68        93.41 o                         
  -4   0  22         19.35        -44.22        74.25 o                         
  -2   0  22       2519.87       2234.91       181.18 o                         
   0   0  22       5480.47       5080.28       302.64 o                         
   2   0  22         67.68        -18.53        80.74 o                         
   4   0  22        647.92        683.60       146.66 o                         
   6   0  22        939.98        894.45       133.93 o                         
   8   0  22       3862.94       4045.70       292.99 o                         
  10   0  22       3929.96       4614.17       326.78 o                         
  12   0  22       1386.36       1411.18       176.98 o                         
 -19   1  22        550.93        630.43        57.43 o                         
 -17   1  22       1608.81       1718.65        86.97 o                         
 -15   1  22        692.50        884.41        64.11 o                         
 -13   1  22       2251.43       2102.52        94.08 o                         
 -11   1  22       2845.34       2557.62       101.89 o                         
  -9   1  22       1469.13       1415.10        72.32 o                         
  -7   1  22       2684.49       2471.48        98.78 o                         
  -5   1  22       3128.88       2846.63       125.74 o                         
  -3   1  22       3333.87       2690.93       145.79 o                         
  -1   1  22       6595.41       5808.64       234.57 o                         
   1   1  22       5169.33       5192.27       219.66 o                         
   3   1  22       1018.22        933.01        86.32 o                         
   5   1  22       1324.78       1329.40       103.35 o                         
   7   1  22       1812.83       1935.76       132.08 o                         
   9   1  22        670.20        810.32       101.60 o                         
  11   1  22        207.12        225.35        88.00 o                         
 -20   2  22       2692.13       2899.78       134.80 o                         
 -18   2  22       1303.86       1270.80        73.61 o                         
 -16   2  22        588.23        599.95        53.70 o                         
 -14   2  22        394.32        373.15        46.75 o                         
 -12   2  22       1615.70       1647.14        81.77 o                         
 -10   2  22        728.65        716.69        52.64 o                         
  -8   2  22        433.23        424.36        43.72 o                         
  -6   2  22       2207.62       2141.21       112.03 o                         
  -4   2  22        100.81         56.30        39.56 o                         
  -2   2  22        158.79        116.18        55.24 o                         
   0   2  22         61.43        -12.46        52.37 o                         
   2   2  22       2381.54       2352.99       154.70 o                         
   4   2  22       5970.44       6264.81       259.46 o                         
   6   2  22       1788.24       1732.04       122.97 o                         
   8   2  22       1209.41       1133.80       104.51 o                         
  10   2  22        991.84       1290.53       150.84 o                         
 -19   3  22        288.96        303.28        56.57 o                         
 -17   3  22        759.01        843.61        68.37 o                         
 -15   3  22       1865.02       2150.37        98.13 o                         
 -13   3  22       1367.37       1512.95        76.80 o                         
 -11   3  22       4735.34       4485.44       151.80 o                         
  -9   3  22       5142.31       4792.80       157.99 o                         
  -7   3  22       3429.53       2958.75       111.09 o                         
  -5   3  22       1636.76       1497.85        82.01 o                         
  -3   3  22        257.94        317.36        44.92 o                         
  -1   3  22        152.91        160.13        56.91 o                         
   1   3  22       1621.95       1565.91       105.79 o                         
   3   3  22       2661.02       2412.77       159.48 o                         
   5   3  22       4240.80       4311.63       291.58 o                         
   7   3  22        687.22        852.22        98.92 o                         
   9   3  22        347.83        325.45       120.91 o                         
  11   3  22        696.21        663.55       137.29 o                         
 -18   4  22        990.40       1088.44        91.51 o                         
 -16   4  22        998.43       1080.73        76.95 o                         
 -14   4  22       1137.90       1232.13        78.28 o                         
 -12   4  22       1132.99       1082.02        65.39 o                         
 -10   4  22        550.35        588.12        50.15 o                         
  -8   4  22        116.47        127.81        36.37 o                         
  -6   4  22          4.13          2.08        43.18 o                         
  -4   4  22        969.49        820.96        74.81 o                         
  -2   4  22        827.76        689.56        72.08 o                         
   0   4  22         61.08         18.60        55.32 o                         
   2   4  22        823.46        699.22        76.00 o                         
   4   4  22        665.91        712.46        81.22 o                         
   6   4  22        688.76        597.30       118.63 o                         
   8   4  22       1247.10       1095.82       142.58 o                         
  10   4  22        831.32       1001.10       146.50 o                         
 -17   5  22       2104.25       2115.98       165.53 o                         
 -15   5  22       3358.89       3306.05       163.82 o                         
 -13   5  22       1870.29       1899.16       119.65 o                         
 -11   5  22       2123.02       2071.55       111.36 o                         
  -9   5  22       1491.27       1479.37       113.33 o                         
  -7   5  22       1989.04       1752.70        98.43 o                         
  -5   5  22       2137.71       1833.31       118.46 o                         
  -3   5  22       1979.22       1624.75       108.25 o                         
  -1   5  22        275.44        224.83        61.22 o                         
   1   5  22        335.27        320.10        66.41 o                         
   3   5  22        657.99        638.71       110.49 o                         
   5   5  22        615.61        627.34       117.31 o                         
   7   5  22         37.63         26.11       104.98 o                         
 -14   6  22         32.70         27.94        59.89 o                         
 -12   6  22        305.53        269.14        64.88 o                         
 -10   6  22         37.62        -30.87        53.18 o                         
  -8   6  22          0.10        -28.78        45.92 o                         
  -6   6  22        186.94        147.14        59.46 o                         
  -4   6  22        306.44        226.54        66.53 o                         
  -2   6  22        286.48        247.14        62.47 o                         
   0   6  22        149.50        103.98        81.69 o                         
   2   6  22        583.01        530.41       105.27 o                         
   4   6  22        227.90        118.63        98.03 o                         
   6   6  22         10.11        -84.60       100.47 o                         
 -11   7  22       1751.94       1748.08       118.10 o                         
  -9   7  22       1358.41       1285.34        93.83 o                         
  -7   7  22       2178.47       2028.15       120.21 o                         
  -5   7  22       2044.92       1898.97       148.97 o                         
  -3   7  22       1681.17       1499.94       126.46 o                         
  -1   7  22        422.67        306.61        87.90 o                         
   1   7  22        449.92        549.06       103.32 o                         
   3   7  22        566.87        439.13       108.73 o                         
  -6   8  22          0.55         48.00        65.46 o                         
  -4   8  22        118.61        127.86        97.35 o                         
  -2   8  22          4.27        -73.98        73.98 o                         
 -19   1  23         87.10         56.31        45.29 o                         
 -17   1  23          2.64         32.47        41.08 o                         
 -15   1  23         29.96         37.23        39.08 o                         
 -13   1  23        514.12        453.62        48.77 o                         
 -11   1  23        155.67        124.81        38.15 o                         
  -9   1  23        335.48        330.81        43.38 o                         
  -7   1  23       1056.11        950.66        59.01 o                         
  -5   1  23       1201.26       1061.95        70.50 o                         
  -3   1  23        303.53        269.07        63.04 o                         
  -1   1  23        285.60        239.51        63.11 o                         
   1   1  23        415.55        372.56        68.16 o                         
   3   1  23         19.52          9.70        60.34 o                         
   5   1  23         81.96         36.68        68.55 o                         
   7   1  23         18.80        -38.06        72.18 o                         
   9   1  23         48.21         38.30        78.20 o                         
  11   1  23         12.50        -21.27        85.84 o                         
 -18   2  23          8.05         10.62        45.28 o                         
 -16   2  23        228.60        202.67        45.17 o                         
 -14   2  23          3.02        -16.52        38.23 o                         
 -12   2  23        102.67         47.27        37.24 o                         
 -10   2  23       1199.42       1208.91        66.73 o                         
  -8   2  23         46.74         -3.77        34.94 o                         
  -6   2  23       1504.63       1352.94        77.45 o                         
  -4   2  23        185.66        121.86        42.46 o                         
  -2   2  23        249.59        287.64        61.91 o                         
   0   2  23         24.63         -9.97        55.65 o                         
   2   2  23        336.28        382.11        70.99 o                         
   4   2  23        314.72        359.70        75.60 o                         
   6   2  23          6.40        -44.07        66.58 o                         
   8   2  23        145.57         11.75        73.84 o                         
  10   2  23         93.48         28.64       108.66 o                         
 -17   3  23        344.62        236.57        52.17 o                         
 -15   3  23         40.67         71.77        42.12 o                         
 -13   3  23        552.85        578.24        52.19 o                         
 -11   3  23        435.50        408.24        46.90 o                         
  -9   3  23        346.80        272.66        41.35 o                         
  -7   3  23        241.19        185.96        37.74 o                         
  -5   3  23         14.76         -5.94        37.19 o                         
  -3   3  23       1160.56       1074.46        68.96 o                         
  -1   3  23       2269.65       2205.10       158.54 o                         
   1   3  23        159.46        126.04        61.23 o                         
   3   3  23        175.52         48.78        62.75 o                         
   5   3  23        140.17        124.15        69.63 o                         
   7   3  23        222.79        284.24       110.82 o                         
   9   3  23        174.09        257.86       123.24 o                         
 -16   4  23        209.81        205.61        63.57 o                         
 -14   4  23         40.25          7.80        55.09 o                         
 -12   4  23        280.98        294.90        56.12 o                         
 -10   4  23        387.89        430.18        58.06 o                         
  -8   4  23       1102.44        986.83        70.94 o                         
  -6   4  23         50.75         74.68        54.60 o                         
  -4   4  23        155.73        135.23        55.91 o                         
  -2   4  23          4.52        -43.01        53.28 o                         
   0   4  23        286.04        206.69        62.83 o                         
   2   4  23         96.49         24.62        60.94 o                         
   4   4  23          9.19        -16.48        90.87 o                         
   6   4  23         41.59        126.00       103.79 o                         
   8   4  23        699.17        762.47       139.75 o                         
 -15   5  23        218.08        227.88        65.94 o                         
 -13   5  23        308.14        287.98        65.51 o                         
 -11   5  23        323.43        359.98        64.40 o                         
  -9   5  23        279.40        225.12        52.82 o                         
  -7   5  23          1.05          3.57        45.46 o                         
  -5   5  23          4.53          6.05        61.44 o                         
  -3   5  23         18.24         -2.94        55.68 o                         
  -1   5  23       1076.46        990.91        87.10 o                         
   1   5  23       1499.27       1432.00       131.46 o                         
   3   5  23        949.74        930.09       122.31 o                         
   5   5  23        597.60        487.43       115.09 o                         
   7   5  23         12.34       -102.88       102.88 o                         
 -12   6  23        514.56        409.13        71.30 o                         
 -10   6  23         87.88         49.85        56.96 o                         
  -8   6  23        560.71        560.00        64.08 o                         
  -6   6  23        557.94        508.86        72.83 o                         
  -4   6  23        400.28        351.62        66.99 o                         
  -2   6  23         80.87         55.21        68.79 o                         
   0   6  23        549.16        519.91        99.24 o                         
   2   6  23        167.78        137.75        92.92 o                         
   4   6  23         29.80        -93.72        93.72 o                         
  -9   7  23          3.01         -0.78        56.79 o                         
  -7   7  23          6.25        -17.49        52.40 o                         
  -5   7  23         51.22         27.77        74.27 o                         
  -3   7  23        122.25         19.61        77.86 o                         
  -1   7  23        245.67        257.56        89.61 o                         
   1   7  23        175.48        121.56        93.50 o                         
 -18   0  24        576.64        597.16        81.99 o                         
 -16   0  24       1152.10       1253.21       102.28 o                         
 -14   0  24       1793.53       1713.03       121.15 o                         
 -12   0  24       3189.15       3044.50       192.06 o                         
 -10   0  24       4311.47       3990.35       199.68 o                         
  -8   0  24       1340.57       1388.02       105.31 o                         
  -6   0  24       1562.80       1529.41       110.36 o                         
  -4   0  24       6942.20       6751.33       379.89 o                         
  -2   0  24      12116.13      11657.18       750.82 o                         
   0   0  24       7082.74       5751.10       743.10 o                         
   2   0  24       2539.70       2264.46       203.46 o                         
   4   0  24       4438.20       3884.80       275.54 o                         
   6   0  24       3629.39       3712.31       282.93 o                         
   8   0  24       1432.67       1591.60       272.36 o                         
 -17   1  24       1164.40       1139.97        70.77 o                         
 -15   1  24         13.79         31.00        40.21 o                         
 -13   1  24        614.84        655.81        55.14 o                         
 -11   1  24        137.66        100.91        39.43 o                         
  -9   1  24        158.26        169.19        40.63 o                         
  -7   1  24        103.33        107.00        39.16 o                         
  -5   1  24         22.77         31.45        43.36 o                         
  -3   1  24        187.93         75.71        60.32 o                         
  -1   1  24        270.11        164.07        64.10 o                         
   1   1  24         21.86         64.10        63.96 o                         
   3   1  24        268.18        330.60        76.11 o                         
   5   1  24        551.79        571.13        88.11 o                         
   7   1  24        998.10       1007.13       106.04 o                         
   9   1  24        396.72        240.02        88.19 o                         
 -18   2  24        579.18        716.86       102.14 o                         
 -16   2  24       1369.76       1367.99        76.19 o                         
 -14   2  24       2428.45       2262.49       102.85 o                         
 -12   2  24       1904.51       1862.25        90.32 o                         
 -10   2  24       4137.57       3932.52       140.16 o                         
  -8   2  24       5189.85       4611.75       155.50 o                         
  -6   2  24       2200.08       1965.32       103.38 o                         
  -4   2  24       1598.07       1446.96        82.92 o                         
  -2   2  24       4013.88       3508.62       269.23 o                         
   0   2  24       5288.61       4518.53       348.88 o                         
   2   2  24       5809.85       5616.61       244.44 o                         
   4   2  24       5361.44       5064.52       230.11 o                         
   6   2  24       2007.09       1942.52       137.24 o                         
   8   2  24       1198.24       1142.49       120.79 o                         
 -17   3  24        777.44        787.60        69.33 o                         
 -15   3  24       1115.40       1125.64        70.36 o                         
 -13   3  24        896.30        962.15        64.33 o                         
 -11   3  24       1207.65       1122.09        67.31 o                         
  -9   3  24        901.67        718.42        54.63 o                         
  -7   3  24        331.42        406.20        45.65 o                         
  -5   3  24        168.40        143.27        44.34 o                         
  -3   3  24          3.02        -22.03        38.80 o                         
  -1   3  24        760.51        696.40        77.01 o                         
   1   3  24        471.90        371.64        71.44 o                         
   3   3  24          1.93        -13.43        63.52 o                         
   5   3  24         77.34        121.25        71.13 o                         
   7   3  24        229.75        204.33       115.22 o                         
 -16   4  24        955.05       1099.41       118.03 o                         
 -14   4  24       3193.26       3378.00       224.99 o                         
 -12   4  24       2364.48       2328.70       120.69 o                         
 -10   4  24       3335.42       3133.75       139.72 o                         
  -8   4  24       3673.33       3384.49       144.05 o                         
  -6   4  24       2220.82       2050.77       126.96 o                         
  -4   4  24       2354.47       2085.65       127.74 o                         
  -2   4  24       2332.65       1990.13       126.94 o                         
   0   4  24        990.71        912.56        85.88 o                         
   2   4  24       1062.51        963.77        89.99 o                         
   4   4  24       1415.15       1294.18       141.06 o                         
   6   4  24       1785.12       1890.86       240.93 o                         
 -13   5  24        285.84        357.20        68.56 o                         
 -11   5  24       1004.75        901.28        84.18 o                         
  -9   5  24        630.01        661.49        66.63 o                         
  -7   5  24        173.30        158.05        52.17 o                         
  -5   5  24          0.57         50.80        58.93 o                         
  -3   5  24        667.20        542.58        73.37 o                         
  -1   5  24         12.58         16.06        58.38 o                         
   1   5  24        949.97        850.01       116.31 o                         
   3   5  24        798.73        733.25       119.18 o                         
   5   5  24        592.78        680.76       123.18 o                         
 -12   6  24        517.29        470.44        74.11 o                         
 -10   6  24       2075.34       2263.71       134.76 o                         
  -8   6  24       3442.33       3318.55       161.58 o                         
  -6   6  24       3267.35       2955.79       155.46 o                         
  -4   6  24       2116.90       1867.24       122.10 o                         
  -2   6  24       1119.80        893.66       110.09 o                         
   0   6  24        888.36        771.69       112.84 o                         
   2   6  24        455.95        394.04       105.86 o                         
  -5   7  24         75.11        -57.47        84.62 o                         
  -3   7  24         23.28        -82.62        83.45 o                         
 -17   1  25          1.27          2.67        42.83 o                         
 -15   1  25        129.25        173.39        45.51 o                         
 -13   1  25         50.82         42.80        40.56 o                         
 -11   1  25         22.80         33.87        38.87 o                         
  -9   1  25        538.33        502.58        50.94 o                         
  -7   1  25        626.30        525.52        51.19 o                         
  -5   1  25         75.11          0.18        45.03 o                         
  -3   1  25          0.38        -58.12        58.12 o                         
  -1   1  25        174.41        174.11        67.82 o                         
   1   1  25          0.14        -62.51        62.51 o                         
   3   1  25         34.75        -30.61        68.45 o                         
   5   1  25         60.07         45.19        75.81 o                         
   7   1  25        120.18         35.25        82.29 o                         
 -16   2  25        414.33        360.55        52.40 o                         
 -14   2  25        548.79        614.12        56.20 o                         
 -12   2  25        123.55         98.42        41.76 o                         
 -10   2  25         48.37         57.95        39.48 o                         
  -8   2  25        171.01        132.87        41.03 o                         
  -6   2  25        731.03        636.10        53.74 o                         
  -4   2  25        596.90        558.58        57.58 o                         
  -2   2  25        170.28        108.56        63.09 o                         
   0   2  25        541.22        537.67        77.35 o                         
   2   2  25        126.10         38.88        67.91 o                         
   4   2  25        327.88        194.29        78.99 o                         
   6   2  25         54.94        -20.23        74.36 o                         
 -15   3  25         18.85          6.91        43.96 o                         
 -13   3  25        277.65        278.29        47.36 o                         
 -11   3  25        623.38        628.08        54.87 o                         
  -9   3  25        920.86        880.28        60.40 o                         
  -7   3  25        537.69        553.76        51.08 o                         
  -5   3  25        694.32        626.96        59.60 o                         
  -3   3  25        225.83        197.79        51.45 o                         
  -1   3  25       1148.42       1036.41        92.08 o                         
   1   3  25        114.95         14.06        63.74 o                         
   3   3  25         63.05         44.14        67.37 o                         
   5   3  25         42.35        -33.58       102.47 o                         
   7   3  25        384.01        128.88       115.62 o                         
 -14   4  25         22.67         48.20        59.43 o                         
 -12   4  25          5.78          2.19        51.34 o                         
 -10   4  25        156.17        155.21        54.26 o                         
  -8   4  25         53.03         -2.10        48.20 o                         
  -6   4  25          1.25          9.04        56.91 o                         
  -4   4  25        187.70        147.34        62.01 o                         
  -2   4  25        341.10        319.89        66.99 o                         
   0   4  25       1024.83        922.99        88.98 o                         
   2   4  25         92.02         27.30        66.96 o                         
   4   4  25        178.22         80.21       103.41 o                         
 -13   5  25         35.66         19.99        59.54 o                         
 -11   5  25        197.18        211.67        64.36 o                         
  -9   5  25       1086.15       1021.74        77.90 o                         
  -7   5  25        735.25        620.54        65.17 o                         
  -5   5  25        896.11        917.17        86.79 o                         
  -3   5  25        140.82        151.40        64.25 o                         
  -1   5  25        677.49        551.87        78.57 o                         
   1   5  25        551.05        560.99       108.09 o                         
   3   5  25        411.85        466.71       108.95 o                         
  -8   6  25         34.99         15.76        56.47 o                         
  -6   6  25         29.55        -30.62        61.41 o                         
  -4   6  25         24.87         34.21        63.56 o                         
  -2   6  25         18.42          4.18        82.49 o                         
   0   6  25         83.63         27.60        89.88 o                         
 -16   0  26       2024.11       1924.27       136.68 o                         
 -14   0  26       1412.30       1529.17       116.02 o                         
 -12   0  26         63.11         88.57        60.85 o                         
 -10   0  26        107.17         58.75        57.86 o                         
  -8   0  26         43.70         37.50        57.19 o                         
  -6   0  26       1372.65       1213.29       100.60 o                         
  -4   0  26       1773.83       1472.34       151.01 o                         
  -2   0  26        952.30        809.06       127.03 o                         
   0   0  26        124.21         86.42        99.55 o                         
   2   0  26        199.70        263.76       110.97 o                         
   4   0  26         45.43         -3.42       109.72 o                         
   6   0  26          1.27       -104.05       104.05 o                         
 -15   1  26       1426.11       1379.85        78.37 o                         
 -13   1  26       2534.37       2536.19       110.78 o                         
 -11   1  26       2763.56       2630.64       112.86 o                         
  -9   1  26       2638.07       2499.90       108.24 o                         
  -7   1  26       1021.81       1038.14        66.11 o                         
  -5   1  26        714.83        765.71        68.57 o                         
  -3   1  26       4069.28       3563.42       179.46 o                         
  -1   1  26       4181.03       3874.34       189.48 o                         
   1   1  26       2420.60       2000.38       134.05 o                         
   3   1  26       2470.27       2137.62       181.36 o                         
   5   1  26       1337.50       1270.29       115.47 o                         
 -14   2  26       1190.88       1204.53        73.93 o                         
 -12   2  26       2166.14       2244.34       104.11 o                         
 -10   2  26       1554.75       1440.67        77.65 o                         
  -8   2  26        189.12        160.24        42.99 o                         
  -6   2  26        290.19        235.63        45.04 o                         
  -4   2  26        184.07        175.86        49.61 o                         
  -2   2  26        540.01        513.39        78.37 o                         
   0   2  26        148.11         53.93        67.18 o                         
   2   2  26          0.14         -9.24        69.03 o                         
   4   2  26          0.21        -72.84        72.84 o                         
   6   2  26         49.57         31.50        82.43 o                         
 -15   3  26        586.18        730.60       110.14 o                         
 -13   3  26       1518.18       1412.84        91.56 o                         
 -11   3  26       2450.97       2519.26       128.35 o                         
  -9   3  26        718.16        687.14        68.41 o                         
  -7   3  26       1934.24       1776.73       104.48 o                         
  -5   3  26       2906.58       2457.55       145.92 o                         
  -3   3  26       1700.58       1379.25       103.23 o                         
  -1   3  26       1368.53       1099.60        96.27 o                         
   1   3  26       2428.45       2019.44       133.17 o                         
   3   3  26       1785.66       1717.38       123.59 o                         
   5   3  26       1136.25       1118.01       142.71 o                         
 -12   4  26       1938.55       1903.98       109.83 o                         
 -10   4  26        634.69        606.26        67.99 o                         
  -8   4  26        665.22        659.46        68.17 o                         
  -6   4  26        696.32        614.41        78.25 o                         
  -4   4  26        173.39         66.75        61.91 o                         
  -2   4  26        140.05         98.96        63.80 o                         
   0   4  26          2.66        -39.55        63.12 o                         
   2   4  26        514.80        479.86       110.79 o                         
  -9   5  26        733.10        690.91        70.88 o                         
  -7   5  26       2658.76       2284.68       122.48 o                         
  -5   5  26       2272.78       2028.89       135.11 o                         
  -3   5  26       1552.04       1482.38       107.54 o                         
  -1   5  26       1239.49       1112.20       127.90 o                         
   1   5  26       1559.36       1350.14       142.45 o                         
 -15   1  27         18.13         17.49        44.31 o                         
 -13   1  27        156.60        131.49        45.50 o                         
 -11   1  27        104.81        110.90        44.99 o                         
  -9   1  27          8.44         20.71        41.16 o                         
  -7   1  27          0.56         19.03        42.80 o                         
  -5   1  27          0.68        -39.11        46.77 o                         
  -3   1  27        417.05        395.65        76.77 o                         
  -1   1  27        113.53         87.98        72.22 o                         
   1   1  27          7.02        -54.01        70.87 o                         
   3   1  27         64.74          4.54        76.98 o                         
 -14   2  27        519.26        380.34        53.01 o                         
 -12   2  27         22.94         75.77        43.66 o                         
 -10   2  27         43.00         26.71        42.07 o                         
  -8   2  27         26.37        -28.17        39.33 o                         
  -6   2  27        261.48        228.28        46.36 o                         
  -4   2  27        277.90        220.45        52.07 o                         
  -2   2  27        131.49         40.29        66.16 o                         
   0   2  27         41.90        -11.77        69.76 o                         
   2   2  27        387.40        217.81        81.49 o                         
   4   2  27         93.22        -50.84        78.65 o                         
 -13   3  27        374.19        368.14        64.91 o                         
 -11   3  27          2.29         -6.65        52.58 o                         
  -9   3  27          0.16        -22.45        51.54 o                         
  -7   3  27         15.36        -43.43        48.45 o                         
  -5   3  27         39.89        -23.90        62.09 o                         
  -3   3  27        536.76        462.52        77.23 o                         
  -1   3  27        128.00         79.31        67.60 o                         
   1   3  27          6.57        -66.03        66.03 o                         
   3   3  27          6.26        -40.60        82.38 o                         
 -10   4  27          8.39         72.12        55.18 o                         
  -8   4  27         29.58        -23.60        51.24 o                         
  -6   4  27          2.76        -59.69        59.69 o                         
  -4   4  27        132.53        199.21        66.76 o                         
  -2   4  27        155.18         99.56        66.68 o                         
   0   4  27        114.96        129.95        69.17 o                         
 -12   0  28       2321.30       2111.05       149.67 o                         
 -10   0  28       1720.40       1686.49       126.25 o                         
  -8   0  28        128.30         64.08        63.55 o                         
  -6   0  28       1110.20       1154.98       103.27 o                         
  -4   0  28       3380.35       2790.81       232.28 o                         
  -2   0  28       1661.80       1572.93       170.62 o                         
   0   0  28       2933.43       2474.32       232.04 o                         
   2   0  28       1771.64       1640.53       184.40 o                         
 -13   1  28       1649.90       1660.86        88.07 o                         
 -11   1  28        300.95        278.89        51.52 o                         
  -9   1  28        671.24        714.67        62.79 o                         
  -7   1  28       1105.91       1074.77        71.90 o                         
  -5   1  28       1189.62       1135.11        83.83 o                         
  -3   1  28       1233.33       1185.36       105.08 o                         
  -1   1  28        820.27        716.42        94.16 o                         
   1   1  28        531.24        397.28        88.08 o                         
 -12   2  28        501.59        535.88        57.81 o                         
 -10   2  28        422.32        401.91        53.42 o                         
  -8   2  28        359.27        274.87        50.11 o                         
  -6   2  28        768.85        764.47        63.38 o                         
  -4   2  28       1685.11       1542.51       102.98 o                         
  -2   2  28       1343.28       1083.48       101.96 o                         
   0   2  28       1819.78       1499.90       118.54 o                         
  -9   3  28       1592.66       1470.27        94.74 o                         
  -7   3  28       1468.38       1327.53        89.96 o                         
  -5   3  28       1915.16       1602.43       114.88 o                         
  -3   3  28        507.64        344.98        77.33 o                         
  -1   3  28          6.61        -68.61        68.61 o                         
  -9   1  29        173.00        173.86        49.84 o                         
  -7   1  29        174.01        184.06        49.19 o                         
  -5   1  29          3.79        -42.48        42.48 o                         
  -3   1  29        129.60         -0.79        75.61 o                         
  -1   1  29        241.40         38.68        78.18 o                         
  -8   2  29          2.27        -54.66        54.66 o                         
  -6   2  29        143.81         94.74        57.99 o                         
  -4   2  29        108.16         29.11        72.75 o                         
                                                                                
