# Supplementary material for: Structural characterization of two solvates of a luminescent copper(II) bis­(pyridine)-substituted benzimidazole complex
Source: Acta Crystallogr E Crystallogr Commun. 2017 Oct 6;73(Pt 11):1616–21. doi: 10.1107/S2056989017014232 (PMC5683476; doi:10.1107/S2056989017014232)
Supplement: Supplementary file 3 [file e-73-01616-1sup4.mol]

@<TRIPOS>MOLECULE
1
    63    68     2     0     0
SMALL
NO_CHARGES
****
Generated from the CSD

@<TRIPOS>ATOM
     1 Cu1      2.2140   5.2070  14.6786   Cu        1 RES1   0.0000
     2 O1       2.8427   4.6132  16.4237   O.co2     1 RES1   0.0000
     3 O2       4.3537   6.1448  15.9324   O.co2     1 RES1   0.0000
     4 O3       1.0424   6.5227  15.4787   O.co2     1 RES1   0.0000
     5 O4      -0.3871   4.8525  15.1980   O.co2     1 RES1   0.0000
     6 N1       3.2973   3.9024  13.6678   N.2       1 RES1   0.0000
     7 N2       4.2420   3.2812  11.7490   N.3       1 RES1   0.0000
     8 N3       1.8359   5.8465  12.7857   N.2       1 RES1   0.0000
     9 N4       6.0290   5.2660  10.8501   N.2       1 RES1   0.0000
    10 C1       4.1428   2.8535  13.9439   C.2       1 RES1   0.0000
    11 C2       4.7581   2.4553  12.7379   C.2       1 RES1   0.0000
    12 C3       5.6794   1.4196  12.6981   C.2       1 RES1   0.0000
    13 H3       6.0853   1.1640  11.8785   H         1 RES1   0.0000
    14 C4       5.9964   0.7617  13.8806   C.2       1 RES1   0.0000
    15 C5       5.3451   1.1548  15.1060   C.2       1 RES1   0.0000
    16 C6       4.4333   2.1681  15.1286   C.2       1 RES1   0.0000
    17 H6       3.9992   2.4064  15.9399   H         1 RES1   0.0000
    18 C7       3.3860   4.1560  12.3574   C.2       1 RES1   0.0000
    19 C8       2.5772   5.2507  11.8009   C.2       1 RES1   0.0000
    20 C9       2.5254   5.6988  10.4949   C.2       1 RES1   0.0000
    21 H9       3.0511   5.2813   9.8235   H         1 RES1   0.0000
    22 C10      1.7089   6.7457  10.1773   C.2       1 RES1   0.0000
    23 H10      1.6652   7.0614   9.2825   H         1 RES1   0.0000
    24 C11      0.9499   7.3414  11.1575   C.2       1 RES1   0.0000
    25 H11      0.3702   8.0655  10.9517   H         1 RES1   0.0000
    26 C12      1.0528   6.8597  12.4542   C.2       1 RES1   0.0000
    27 H12      0.5373   7.2763  13.1353   H         1 RES1   0.0000
    28 C13      4.7518   3.2578  10.3675   C.3       1 RES1   0.0000
    29 H13A     4.0628   3.6213   9.7556   H         1 RES1   0.0000
    30 H13B     4.9371   2.3229  10.1001   H         1 RES1   0.0000
    31 C14      6.0207   4.0806  10.2479   C.2       1 RES1   0.0000
    32 C15      7.0986   3.5928   9.5329   C.2       1 RES1   0.0000
    33 H15      7.0578   2.7415   9.1151   H         1 RES1   0.0000
    34 C16      8.2367   4.3698   9.4402   C.2       1 RES1   0.0000
    35 H16      8.9946   4.0623   8.9574   H         1 RES1   0.0000
    36 C17      8.2483   5.5858  10.0516   C.2       1 RES1   0.0000
    37 H17      9.0156   6.1459  10.0007   H         1 RES1   0.0000
    38 C18      7.1368   5.9850  10.7431   C.2       1 RES1   0.0000
    39 H18      7.1596   6.8312  11.1725   H         1 RES1   0.0000
    40 C19      3.8743   5.3027  16.6947   C.2       1 RES1   0.0000
    41 C20      4.5256   5.0134  18.0410   C.3       1 RES1   0.0000
    42 H20A     5.0827   4.2099  17.9682   H         1 RES1   0.0000
    43 H20B     3.8310   4.8709  18.7154   H         1 RES1   0.0000
    44 H20C     5.0841   5.7752  18.3030   H         1 RES1   0.0000
    45 C21     -0.1214   5.9707  15.6206   C.2       1 RES1   0.0000
    46 C22     -1.1381   6.8251  16.3548   C.3       1 RES1   0.0000
    47 H22A    -1.7510   7.2335  15.7094   H         1 RES1   0.0000
    48 H22B    -0.6734   7.5298  16.8546   H         1 RES1   0.0000
    49 H22C    -1.6445   6.2660  16.9783   H         1 RES1   0.0000
    50 C41      6.9897  -0.3768  13.8607   C.3       1 RES1   0.0000
    51 H41A     7.1336  -0.6691  12.9363   H         1 RES1   0.0000
    52 H41B     6.6414  -1.1243  14.3872   H         1 RES1   0.0000
    53 H41C     7.8409  -0.0754  14.2416   H         1 RES1   0.0000
    54 C51      5.6501   0.4053  16.4009   C.3       1 RES1   0.0000
    55 H51A     5.1558   0.8167  17.1409   H         1 RES1   0.0000
    56 H51B     6.6115   0.4491  16.5853   H         1 RES1   0.0000
    57 H51C     5.3775  -0.5316  16.3063   H         1 RES1   0.0000
    58 N5       0.7936   5.3057  19.5355   N.1       2 RES2   0.0000
    59 C23      0.6047   4.3861  18.9265   C.1       2 RES2   0.0000
    60 C24      0.3682   3.1946  18.1502   C.3       2 RES2   0.0000
    61 H24A     0.2564   2.4288  18.7518   H         2 RES2   0.0000
    62 H24B     1.1300   3.0347  17.5557   H         2 RES2   0.0000
    63 H24C    -0.4460   3.3097  17.6140   H         2 RES2   0.0000
@<TRIPOS>BOND
     1     1     2   un
     2     1     3   un
     3     1     4   un
     4     1     5   un
     5     1     6   un
     6     1     8   un
     7     2    40   un
     8     3    40   un
     9     4    45   un
    10     5    45   un
    11     6    10   un
    12     6    18   un
    13     7    11    1
    14     7    18    1
    15     7    28    1
    16     8    19   un
    17     8    26   un
    18     9    31   un
    19     9    38   un
    20    10    11   un
    21    10    16   un
    22    11    12   un
    23    12    13    1
    24    12    14   un
    25    14    15   un
    26    14    50    1
    27    15    16   un
    28    15    54    1
    29    16    17    1
    30    18    19   un
    31    19    20   un
    32    20    21    1
    33    20    22   un
    34    22    23    1
    35    22    24   un
    36    24    25    1
    37    24    26   un
    38    26    27    1
    39    28    29    1
    40    28    30    1
    41    28    31    1
    42    31    32   un
    43    32    33    1
    44    32    34   un
    45    34    35    1
    46    34    36   un
    47    36    37    1
    48    36    38   un
    49    38    39    1
    50    40    41    1
    51    41    42    1
    52    41    43    1
    53    41    44    1
    54    45    46    1
    55    46    47    1
    56    46    48    1
    57    46    49    1
    58    50    51    1
    59    50    52    1
    60    50    53    1
    61    54    55    1
    62    54    56    1
    63    54    57    1
    64    58    59   un
    65    59    60    1
    66    60    61    1
    67    60    62    1
    68    60    63    1
@<TRIPOS>SUBSTRUCTURE
     1 RES1        1 GROUP             0 ****  ****    0  
     2 RES2       58 GROUP             0 ****  ****    0  
@<TRIPOS>CRYSIN
   21.2920   10.1837   24.8670   90.0000  102.6680   90.0000    15     1
