# Supplementary material for: Structural characterization of two solvates of a luminescent copper(II) bis­(pyridine)-substituted benzimidazole complex
Source: Acta Crystallogr E Crystallogr Commun. 2017 Oct 6;73(Pt 11):1616–21. doi: 10.1107/S2056989017014232 (PMC5683476; doi:10.1107/S2056989017014232)
Supplement: Supplementary file 4 [file e-73-01616-2sup3.hkl]

data_2                                                                          
_shelx_title ' new2_a.res in P-1'                                               
_shelx_refln_list_code          4                                               
_shelx_F_calc_maximum      223.10                                               
_exptl_crystal_F_000      1080.00                                               
_reflns_d_resolution_high  0.8200                                               
                                                                                
loop_                                                                           
 _space_group_symop_operation_xyz                                               
 'x, y, z'                                                                      
 '-x, -y, -z'                                                                   
                                                                                
_cell_length_a    11.2595                                                       
_cell_length_b    14.0130                                                       
_cell_length_c    16.5004                                                       
_cell_angle_alpha  81.873                                                       
_cell_angle_beta   77.126                                                       
_cell_angle_gamma  80.348                                                       
                                                                                
_shelx_F_squared_multiplier     1.000                                           
                                                                                
loop_                                                                           
 _refln_index_h                                                                 
 _refln_index_k                                                                 
 _refln_index_l                                                                 
 _refln_F_squared_calc                                                          
 _refln_F_squared_meas                                                          
 _refln_F_squared_sigma                                                         
 _refln_observed_status                                                         
   2   0   0       6640.15       6945.31       114.99 o                         
   3   0   0        307.35        362.25        10.05 o                         
   4   0   0        902.05        756.42        16.55 o                         
   5   0   0        346.73        359.53        13.08 o                         
   6   0   0        141.20         93.85         7.37 o                         
   7   0   0       1645.24       1633.34        36.39 o                         
   8   0   0       1727.53       1774.46        44.14 o                         
   9   0   0          1.05         11.14        12.23 o                         
  10   0   0        614.23        593.74        61.69 o                         
  11   0   0        387.29        361.90        82.61 o                         
  12   0   0         37.92         35.33        54.89 o                         
  13   0   0          0.62         61.41        67.39 o                         
 -13   1   0         59.11        -20.11        67.39 o                         
 -12   1   0         28.58         29.35        60.87 o                         
 -11   1   0         53.29         70.65        57.61 o                         
 -10   1   0         30.58        -10.17        22.55 o                         
  -9   1   0        348.37        403.44        24.51 o                         
  -8   1   0       1329.43       1362.32        37.23 o                         
  -7   1   0         47.03         69.16         7.33 o                         
  -6   1   0       8204.54       8363.32       156.97 o                         
  -5   1   0       3921.65       4163.08        80.85 o                         
  -4   1   0       2910.97       3075.82        55.68 o                         
  -3   1   0        908.43        968.88        20.22 o                         
  -2   1   0       4692.30       4534.07        77.05 o                         
  -1   1   0        577.23        808.65        19.27 o                         
   2   1   0      10191.56       9663.44       194.67 o                         
   3   1   0         15.48         44.09         4.39 o                         
   4   1   0       3087.91       3090.56        59.61 o                         
   5   1   0       1307.29       1370.05        29.92 o                         
   6   1   0       4331.03       4361.89        84.93 o                         
   7   1   0        171.32        175.24         9.70 o                         
   8   1   0        395.73        404.86        27.89 o                         
   9   1   0        614.97        639.62        36.46 o                         
  10   1   0        502.93        506.32        34.47 o                         
  11   1   0          1.81         -9.24        40.76 o                         
  12   1   0        366.40        276.58        78.80 o                         
  13   1   0        104.13         91.30        70.65 o                         
 -12   2   0         45.78         73.91        65.76 o                         
 -11   2   0         52.74         98.91        61.41 o                         
 -10   2   0        263.42        258.06        29.16 o                         
  -9   2   0          1.30        -10.23        10.23 o                         
  -8   2   0        438.94        480.44        20.23 o                         
  -7   2   0        359.32        341.13        17.86 o                         
  -6   2   0       4724.80       4683.93        92.75 o                         
  -5   2   0        133.85        131.27        11.06 o                         
  -4   2   0       1074.52        859.78        20.40 o                         
  -3   2   0        142.52        151.07         8.91 o                         
  -2   2   0        898.41        878.24        18.54 o                         
  -1   2   0       2865.22       2536.36        48.52 o                         
   0   2   0       3567.68       3974.74        66.44 o                         
   1   2   0       6224.60       6430.64       129.62 o                         
   2   2   0       2156.21       2059.86        34.90 o                         
   3   2   0          9.33         20.21         3.73 o                         
   4   2   0       3990.33       4110.03        87.10 o                         
   5   2   0        545.08        612.52        19.02 o                         
   6   2   0       1157.00       1024.26        29.03 o                         
   7   2   0       2096.87       2058.18        59.57 o                         
   8   2   0       1361.95       1291.15        53.98 o                         
   9   2   0          0.13        -10.31        10.31 o                         
  10   2   0       2957.18       2917.98       107.12 o                         
  11   2   0          1.51        -20.11        40.76 o                         
  12   2   0        232.05        246.20        73.37 o                         
 -12   3   0         92.57        176.63        79.89 o                         
 -11   3   0         37.88         41.85        57.61 o                         
 -10   3   0        257.43        324.20        25.81 o                         
  -9   3   0        874.57        964.87        41.08 o                         
  -8   3   0         74.78         75.98        19.45 o                         
  -7   3   0        116.51         89.57        14.96 o                         
  -6   3   0       2091.41       1945.70        51.04 o                         
  -5   3   0         80.34        102.68         9.03 o                         
  -4   3   0       1773.57       1808.21        39.29 o                         
  -3   3   0       2876.24       2850.63        53.29 o                         
  -2   3   0      24261.69      25571.63       420.17 o                         
  -1   3   0          1.24          2.83         3.21 o                         
   0   3   0        543.86        567.96        12.58 o                         
   1   3   0       1733.72       1907.09        33.35 o                         
   2   3   0      20136.41      20889.31       417.61 o                         
   3   3   0       1402.76       1724.05        30.22 o                         
   4   3   0       5461.04       5682.76        95.14 o                         
   5   3   0        220.75        207.73        10.51 o                         
   6   3   0       9221.98       9552.92       198.26 o                         
   7   3   0         26.39         29.51         6.96 o                         
   8   3   0        435.70        414.25        26.91 o                         
   9   3   0         37.27         30.26        12.57 o                         
  10   3   0        198.72        226.24        24.05 o                         
  11   3   0         61.24         82.61        52.72 o                         
  12   3   0        132.79        264.68        90.76 o                         
 -12   4   0         47.64         38.59        64.67 o                         
 -11   4   0        216.16        241.85        84.24 o                         
 -10   4   0         33.35         37.75        15.80 o                         
  -9   4   0          7.27         -5.02        12.38 o                         
  -8   4   0       1042.68       1027.11        43.82 o                         
  -7   4   0        507.50        513.81        41.70 o                         
  -6   4   0        878.19        798.46        33.94 o                         
  -5   4   0          1.37         -2.13         7.93 o                         
  -4   4   0       7132.02       7551.98       160.76 o                         
  -3   4   0       1492.40       1628.04        41.58 o                         
  -2   4   0        305.15        322.85        16.49 o                         
  -1   4   0        555.95        700.02        16.25 o                         
   0   4   0       2705.52       2652.30        50.28 o                         
   1   4   0       2897.85       3000.08        52.06 o                         
   2   4   0       2506.81       2652.92        56.52 o                         
   3   4   0         22.91         35.88         6.59 o                         
   4   4   0       8543.77       8454.67       185.58 o                         
   5   4   0        254.93        314.69         8.57 o                         
   6   4   0       5391.78       5157.10       111.61 o                         
   7   4   0        264.04        260.55        16.48 o                         
   8   4   0         18.56         16.86         8.59 o                         
   9   4   0         68.40         56.54        17.39 o                         
  10   4   0        364.26        330.91        30.71 o                         
  11   4   0       1199.54       1168.72        60.04 o                         
 -12   5   0          0.74        -44.57        55.44 o                         
 -11   5   0         31.89        106.52        69.02 o                         
 -10   5   0        586.17        711.44        67.78 o                         
  -9   5   0         44.77         63.86        17.12 o                         
  -8   5   0        497.63        584.70        34.96 o                         
  -7   5   0          0.14        -10.62        10.62 o                         
  -6   5   0        783.93        743.57        42.95 o                         
  -5   5   0        715.33        789.19        34.46 o                         
  -4   5   0       4715.34       4979.98       131.31 o                         
  -3   5   0       4256.93       4224.46        95.48 o                         
  -2   5   0       8389.54       8285.07       174.26 o                         
  -1   5   0         36.50         43.31         5.54 o                         
   0   5   0        114.68        149.78         7.45 o                         
   1   5   0        237.13        278.63         9.06 o                         
   2   5   0      11120.10      11347.87       187.68 o                         
   3   5   0        958.01       1021.20        25.18 o                         
   4   5   0       3229.86       3021.38        64.98 o                         
   5   5   0       2024.87       2170.69        54.62 o                         
   6   5   0       3133.37       3084.50        66.29 o                         
   7   5   0          0.97          8.06         6.97 o                         
   8   5   0        455.15        443.41        21.78 o                         
   9   5   0        826.71        791.13        41.48 o                         
  10   5   0        321.31        337.04        36.96 o                         
  11   5   0         18.78         16.85        15.76 o                         
 -11   6   0        197.70        167.39        80.98 o                         
 -10   6   0          1.05         12.96        23.45 o                         
  -9   6   0         67.66         41.12        19.94 o                         
  -8   6   0        299.34        243.58        25.15 o                         
  -7   6   0        305.28        338.93        27.74 o                         
  -6   6   0        321.56        241.43        23.15 o                         
  -5   6   0        139.71        127.31        17.72 o                         
  -4   6   0       4854.30       5322.08       141.61 o                         
  -3   6   0        423.46        370.29        28.51 o                         
  -2   6   0        498.19        522.96        23.57 o                         
  -1   6   0         71.51        111.60        10.03 o                         
   0   6   0        169.20        119.62        12.71 o                         
   1   6   0        148.61        156.32         8.88 o                         
   2   6   0       1447.50       1362.38        29.59 o                         
   3   6   0         12.36         12.39         5.67 o                         
   4   6   0      14718.48      14873.78       347.32 o                         
   5   6   0        111.57         95.66         9.35 o                         
   6   6   0       1523.67       1510.96        40.53 o                         
   7   6   0          1.92          9.31         4.24 o                         
   8   6   0        944.40        859.14        52.17 o                         
   9   6   0         85.59        101.67        20.65 o                         
  10   6   0          5.38         -9.24        13.59 o                         
  11   6   0         11.14         19.02        16.30 o                         
 -11   7   0          0.06         47.28        69.02 o                         
 -10   7   0         51.45         15.77        27.80 o                         
  -9   7   0        846.51        772.97        55.76 o                         
  -8   7   0        135.64         90.15        20.98 o                         
  -7   7   0         25.61         -8.86        13.33 o                         
  -6   7   0        158.45        196.78        22.33 o                         
  -5   7   0        400.86        367.66        27.20 o                         
  -4   7   0        124.74        109.34        17.32 o                         
  -3   7   0         38.51         21.74        19.22 o                         
  -2   7   0       2593.84       2414.63        69.80 o                         
  -1   7   0        210.65        196.75        15.98 o                         
   0   7   0       1502.10       1579.92        41.51 o                         
   1   7   0        732.46        648.18        21.64 o                         
   2   7   0       5581.48       5436.10       115.58 o                         
   3   7   0        185.53        188.62        12.90 o                         
   4   7   0        252.03        222.40        13.44 o                         
   5   7   0        616.11        541.16        20.06 o                         
   6   7   0       1101.93       1121.88        32.91 o                         
   7   7   0         10.74          7.51         5.79 o                         
   8   7   0       1246.14       1220.01        67.94 o                         
   9   7   0        292.30        260.33        30.43 o                         
  10   7   0        119.02        147.83        26.09 o                         
  11   7   0        176.58        192.94        29.35 o                         
 -10   8   0        120.40        128.04        36.20 o                         
  -9   8   0         14.48         13.27        18.12 o                         
  -8   8   0          2.17        -13.33        16.25 o                         
  -7   8   0        571.44        705.97        76.34 o                         
  -6   8   0         83.77         54.37        20.23 o                         
  -5   8   0        117.10        102.44        18.77 o                         
  -4   8   0       3091.43       3063.84        94.42 o                         
  -3   8   0         95.19        102.19        17.45 o                         
  -2   8   0          0.92         -4.20         9.03 o                         
  -1   8   0          1.48         -4.66         9.28 o                         
   0   8   0       5425.48       5195.65       203.45 o                         
   1   8   0        285.66        323.94        20.78 o                         
   2   8   0       1899.98       1864.74        46.30 o                         
   3   8   0        388.53        347.23        14.09 o                         
   4   8   0       1186.98        970.08        39.20 o                         
   5   8   0         93.46         80.49        10.99 o                         
   6   8   0       1329.31       1337.48        39.40 o                         
   7   8   0        709.99        710.22        25.20 o                         
   8   8   0       1437.40       1306.96        73.37 o                         
   9   8   0        451.78        340.17        36.41 o                         
  10   8   0        292.19        295.60        35.33 o                         
  11   8   0        300.08        345.60        38.04 o                         
 -10   9   0          2.55        -16.97        30.34 o                         
  -9   9   0         58.41         64.77        23.80 o                         
  -8   9   0         63.73         38.51        22.31 o                         
  -7   9   0         73.91        114.36        24.28 o                         
  -6   9   0        607.79        692.65        54.24 o                         
  -5   9   0        602.30        559.33        38.40 o                         
  -4   9   0        122.13        127.83        20.68 o                         
  -3   9   0        293.89        322.10        28.02 o                         
  -2   9   0       2768.67       2750.38       133.84 o                         
  -1   9   0          0.95         -7.69        13.21 o                         
   0   9   0        474.17        550.35        27.40 o                         
   1   9   0        758.44        694.58        41.64 o                         
   2   9   0       4907.29       4879.88       147.18 o                         
   3   9   0          3.82         11.12         6.23 o                         
   4   9   0        836.74        760.00        35.12 o                         
   5   9   0       1079.28       1073.51        43.79 o                         
   6   9   0        565.21        561.45        37.50 o                         
   7   9   0        136.74        153.74        17.48 o                         
   8   9   0       3358.36       3425.78       159.24 o                         
   9   9   0        248.69        209.24        30.98 o                         
  10   9   0         32.01         32.07        20.65 o                         
  11   9   0         12.28         17.39        20.11 o                         
  -9  10   0        108.17         47.36        29.99 o                         
  -8  10   0          2.97        -13.16        32.51 o                         
  -7  10   0        272.95        274.31        66.88 o                         
  -6  10   0         18.45         45.29        19.33 o                         
  -5  10   0         11.13          8.25        15.70 o                         
  -4  10   0        143.56         94.58        20.31 o                         
  -3  10   0        540.51        490.46        35.60 o                         
  -2  10   0        101.37        126.39        21.45 o                         
  -1  10   0       1019.78       1012.31        41.37 o                         
   0  10   0       5822.78       5671.49       148.59 o                         
   1  10   0         35.67         47.62        12.58 o                         
   2  10   0        347.82        337.69        18.49 o                         
   3  10   0          7.10          7.77         7.16 o                         
   4  10   0       1089.73       1015.23        44.56 o                         
   5  10   0        150.21        135.91        18.45 o                         
   6  10   0       1399.15       1309.46        52.83 o                         
   7  10   0         87.07         93.11        18.21 o                         
   8  10   0       1230.09       1222.73        75.54 o                         
   9  10   0         15.74         29.89        19.57 o                         
  10  10   0       1287.49       1137.94        71.74 o                         
  11  10   0         57.60         47.28        25.00 o                         
  -8  11   0         52.99         32.42        46.97 o                         
  -7  11   0         25.55         55.37        23.72 o                         
  -6  11   0        361.97        360.30        36.16 o                         
  -5  11   0          3.22        -15.57        15.57 o                         
  -4  11   0         77.86         66.18        26.49 o                         
  -3  11   0         18.19         12.59        16.97 o                         
  -2  11   0       1374.14       1461.57        55.38 o                         
  -1  11   0          4.89         17.79        14.21 o                         
   0  11   0         11.43         25.29        13.32 o                         
   1  11   0       2357.48       2319.95        72.23 o                         
   2  11   0       3283.13       3364.89        94.45 o                         
   3  11   0        167.95        205.86        32.89 o                         
   4  11   0        337.61        313.42        26.89 o                         
   5  11   0        261.98        217.31        45.92 o                         
   6  11   0         50.16         65.54        14.76 o                         
   7  11   0        207.42        194.57        34.51 o                         
   8  11   0        425.48        447.77        47.83 o                         
   9  11   0         33.25         23.91        23.37 o                         
  10  11   0        614.14        596.15        56.52 o                         
  11  11   0          3.10         59.24        26.63 o                         
  -8  12   0         30.48         44.79        27.21 o                         
  -7  12   0        146.18        162.36        31.99 o                         
  -6  12   0         11.85         37.96        23.02 o                         
  -5  12   0         65.88         73.53        23.27 o                         
  -4  12   0        419.51        458.55        40.26 o                         
  -3  12   0        219.53        186.30        28.54 o                         
  -2  12   0          3.60          5.21        14.28 o                         
  -1  12   0        125.32        137.38        19.95 o                         
   0  12   0       1571.97       1775.96        62.59 o                         
   1  12   0        271.70        239.58        23.82 o                         
   2  12   0          1.06         12.73        11.98 o                         
   3  12   0        255.45        283.85        25.27 o                         
   4  12   0       1083.71       1131.51        52.46 o                         
   5  12   0          3.11         -7.34        14.40 o                         
   6  12   0         40.94         39.91        19.02 o                         
   7  12   0          5.67        -15.49        15.49 o                         
   8  12   0        189.89        233.15        37.50 o                         
   9  12   0         57.90         63.04        26.09 o                         
  10  12   0        250.41        245.65        39.67 o                         
  -7  13   0          0.49         18.62        24.77 o                         
  -6  13   0        189.61        167.49        40.71 o                         
  -5  13   0        281.95        288.29        45.78 o                         
  -4  13   0        154.91        167.15        29.84 o                         
  -3  13   0        170.08        232.86        32.78 o                         
  -2  13   0        583.17        553.85        73.81 o                         
  -1  13   0        386.23        310.96        40.43 o                         
   0  13   0        627.07        691.82        41.90 o                         
   1  13   0        106.88        114.09        20.20 o                         
   2  13   0        550.23        540.25        35.34 o                         
   3  13   0         89.59        123.88        21.74 o                         
   4  13   0        152.28        141.85        23.43 o                         
   5  13   0        133.94        136.20        22.66 o                         
   6  13   0       1114.49       1122.69        57.88 o                         
   7  13   0          8.27         14.14        19.06 o                         
   8  13   0        931.96        984.14        71.74 o                         
   9  13   0          0.02          5.43        21.74 o                         
  -5  14   0        239.87        267.16        48.48 o                         
  -4  14   0         61.20         56.50        26.20 o                         
  -3  14   0        187.47        168.76        32.32 o                         
  -2  14   0          4.23         -4.03        22.21 o                         
  -1  14   0        133.92        132.67        28.32 o                         
   0  14   0        727.44        658.66        71.86 o                         
   1  14   0         29.88         30.49        16.99 o                         
   2  14   0        447.57        443.34        38.02 o                         
   3  14   0        132.65        122.17        24.00 o                         
   4  14   0       1492.09       1470.63        67.66 o                         
   5  14   0          3.18         21.88        18.56 o                         
   6  14   0        456.80        452.07        37.43 o                         
   7  14   0          4.38        -12.50        25.00 o                         
   8  14   0        166.59        170.65        39.13 o                         
   9  14   0         17.32        -10.87        27.17 o                         
  -4  15   0        127.68        141.24        38.70 o                         
  -3  15   0        240.34        306.62        41.23 o                         
  -2  15   0         53.33         51.34        24.71 o                         
  -1  15   0         15.72         34.64        20.35 o                         
   0  15   0          4.98          4.04        18.90 o                         
   1  15   0         60.66         67.83        23.63 o                         
   2  15   0        598.16        615.93        45.91 o                         
   3  15   0         35.02         42.79        19.11 o                         
   4  15   0         45.71         68.21        23.40 o                         
   5  15   0        251.95        277.83        32.50 o                         
   6  15   0        364.10        400.07        58.15 o                         
   7  15   0         17.41        -11.41        27.72 o                         
  -2  16   0         84.49          4.30        25.24 o                         
  -1  16   0        108.38        113.34        28.37 o                         
   0  16   0         41.35         34.66        21.30 o                         
   1  16   0         17.12         23.16        21.27 o                         
   2  16   0         80.42         51.06        23.98 o                         
   3  16   0         51.50         42.80        23.19 o                         
   4  16   0        325.39        333.36        36.58 o                         
   5  16   0          0.73         -1.79        18.82 o                         
   6  16   0        166.73        217.75        62.50 o                         
  -5 -16   1        161.13        241.63        34.53 o                         
  -4 -16   1          0.06         41.02        20.82 o                         
  -3 -16   1        533.59        528.37        45.39 o                         
  -2 -16   1         74.59         49.68        26.00 o                         
  -1 -16   1        186.54        185.84        31.23 o                         
   0 -16   1          5.01         -3.06        26.09 o                         
   1 -16   1          5.53         -8.96        24.16 o                         
   2 -16   1        382.83        374.28        45.11 o                         
  -7 -15   1        254.30        318.97        49.46 o                         
  -6 -15   1         60.66         56.04        26.63 o                         
  -5 -15   1        464.03        401.81        38.62 o                         
  -4 -15   1        162.55        163.80        27.46 o                         
  -3 -15   1        176.58        241.66        31.13 o                         
  -2 -15   1          0.03        -13.86        17.57 o                         
  -1 -15   1        690.26        677.56       122.28 o                         
   0 -15   1         80.36        101.78        23.70 o                         
   1 -15   1         57.14        106.38        53.80 o                         
   2 -15   1         19.37         27.17        23.35 o                         
   3 -15   1        291.63        276.13        39.03 o                         
   4 -15   1         26.96         35.43        28.50 o                         
  -8 -14   1         19.39          7.07        27.17 o                         
  -7 -14   1        112.36        145.65        35.87 o                         
  -6 -14   1         43.05         61.92        20.92 o                         
  -5 -14   1        310.28        298.07        31.90 o                         
  -4 -14   1          2.55         -2.23        21.20 o                         
  -3 -14   1        826.06        800.10        50.13 o                         
  -2 -14   1        321.65        341.00        34.97 o                         
  -1 -14   1        934.47        888.87        60.54 o                         
   0 -14   1         14.40         34.01        18.12 o                         
   1 -14   1        569.17        571.59        55.57 o                         
   2 -14   1        398.93        469.53        78.02 o                         
   3 -14   1          4.89         40.01        24.41 o                         
   4 -14   1         30.54         44.69        25.40 o                         
   5 -14   1         13.04         52.69        26.86 o                         
  -9 -13   1         90.55         94.57        30.43 o                         
  -8 -13   1         15.90         35.87        25.00 o                         
  -7 -13   1       1505.28       1589.52        96.20 o                         
  -6 -13   1          0.06         27.88        17.48 o                         
  -5 -13   1        457.46        513.27        80.71 o                         
  -4 -13   1          3.30         -8.06        14.79 o                         
  -3 -13   1        304.53        356.54        33.24 o                         
  -2 -13   1         33.32         24.90        14.88 o                         
  -1 -13   1        118.11        124.97        20.18 o                         
   0 -13   1         18.06         11.58        15.54 o                         
   1 -13   1        316.32        328.65        29.76 o                         
   2 -13   1        470.58        439.08        39.06 o                         
   3 -13   1        938.29       1006.55        60.12 o                         
   4 -13   1        610.78        598.39        66.21 o                         
   5 -13   1          3.67         -2.31        20.95 o                         
   6 -13   1         64.62         71.82        48.53 o                         
   7 -13   1          3.74         33.24        27.76 o                         
 -10 -12   1          6.43         19.57        23.91 o                         
  -9 -12   1        817.11        748.32        60.33 o                         
  -8 -12   1          9.51         27.17        24.46 o                         
  -7 -12   1         27.39         53.60        20.98 o                         
  -6 -12   1         30.74         17.38        14.70 o                         
  -5 -12   1         12.47         13.52        23.37 o                         
  -4 -12   1         55.98         67.94        18.06 o                         
  -3 -12   1       1565.35       1516.71        63.58 o                         
  -2 -12   1        233.12        166.22        20.98 o                         
  -1 -12   1        231.71        211.21        42.85 o                         
   0 -12   1        151.02        128.35        27.56 o                         
   1 -12   1       1357.69       1276.55        52.42 o                         
   2 -12   1         13.85         -0.55        22.51 o                         
   3 -12   1         18.93         14.94        17.37 o                         
   4 -12   1        160.69        131.70        26.15 o                         
   5 -12   1        280.77        209.78        39.46 o                         
   6 -12   1         68.17        100.76        28.87 o                         
   7 -12   1          0.43         -5.38        23.09 o                         
   8 -12   1        261.73        351.06        42.53 o                         
 -10 -11   1          3.60          0.00        20.65 o                         
  -9 -11   1        356.29        354.30        43.48 o                         
  -8 -11   1          2.13          4.35        20.11 o                         
  -7 -11   1        725.39        723.24        39.58 o                         
  -6 -11   1          0.65          1.41        12.61 o                         
  -5 -11   1        473.75        460.94        76.09 o                         
  -4 -11   1         24.12         13.51        12.66 o                         
  -3 -11   1       1477.84       1536.82        62.06 o                         
  -2 -11   1         34.51         21.49        10.67 o                         
  -1 -11   1       2505.72       2561.24        82.72 o                         
   0 -11   1       1529.54       1464.89        58.87 o                         
   1 -11   1        181.71        161.87        25.34 o                         
   2 -11   1        685.06        690.16        86.96 o                         
   3 -11   1        537.02        466.71        37.44 o                         
   4 -11   1        227.40        189.51        26.16 o                         
   5 -11   1         93.94         84.18        23.42 o                         
   6 -11   1        195.09        206.37        29.83 o                         
   7 -11   1        197.41        173.92        30.74 o                         
   8 -11   1         55.95         57.55        26.15 o                         
 -10 -10   1         53.78         35.87        23.37 o                         
  -9 -10   1       1784.28       1740.07        94.57 o                         
  -8 -10   1         12.50         29.89        20.11 o                         
  -7 -10   1         75.07         89.49        16.47 o                         
  -6 -10   1        154.19        192.13        20.56 o                         
  -5 -10   1       1428.79       1449.76        57.44 o                         
  -4 -10   1        629.03        640.88        48.64 o                         
  -3 -10   1        297.38        291.94        24.49 o                         
  -2 -10   1        482.78        438.13        21.07 o                         
  -1 -10   1        989.40        899.96        64.69 o                         
   0 -10   1         62.44        126.14        16.93 o                         
   1 -10   1       2988.50       2986.66        88.82 o                         
   2 -10   1        332.74        290.36        24.32 o                         
   3 -10   1          0.15          2.80        13.36 o                         
   4 -10   1        373.17        458.72        45.84 o                         
   5 -10   1        405.51        400.63        35.06 o                         
   6 -10   1        150.25        197.52        34.66 o                         
   7 -10   1         79.24        105.35        25.70 o                         
   8 -10   1        282.65        245.58        34.19 o                         
   9 -10   1          2.52        -19.33        22.88 o                         
 -10  -9   1        173.99        127.72        26.09 o                         
  -9  -9   1          1.22         16.30        17.39 o                         
  -8  -9   1        546.57        495.60        45.11 o                         
  -7  -9   1       1367.42       1309.82        51.09 o                         
  -6  -9   1        429.80        422.11        27.07 o                         
  -5  -9   1        219.20        191.21        19.02 o                         
  -4  -9   1          4.41        -11.08        16.03 o                         
  -3  -9   1       3526.62       3533.67        91.05 o                         
  -2  -9   1        279.30        266.30        15.68 o                         
  -1  -9   1       2453.05       2258.22        57.79 o                         
   0  -9   1        223.43        206.16        18.44 o                         
   1  -9   1          8.93          6.60        10.44 o                         
   2  -9   1         57.31         79.25        14.95 o                         
   3  -9   1       1910.93       1883.10        67.73 o                         
   4  -9   1        465.69        477.86        35.23 o                         
   5  -9   1          0.18         17.51        16.08 o                         
   6  -9   1         14.97         26.77        18.02 o                         
   7  -9   1        474.27        551.37        42.48 o                         
   8  -9   1        146.75        107.51        24.61 o                         
   9  -9   1        127.86        123.78        29.11 o                         
  10  -9   1         52.34         58.81        35.72 o                         
 -10  -8   1        130.53        186.96        27.17 o                         
  -9  -8   1        833.71        846.09        55.44 o                         
  -8  -8   1       1943.97       1722.67        89.67 o                         
  -7  -8   1        873.20        956.91        39.28 o                         
  -6  -8   1        318.27        290.64        16.12 o                         
  -5  -8   1        639.68        630.73        24.25 o                         
  -4  -8   1        326.88        336.52        22.84 o                         
  -3  -8   1       1060.35        984.14        30.54 o                         
  -2  -8   1         82.66         81.23         9.18 o                         
  -1  -8   1       2831.25       3182.40        88.84 o                         
   0  -8   1          7.09         -6.70         7.30 o                         
   1  -8   1       1664.80       1813.09        57.19 o                         
   2  -8   1         51.51         24.23        10.60 o                         
   3  -8   1       1019.69        989.88        76.40 o                         
   4  -8   1        766.19        744.33        38.54 o                         
   5  -8   1       2871.05       2882.93        92.61 o                         
   6  -8   1         27.83         23.54        16.57 o                         
   7  -8   1         47.59         75.85        20.11 o                         
   8  -8   1        353.81        336.34        38.68 o                         
   9  -8   1         50.97         59.98        22.43 o                         
  10  -8   1        118.71         76.86        23.86 o                         
 -10  -7   1        410.67        423.32        39.13 o                         
  -9  -7   1        233.00        213.59        27.72 o                         
  -8  -7   1        106.01         83.15        18.48 o                         
  -7  -7   1         41.23         46.70         6.96 o                         
  -6  -7   1        640.61        676.73        23.01 o                         
  -5  -7   1       2891.17       2947.81        75.27 o                         
  -4  -7   1        169.04        192.71        12.49 o                         
  -3  -7   1       2460.68       2563.26        68.08 o                         
  -2  -7   1        305.03        369.79        16.04 o                         
  -1  -7   1       2259.92       2119.70        54.18 o                         
   0  -7   1          8.76         38.28         9.56 o                         
   1  -7   1          9.22         28.85        15.10 o                         
   2  -7   1       1671.45       1792.39        55.83 o                         
   3  -7   1       3045.14       3020.45       105.90 o                         
   4  -7   1        301.87        225.90        38.33 o                         
   5  -7   1         84.23        119.34        18.95 o                         
   6  -7   1       1878.50       1660.38        62.44 o                         
   7  -7   1        399.69        367.08        43.10 o                         
   8  -7   1        119.83        107.57        21.66 o                         
   9  -7   1         50.46         51.18        20.17 o                         
  10  -7   1        300.87        363.91        38.85 o                         
  11  -7   1          6.03        -15.76        60.87 o                         
 -10  -6   1         93.76         69.57        19.57 o                         
  -9  -6   1         37.47         23.87        14.34 o                         
  -8  -6   1        296.90        273.00        22.80 o                         
  -7  -6   1        336.58        354.75        25.27 o                         
  -6  -6   1         21.35         19.77         5.81 o                         
  -5  -6   1       3229.95       3062.89        76.63 o                         
  -4  -6   1        392.15        399.32        16.24 o                         
  -3  -6   1      10754.76      11278.65       265.53 o                         
  -2  -6   1       2555.83       2855.66        56.90 o                         
  -1  -6   1       1606.56       1576.01        35.26 o                         
   0  -6   1        391.43        466.51        28.08 o                         
   1  -6   1       2101.37       1961.01        50.06 o                         
   2  -6   1        179.78        193.90        22.02 o                         
   3  -6   1        725.69        610.53        30.51 o                         
   4  -6   1        672.47        716.94        34.96 o                         
   5  -6   1       3854.72       3647.77       104.92 o                         
   6  -6   1       1130.95       1261.43        50.32 o                         
   7  -6   1         68.12         49.81        15.71 o                         
   8  -6   1        704.23        708.62        50.45 o                         
   9  -6   1        528.47        525.88        69.78 o                         
  10  -6   1         84.44         77.77        21.50 o                         
  11  -6   1         10.68        -21.74        59.24 o                         
 -10  -5   1          1.39         -2.14        12.42 o                         
  -9  -5   1         26.33         64.85        14.68 o                         
  -8  -5   1        118.23        100.90        12.13 o                         
  -7  -5   1       1167.51       1118.01        38.52 o                         
  -6  -5   1          8.78          3.41         8.55 o                         
  -5  -5   1       2884.52       2716.10        67.10 o                         
  -4  -5   1        863.44        991.08        25.02 o                         
  -3  -5   1        217.02        238.38        10.26 o                         
  -2  -5   1          3.68         -2.98         3.43 o                         
  -1  -5   1       1253.48       1122.82        23.51 o                         
   0  -5   1        723.49        710.13        20.40 o                         
   1  -5   1       2448.90       2777.71        51.99 o                         
   2  -5   1       2170.62       2443.34        79.62 o                         
   3  -5   1       7100.67       7099.60       252.40 o                         
   4  -5   1       1675.21       1824.17        58.69 o                         
   5  -5   1        690.23        710.58        33.76 o                         
   6  -5   1        719.50        646.18        33.46 o                         
   7  -5   1       1318.43       1353.02        52.43 o                         
   8  -5   1         53.17         39.88        18.75 o                         
   9  -5   1        689.62        627.58        38.86 o                         
  10  -5   1        179.10        190.83        30.99 o                         
  11  -5   1        294.57        307.01        98.91 o                         
  12  -5   1          0.22        -52.72        61.96 o                         
 -10  -4   1        378.67        369.57        41.58 o                         
  -9  -4   1        168.56        131.24        17.68 o                         
  -8  -4   1        245.53        221.72        16.38 o                         
  -7  -4   1        465.28        438.84        20.54 o                         
  -6  -4   1         37.94         44.49         6.58 o                         
  -5  -4   1       5880.44       5973.40       100.25 o                         
  -4  -4   1        372.34        360.50        10.06 o                         
  -3  -4   1      15568.83      15286.60       307.38 o                         
  -2  -4   1        525.51        524.18        13.01 o                         
  -1  -4   1        154.23        161.81         7.49 o                         
   0  -4   1         37.72         37.87         4.51 o                         
   1  -4   1         51.50         32.77         6.12 o                         
   2  -4   1       2283.61       2509.51        51.52 o                         
   3  -4   1         36.63         22.01         8.51 o                         
   4  -4   1        787.27        725.84        41.59 o                         
   5  -4   1       7038.31       6724.36       172.36 o                         
   6  -4   1        175.23        132.27        16.10 o                         
   7  -4   1        482.13        522.34        46.48 o                         
   8  -4   1        194.51        207.69        27.69 o                         
   9  -4   1        573.66        626.66        36.53 o                         
  10  -4   1        126.93        172.59        23.45 o                         
  11  -4   1         13.71        -29.89        54.35 o                         
  12  -4   1        133.79        191.31        86.41 o                         
 -11  -3   1        104.36        117.39        54.35 o                         
 -10  -3   1         11.40         15.23        20.65 o                         
  -9  -3   1       1457.82       1375.56        72.53 o                         
  -8  -3   1        155.06        168.21        17.32 o                         
  -7  -3   1       1767.34       1783.27        44.62 o                         
  -6  -3   1         53.01         57.40         7.03 o                         
  -5  -3   1       3382.80       3568.54        76.78 o                         
  -4  -3   1       4240.39       4727.46        79.36 o                         
  -3  -3   1        254.50        218.29         6.68 o                         
  -2  -3   1       1468.38       1536.02        33.62 o                         
  -1  -3   1      23667.15      23085.87       376.59 o                         
   0  -3   1       1557.10       1509.46        28.65 o                         
   1  -3   1      32517.26      35084.97       573.39 o                         
   2  -3   1       2739.99       2850.99        52.62 o                         
   3  -3   1       3392.74       3032.34        57.11 o                         
   4  -3   1       1480.76       1592.15        37.11 o                         
   5  -3   1          0.26          2.52         6.87 o                         
   6  -3   1        116.86        117.05        18.37 o                         
   7  -3   1       1232.58       1289.54        46.62 o                         
   8  -3   1         13.91         13.94        11.56 o                         
   9  -3   1        108.43         97.38        17.70 o                         
  10  -3   1        563.28        598.18        46.53 o                         
  11  -3   1        426.46        336.36        88.59 o                         
  12  -3   1         48.92          5.98        58.15 o                         
 -12  -2   1         30.55         71.20        57.07 o                         
 -11  -2   1        158.37        126.63        58.70 o                         
 -10  -2   1         19.87         39.10        12.42 o                         
  -9  -2   1       2482.07       2367.28        86.71 o                         
  -8  -2   1         42.81         45.62         9.23 o                         
  -7  -2   1       2799.37       2895.14        77.78 o                         
  -6  -2   1       4355.23       4697.10       101.81 o                         
  -5  -2   1       1967.54       1931.58        44.83 o                         
  -4  -2   1       1544.38       1639.54        37.39 o                         
  -3  -2   1       3573.16       3083.36        57.29 o                         
  -2  -2   1         22.91         21.23         2.44 o                         
  -1  -2   1       1443.81       1631.96        34.71 o                         
   0  -2   1       2519.38       2597.24        45.23 o                         
   1  -2   1       6656.47       6289.18       106.33 o                         
   2  -2   1       8925.65       9533.29       160.34 o                         
   3  -2   1       2738.55       3025.40        73.19 o                         
   4  -2   1       1560.07       1635.72        45.29 o                         
   5  -2   1       4548.02       4537.40        89.82 o                         
   6  -2   1        546.68        556.08        28.03 o                         
   7  -2   1        561.63        574.04        22.29 o                         
   8  -2   1        514.16        481.94        63.01 o                         
   9  -2   1        124.28        113.28        16.45 o                         
  10  -2   1        379.94        413.01        29.04 o                         
  11  -2   1          0.87         -5.01        24.75 o                         
  12  -2   1        213.29        277.12        85.33 o                         
  13  -2   1          5.34        -32.61        72.28 o                         
 -13  -1   1          4.30         58.15        70.11 o                         
 -12  -1   1         22.17        -14.13        49.46 o                         
 -11  -1   1        634.50        802.12       104.89 o                         
 -10  -1   1        222.37        204.91        40.73 o                         
  -9  -1   1        163.48        167.10        18.40 o                         
  -8  -1   1       1225.22       1320.74        54.99 o                         
  -7  -1   1        875.66        800.90        28.99 o                         
  -6  -1   1          1.71         -1.37         4.41 o                         
  -5  -1   1        155.01        120.15        11.61 o                         
  -4  -1   1        749.79        726.04        19.63 o                         
  -3  -1   1        666.48        583.63        15.17 o                         
  -2  -1   1       1319.79       1284.75        22.28 o                         
  -1  -1   1      17841.36      18190.25       512.62 o                         
   1  -1   1          0.86          4.79         2.41 o                         
   2  -1   1        921.17       1191.98        23.91 o                         
   3  -1   1        175.88        143.05         8.36 o                         
   4  -1   1        983.75        924.39        21.33 o                         
   5  -1   1        530.09        600.41        17.76 o                         
   6  -1   1         79.70         99.37         8.63 o                         
   7  -1   1       3929.10       3944.75        97.18 o                         
   8  -1   1        123.14        147.51        11.79 o                         
   9  -1   1        418.89        486.19        28.40 o                         
  10  -1   1        607.29        598.61        63.73 o                         
  11  -1   1        134.78        132.89        33.15 o                         
  12  -1   1          5.12         38.59        62.50 o                         
  13  -1   1         18.86         38.04        69.02 o                         
 -13   0   1        111.24         90.76        72.83 o                         
 -12   0   1         53.13        103.81        63.59 o                         
 -11   0   1        136.59        134.78        58.70 o                         
 -10   0   1        350.85        366.20        28.44 o                         
  -9   0   1        865.67        853.05        36.90 o                         
  -8   0   1        561.45        626.99        21.89 o                         
  -7   0   1       1251.42       1165.37        26.96 o                         
  -6   0   1         28.46         28.62         4.08 o                         
  -5   0   1        101.93        135.34         6.01 o                         
  -4   0   1        183.48        201.15         6.57 o                         
  -3   0   1         21.14         22.66         2.48 o                         
  -2   0   1         80.11         78.02         3.16 o                         
  -1   0   1      18926.32      17688.02      1877.81 o                         
   0   0   1          2.77          0.11         0.52 o                         
   2   0   1         14.28          7.38         3.00 o                         
   3   0   1         73.45         83.58         7.21 o                         
   4   0   1         59.01         83.17         5.76 o                         
   5   0   1      12457.79      13314.82       223.00 o                         
   6   0   1       1574.98       1719.06        41.54 o                         
   7   0   1       2349.66       2681.17        57.08 o                         
   8   0   1        232.17        197.37        12.19 o                         
   9   0   1        464.78        481.85        26.23 o                         
  10   0   1          9.28          6.93        21.74 o                         
  11   0   1        499.99        473.01        61.14 o                         
  12   0   1        266.58        284.19        83.15 o                         
  13   0   1          3.38         70.11        67.39 o                         
 -12   1   1        284.50        183.70        76.09 o                         
 -11   1   1         41.86         51.63        50.54 o                         
 -10   1   1        266.52        208.70        60.87 o                         
  -9   1   1        356.45        345.74        25.57 o                         
  -8   1   1        527.92        495.57        16.58 o                         
  -7   1   1       2493.38       2414.51        50.79 o                         
  -6   1   1        124.66        165.25         8.82 o                         
  -5   1   1        834.48        735.33        18.53 o                         
  -4   1   1       1089.22       1080.51        22.32 o                         
  -3   1   1       1565.36       1485.05        27.94 o                         
  -2   1   1       3371.66       3646.91        62.12 o                         
  -1   1   1      20534.00      19774.51       322.06 o                         
   1   1   1       3122.81       2400.43       202.42 o                         
   2   1   1       3665.97       3780.93        64.16 o                         
   3   1   1        970.58       1019.18        20.32 o                         
   4   1   1        471.85        460.95        11.65 o                         
   5   1   1       1154.95       1195.33        24.77 o                         
   6   1   1        415.99        454.64        12.80 o                         
   7   1   1       6773.72       6978.58       132.05 o                         
   8   1   1          8.19          1.43         7.37 o                         
   9   1   1        296.48        296.94        15.65 o                         
  10   1   1        535.56        542.02        36.95 o                         
  11   1   1         57.51         57.01        18.17 o                         
  12   1   1         11.39         67.39        58.70 o                         
  13   1   1        114.35         54.35        73.37 o                         
 -12   2   1          0.48         36.41        58.70 o                         
 -11   2   1          1.22          8.70        49.46 o                         
 -10   2   1          3.07         36.41        41.85 o                         
  -9   2   1        412.77        402.48        24.77 o                         
  -8   2   1         79.32         75.40         8.53 o                         
  -7   2   1       2340.30       2325.45        50.74 o                         
  -6   2   1         13.02          7.85         4.95 o                         
  -5   2   1       2070.83       2168.20        45.81 o                         
  -4   2   1         58.44         53.01         5.30 o                         
  -3   2   1        335.63        474.50        12.77 o                         
  -2   2   1      13619.78      13523.95       222.98 o                         
  -1   2   1         12.49         22.18         2.80 o                         
   0   2   1       1476.26       1281.91        22.80 o                         
   1   2   1       1857.13       1873.28        39.33 o                         
   2   2   1      13214.93      13276.35       238.26 o                         
   3   2   1       1687.02       1528.61        30.62 o                         
   4   2   1       2760.30       2892.84        51.21 o                         
   5   2   1       2164.36       1995.10        37.25 o                         
   6   2   1         18.14         25.35         3.23 o                         
   7   2   1         10.17          1.02        16.30 o                         
   8   2   1        954.59        891.79        59.48 o                         
   9   2   1       1245.47       1261.23        56.94 o                         
  10   2   1          0.04         14.32        24.73 o                         
  11   2   1        333.98        343.14        31.87 o                         
  12   2   1        125.57         70.65        59.78 o                         
  13   2   1        204.84        238.59       112.50 o                         
 -12   3   1        143.73        146.20        76.09 o                         
 -11   3   1        260.32        199.46        69.57 o                         
 -10   3   1        233.98        205.44        64.13 o                         
  -9   3   1         67.50         88.87        15.47 o                         
  -8   3   1         17.38         23.20        15.97 o                         
  -7   3   1        243.33        236.33        14.17 o                         
  -6   3   1        638.77        721.41        27.37 o                         
  -5   3   1       6958.98       7395.00       139.36 o                         
  -4   3   1       3091.69       3126.27        62.32 o                         
  -3   3   1       2284.39       2238.94        55.49 o                         
  -2   3   1       1698.13       1912.21        35.56 o                         
  -1   3   1        192.03        125.82         5.72 o                         
   0   3   1       5288.06       5833.06        97.58 o                         
   1   3   1        227.83        293.51         7.43 o                         
   2   3   1       1143.20       1254.62        28.05 o                         
   3   3   1       6720.73       6595.85       120.20 o                         
   4   3   1        279.31        280.61         8.07 o                         
   5   3   1        492.33        462.76        11.88 o                         
   6   3   1       2879.44       3156.91        72.41 o                         
   7   3   1        299.19        290.35        19.05 o                         
   8   3   1         27.14         21.58        11.10 o                         
   9   3   1        351.60        371.10        29.91 o                         
  10   3   1          7.16         11.58        13.27 o                         
  11   3   1         24.03         44.90        17.35 o                         
  12   3   1        245.65        328.21        80.44 o                         
 -12   4   1         65.40         46.20        69.57 o                         
 -11   4   1          4.39         23.91        53.26 o                         
 -10   4   1        467.94        472.62        70.38 o                         
  -9   4   1        327.00        275.70        23.99 o                         
  -8   4   1        466.08        482.43        28.04 o                         
  -7   4   1        752.89        762.28        33.96 o                         
  -6   4   1         19.67         20.45        10.77 o                         
  -5   4   1       4659.58       4789.05       120.25 o                         
  -4   4   1        162.22        212.79        12.64 o                         
  -3   4   1       4363.97       4038.84        79.03 o                         
  -2   4   1        502.50        381.23        11.44 o                         
  -1   4   1        485.10        542.78        15.50 o                         
   0   4   1       6592.06       6572.46       110.78 o                         
   1   4   1        665.11        511.52        11.75 o                         
   2   4   1       1310.58       1539.45        30.65 o                         
   3   4   1       5035.01       5650.68       116.16 o                         
   4   4   1        682.05        725.28        16.44 o                         
   5   4   1       9675.50       9521.77       173.10 o                         
   6   4   1        263.43        249.70        16.70 o                         
   7   4   1        483.74        448.11        21.66 o                         
   8   4   1         32.46         36.00         9.77 o                         
   9   4   1         15.56         10.17        11.59 o                         
  10   4   1        138.95        152.74        20.88 o                         
  11   4   1        935.13        920.24        51.63 o                         
 -11   5   1        203.62         53.26        57.07 o                         
 -10   5   1         26.16         44.53        33.70 o                         
  -9   5   1        304.76        340.06        27.73 o                         
  -8   5   1         11.74         11.54        12.28 o                         
  -7   5   1        253.60        257.37        22.17 o                         
  -6   5   1         40.06         68.63        22.38 o                         
  -5   5   1        668.63        614.42        44.75 o                         
  -4   5   1        144.66        101.74        10.68 o                         
  -3   5   1       3621.57       3760.72        85.34 o                         
  -2   5   1        304.95        367.66        13.84 o                         
  -1   5   1       5919.85       5761.10        99.23 o                         
   0   5   1        731.76        595.16        15.03 o                         
   1   5   1          2.53          4.17         3.18 o                         
   2   5   1         71.61        101.73         7.87 o                         
   3   5   1       7013.69       6473.49       133.42 o                         
   4   5   1        605.68        584.88        25.07 o                         
   5   5   1       4706.55       5013.83       103.50 o                         
   6   5   1         56.58         49.31         4.79 o                         
   7   5   1       3920.78       3585.99       254.14 o                         
   8   5   1        523.24        574.11        25.74 o                         
   9   5   1        190.92        238.54        54.89 o                         
  10   5   1        482.71        425.56        32.69 o                         
  11   5   1       1161.90       1189.57        68.48 o                         
 -11   6   1         27.27         26.09        61.96 o                         
 -10   6   1        443.89        378.86        43.07 o                         
  -9   6   1         98.26        123.63        20.96 o                         
  -8   6   1         47.38         34.17        14.13 o                         
  -7   6   1        922.50        999.94        44.88 o                         
  -6   6   1       1635.59       1556.11        66.80 o                         
  -5   6   1        628.60        687.48        45.74 o                         
  -4   6   1         15.91         26.25        11.15 o                         
  -3   6   1       7305.00       6845.25       225.52 o                         
  -2   6   1        878.56        972.59        41.35 o                         
  -1   6   1        609.67        653.00        21.96 o                         
   0   6   1        204.00        207.14        12.18 o                         
   1   6   1        265.54        515.25        15.17 o                         
   2   6   1          0.62          3.91         3.68 o                         
   3   6   1        131.45        179.24         9.09 o                         
   4   6   1        725.82        668.91        29.09 o                         
   5   6   1      14343.22      14589.21       340.82 o                         
   6   6   1         66.62         66.70         7.05 o                         
   7   6   1        960.50        936.64        38.48 o                         
   8   6   1        132.83        171.74        24.46 o                         
   9   6   1       1328.07       1372.67        74.46 o                         
  10   6   1         64.19         29.89        17.93 o                         
  11   6   1          1.79         -5.98        16.30 o                         
 -11   7   1         40.81        115.76        77.72 o                         
 -10   7   1         72.20         78.07        31.49 o                         
  -9   7   1          8.88         -2.69        15.59 o                         
  -8   7   1        939.84       1046.73        73.12 o                         
  -7   7   1        274.59        335.43        29.62 o                         
  -6   7   1          3.41          0.72        12.61 o                         
  -5   7   1        157.51        169.44        20.37 o                         
  -4   7   1        206.35        206.43        35.63 o                         
  -3   7   1          9.26          0.84         8.79 o                         
  -2   7   1       1404.71       1553.57        49.27 o                         
  -1   7   1       4044.26       3516.82        93.19 o                         
   0   7   1        126.29         93.24         9.50 o                         
   1   7   1        694.31        621.39        20.76 o                         
   2   7   1        535.20        664.78        20.42 o                         
   3   7   1       6690.16       6423.43       134.49 o                         
   4   7   1         23.15         13.12         5.99 o                         
   5   7   1         33.99         54.59         7.41 o                         
   6   7   1        504.92        528.19        19.54 o                         
   7   7   1       3912.85       3937.83        97.27 o                         
   8   7   1        158.58        171.45        13.74 o                         
   9   7   1         65.75         80.98        21.20 o                         
  10   7   1         61.42         36.41        19.57 o                         
  11   7   1         57.71         67.94        22.83 o                         
 -10   8   1          2.74         26.49        29.42 o                         
  -9   8   1        169.63        179.31        38.55 o                         
  -8   8   1         15.97        -11.99        20.25 o                         
  -7   8   1        157.16        203.27        25.38 o                         
  -6   8   1          5.68        -13.19        13.19 o                         
  -5   8   1       1421.99       1424.03        55.88 o                         
  -4   8   1        704.69        809.65        73.88 o                         
  -3   8   1       1297.11       1213.57        44.21 o                         
  -2   8   1        132.56        112.43        14.01 o                         
  -1   8   1        757.69        705.76        40.78 o                         
   0   8   1       2250.15       2600.03        73.14 o                         
   1   8   1       6902.71       6721.40       143.68 o                         
   2   8   1        839.54        933.46        27.28 o                         
   3   8   1       1279.03       1379.06        41.51 o                         
   4   8   1        160.92        157.99        15.63 o                         
   5   8   1       1288.95       1296.13        53.80 o                         
   6   8   1        634.08        601.34        22.50 o                         
   7   8   1       1672.04       1697.74        47.31 o                         
   8   8   1          4.02         21.11         9.22 o                         
   9   8   1       1477.14       1312.40        75.00 o                         
  10   8   1        739.38        678.21        51.63 o                         
  11   8   1         60.29         61.41        22.83 o                         
 -10   9   1         57.95         51.81        59.78 o                         
  -9   9   1          0.75        -23.17        23.43 o                         
  -8   9   1        120.93        211.36        27.65 o                         
  -7   9   1         72.09         70.65        20.80 o                         
  -6   9   1        136.44        107.06        22.29 o                         
  -5   9   1        646.97        633.36        51.31 o                         
  -4   9   1       1531.95       1546.72        59.93 o                         
  -3   9   1          8.39         32.06        18.06 o                         
  -2   9   1        204.01        220.58        47.91 o                         
  -1   9   1        812.66        717.84        55.20 o                         
   0   9   1        150.66        168.91        16.67 o                         
   1   9   1        437.65        460.49        20.80 o                         
   2   9   1        618.37        697.80        24.05 o                         
   3   9   1       1840.18       1771.80        52.59 o                         
   4   9   1          0.26         -1.49         8.59 o                         
   5   9   1        730.99        687.99        33.37 o                         
   6   9   1         51.14         42.39        12.30 o                         
   7   9   1       1179.34       1152.91        83.15 o                         
   8   9   1          6.88         -0.68        13.32 o                         
   9   9   1        823.39        850.98        58.15 o                         
  10   9   1        431.73        437.45        44.57 o                         
  11   9   1        114.45        101.09        26.63 o                         
  -9  10   1         96.66         42.13        54.08 o                         
  -8  10   1          1.18         -2.31        19.22 o                         
  -7  10   1        199.36        176.25        27.44 o                         
  -6  10   1        540.43        491.05        39.17 o                         
  -5  10   1          2.12         -1.91        15.86 o                         
  -4  10   1          6.65         10.76        15.37 o                         
  -3  10   1        220.72        187.50        20.75 o                         
  -2  10   1        185.82        187.47        25.37 o                         
  -1  10   1        828.09        834.92        36.49 o                         
   0  10   1        169.97        184.08        20.66 o                         
   1  10   1       6107.33       5961.09       153.46 o                         
   2  10   1         59.35         58.31        12.39 o                         
   3  10   1         34.34         21.49         8.15 o                         
   4  10   1        316.96        329.51        25.55 o                         
   5  10   1       4017.33       4263.97       135.45 o                         
   6  10   1         49.76         47.85        13.54 o                         
   7  10   1        347.21        286.26        23.02 o                         
   8  10   1          0.49        -15.22        15.22 o                         
   9  10   1       1799.93       1763.98        97.28 o                         
  10  10   1          1.28         36.96        23.37 o                         
  11  10   1        389.30        406.47        46.74 o                         
  -8  11   1        231.03        213.18        33.98 o                         
  -7  11   1         19.85         39.05        22.57 o                         
  -6  11   1        162.76        130.95        29.71 o                         
  -5  11   1        661.48        634.29        45.98 o                         
  -4  11   1        140.03        152.59        25.90 o                         
  -3  11   1        193.99        241.55        53.80 o                         
  -2  11   1         86.28         63.84        15.70 o                         
  -1  11   1       1380.18       1389.57        52.17 o                         
   0  11   1        328.46        406.82        37.45 o                         
   1  11   1         75.07         47.08        15.45 o                         
   2  11   1        145.03        176.25        18.68 o                         
   3  11   1       3687.96       3907.17        96.12 o                         
   4  11   1         57.17         91.01        23.13 o                         
   5  11   1         96.75         78.11        16.25 o                         
   6  11   1       1246.46       1184.57        50.89 o                         
   7  11   1        846.80        899.82        43.34 o                         
   8  11   1        326.94        343.43        42.39 o                         
   9  11   1         27.75         17.39        22.28 o                         
  10  11   1         19.37          8.15        22.83 o                         
  11  11   1        248.10        208.15        37.50 o                         
  -7  12   1        115.57        155.77        29.70 o                         
  -6  12   1         79.55         42.87        23.43 o                         
  -5  12   1        245.75        275.90        34.94 o                         
  -4  12   1        271.39        268.69        55.63 o                         
  -3  12   1         73.93         50.88        41.03 o                         
  -2  12   1        312.37        350.14        29.12 o                         
  -1  12   1          9.15         10.29        17.05 o                         
   0  12   1        308.22        331.29        27.52 o                         
   1  12   1       1447.04       1423.40        52.55 o                         
   2  12   1        882.11        900.45        39.79 o                         
   3  12   1        327.17        319.87        24.76 o                         
   4  12   1          5.92         18.43        14.16 o                         
   5  12   1        101.79         81.55        17.84 o                         
   6  12   1         63.65         65.24        17.07 o                         
   7  12   1        232.21        226.00        24.56 o                         
   8  12   1          1.09          3.26        21.20 o                         
   9  12   1        227.03        335.27        43.48 o                         
  10  12   1          0.75         18.48        23.91 o                         
  -6  13   1         62.23         55.29        25.14 o                         
  -5  13   1        273.30        283.24        36.91 o                         
  -4  13   1        619.17        579.17        47.20 o                         
  -3  13   1        707.04        752.45        51.43 o                         
  -2  13   1         40.11         42.69        17.34 o                         
  -1  13   1        546.33        698.83        79.53 o                         
   0  13   1        231.58        264.51        36.27 o                         
   1  13   1        130.79         84.76        17.54 o                         
   2  13   1         47.81         35.35        16.05 o                         
   3  13   1        700.43        724.05        43.61 o                         
   4  13   1         23.50         14.15        17.28 o                         
   5  13   1         30.10         18.62        28.80 o                         
   6  13   1         55.45         59.88        18.43 o                         
   7  13   1        533.16        582.60        40.30 o                         
   8  13   1          6.03         18.48        24.46 o                         
   9  13   1        205.30        165.76        37.50 o                         
  10  13   1        113.87        133.70        35.87 o                         
  -5  14   1         87.98        116.15        30.93 o                         
  -4  14   1         46.22         73.31        27.33 o                         
  -3  14   1        106.79        189.18        31.32 o                         
  -2  14   1        260.45        320.62        32.06 o                         
  -1  14   1        312.33        256.19        28.25 o                         
   0  14   1        175.78        209.15        35.96 o                         
   1  14   1        636.27        629.42        39.47 o                         
   2  14   1        137.50        170.90        46.47 o                         
   3  14   1          0.91        -16.84        16.84 o                         
   4  14   1          4.50         15.17        27.99 o                         
   5  14   1       1549.35       1537.02        68.39 o                         
   6  14   1        128.55        132.53        38.59 o                         
   7  14   1        267.26        334.73        47.83 o                         
   8  14   1          0.08         24.46        28.26 o                         
   9  14   1        233.82        221.20        41.85 o                         
  -4  15   1        117.76        104.34        35.49 o                         
  -3  15   1        201.14        242.20        36.75 o                         
  -2  15   1        253.14        175.87        27.91 o                         
  -1  15   1         18.45         19.24        18.54 o                         
   0  15   1          3.22         27.00        19.41 o                         
   1  15   1         82.57         62.65        35.87 o                         
   2  15   1         17.27          0.29        17.07 o                         
   3  15   1        380.94        399.55        37.84 o                         
   4  15   1         41.92         21.91        20.17 o                         
   5  15   1         71.01         65.78        22.20 o                         
   6  15   1         55.10         47.53        21.71 o                         
   7  15   1        720.77        791.80        76.63 o                         
   8  15   1          4.10         11.41        30.43 o                         
  -2  16   1         73.02         87.09        36.54 o                         
  -1  16   1        120.24        178.71        29.63 o                         
   0  16   1         17.83          7.83        31.25 o                         
   1  16   1        427.94        389.56        46.20 o                         
   2  16   1          0.50         -4.50        20.66 o                         
   3  16   1          9.12        -10.56        20.54 o                         
   4  16   1        172.12        152.91        28.31 o                         
   5  16   1        244.43        312.67        97.80 o                         
   6  16   1          8.95         43.96        23.35 o                         
   2  17   1          6.12         19.43        23.60 o                         
  -4 -16   2        566.50        578.78        49.17 o                         
  -3 -16   2         13.68         76.34        41.58 o                         
  -2 -16   2        142.67        162.59        31.12 o                         
  -1 -16   2          4.80          5.90        23.13 o                         
   0 -16   2          1.52         63.59        36.41 o                         
   1 -16   2          0.86          9.53        26.03 o                         
  -6 -15   2        464.01        407.01        54.35 o                         
  -5 -15   2         32.17         37.63        22.59 o                         
  -4 -15   2        411.05        353.38        61.96 o                         
  -3 -15   2        227.84        285.91        38.02 o                         
  -2 -15   2        347.44        354.32        38.02 o                         
  -1 -15   2         16.45          4.60        26.09 o                         
   0 -15   2         93.80        114.12        52.17 o                         
   1 -15   2        440.57        453.29        44.85 o                         
   2 -15   2        139.94        147.82        32.81 o                         
   3 -15   2          0.61         36.16        27.06 o                         
   4 -15   2         99.35         94.82        31.10 o                         
  -8 -14   2        531.65        541.80        58.70 o                         
  -7 -14   2         75.32         51.09        29.89 o                         
  -6 -14   2         73.97         27.52        19.17 o                         
  -5 -14   2          1.18          4.03        17.93 o                         
  -4 -14   2         85.19         81.35        21.86 o                         
  -3 -14   2         12.69         16.70        18.79 o                         
  -2 -14   2        175.51        212.15        27.93 o                         
  -1 -14   2        281.41        289.89        33.58 o                         
   0 -14   2       1269.24       1240.23        68.62 o                         
   1 -14   2        193.87        219.63        67.36 o                         
   2 -14   2        368.73        519.75        45.98 o                         
   3 -14   2        629.32        583.31        49.79 o                         
   4 -14   2          9.16         45.92        26.55 o                         
   5 -14   2         32.99         27.72        26.43 o                         
  -9 -13   2          4.94        -17.39        22.28 o                         
  -8 -13   2         10.50         29.35        25.54 o                         
  -7 -13   2          9.12         18.48        22.83 o                         
  -6 -13   2       1328.22       1330.98        61.27 o                         
  -5 -13   2          0.66         28.97        17.72 o                         
  -4 -13   2        152.12        162.34        24.90 o                         
  -3 -13   2        515.77        460.36        36.83 o                         
  -2 -13   2        490.56        469.26        36.48 o                         
  -1 -13   2         82.43        119.64        23.72 o                         
   0 -13   2        100.13        105.76        19.66 o                         
   1 -13   2         26.97         -9.45        19.94 o                         
   2 -13   2         23.42         82.85        23.74 o                         
   3 -13   2          1.77          9.13        18.47 o                         
   4 -13   2        296.63        327.75        38.47 o                         
   5 -13   2         42.15         21.54        26.31 o                         
   6 -13   2          1.08          2.51        22.86 o                         
 -10 -12   2         51.33         62.50        28.80 o                         
  -9 -12   2          5.58         32.61        22.28 o                         
  -8 -12   2       1190.53       1286.31        82.61 o                         
  -7 -12   2         60.76          5.43        21.74 o                         
  -6 -12   2        268.48        269.76        27.66 o                         
  -5 -12   2         49.33         48.94        17.09 o                         
  -4 -12   2        574.84        596.05        39.83 o                         
  -3 -12   2        218.92        237.09        26.85 o                         
  -2 -12   2        672.50        684.29        56.21 o                         
  -1 -12   2         99.56         58.12        22.15 o                         
   0 -12   2        244.17        250.82        25.29 o                         
   1 -12   2        171.99        159.68        21.47 o                         
   2 -12   2        858.73        960.69        55.66 o                         
   3 -12   2        118.08         98.56        23.39 o                         
   4 -12   2          8.22        -10.19        22.77 o                         
   5 -12   2         17.79         -4.03        20.72 o                         
   6 -12   2          2.00          7.16        23.72 o                         
   7 -12   2        436.93        331.42        45.58 o                         
 -10 -11   2        654.28        667.88        59.78 o                         
  -9 -11   2          3.92        -16.85        16.85 o                         
  -8 -11   2          3.42          8.70        19.57 o                         
  -7 -11   2        298.88        346.14        41.30 o                         
  -6 -11   2        347.94        426.27        31.30 o                         
  -5 -11   2        227.77        239.37        34.76 o                         
  -4 -11   2        614.53        630.52        42.39 o                         
  -3 -11   2         70.54         63.75        16.33 o                         
  -2 -11   2        344.62        353.21        26.70 o                         
  -1 -11   2         12.49         11.51        12.98 o                         
   0 -11   2        774.08        808.92        51.15 o                         
   1 -11   2       1582.03       1577.47        58.66 o                         
   2 -11   2        280.60        274.39        36.74 o                         
   3 -11   2        731.12        665.06        50.45 o                         
   4 -11   2        648.83        637.22        46.22 o                         
   5 -11   2        486.54        586.41        46.62 o                         
   6 -11   2          3.30         17.91        20.94 o                         
   7 -11   2         95.05         16.25        23.44 o                         
   8 -11   2        102.99        113.41        30.45 o                         
 -10 -10   2          1.29        -18.48        18.48 o                         
  -9 -10   2          1.26         34.78        20.11 o                         
  -8 -10   2       1879.19       1928.60       101.63 o                         
  -7 -10   2         75.32         48.14        15.31 o                         
  -6 -10   2        424.02        448.58        31.12 o                         
  -5 -10   2        118.06        140.52        19.00 o                         
  -4 -10   2       2265.82       2229.32        79.74 o                         
  -3 -10   2        914.07        961.11        33.48 o                         
  -2 -10   2        607.04        594.06        25.01 o                         
  -1 -10   2       1427.54       1487.26        52.83 o                         
   0 -10   2        288.31        332.52        37.40 o                         
   1 -10   2         56.91         32.03        14.34 o                         
   2 -10   2       1722.44       1704.88        65.41 o                         
   3 -10   2        733.32        690.28        46.51 o                         
   4 -10   2        135.85        168.87        24.60 o                         
   5 -10   2          2.85          6.94        17.83 o                         
   6 -10   2        760.05        797.82        51.83 o                         
   7 -10   2        360.95        334.21        44.83 o                         
   8 -10   2         17.09          2.12        20.89 o                         
   9 -10   2         45.48         58.57        26.23 o                         
 -10  -9   2        532.52        562.99        47.28 o                         
  -9  -9   2          6.05         19.57        16.30 o                         
  -8  -9   2        851.97        692.88        50.00 o                         
  -7  -9   2        132.27        112.81        16.90 o                         
  -6  -9   2         46.05         49.09        12.84 o                         
  -5  -9   2        103.99         90.00        15.15 o                         
  -4  -9   2       1585.19       1606.01        60.53 o                         
  -3  -9   2        535.28        496.93        21.51 o                         
  -2  -9   2       2678.40       2571.67       119.57 o                         
  -1  -9   2       1021.48       1150.15        52.79 o                         
   0  -9   2       3644.69       3585.39       100.62 o                         
   1  -9   2         81.69         88.69        14.99 o                         
   2  -9   2        281.67        338.09        45.62 o                         
   3  -9   2        314.67        274.43        27.68 o                         
   4  -9   2       1283.60       1243.82        54.47 o                         
   5  -9   2        756.42        784.66        45.53 o                         
   6  -9   2        733.27        682.11        46.86 o                         
   7  -9   2          7.85          0.51        18.15 o                         
   8  -9   2        115.57        118.89        26.74 o                         
   9  -9   2        197.58        220.35        34.53 o                         
  10  -9   2         16.07          1.41        23.60 o                         
 -10  -8   2          1.11         23.37        19.02 o                         
  -9  -8   2         53.56         45.65        19.57 o                         
  -8  -8   2       1981.73       2045.99       101.63 o                         
  -7  -8   2        141.20        136.40        16.33 o                         
  -6  -8   2        627.96        574.05        24.55 o                         
  -5  -8   2        133.35        129.63        15.76 o                         
  -4  -8   2       1793.18       1729.00        61.87 o                         
  -3  -8   2        438.03        473.63        20.81 o                         
  -2  -8   2        344.86        250.63        16.52 o                         
  -1  -8   2       5115.61       5266.71       142.20 o                         
   0  -8   2         15.36         14.08        10.37 o                         
   1  -8   2        150.57        153.87        19.58 o                         
   2  -8   2       3037.16       2997.11       123.07 o                         
   3  -8   2        256.56        263.07        35.72 o                         
   4  -8   2       1194.82       1183.15        59.85 o                         
   5  -8   2       1041.60        958.74        64.21 o                         
   6  -8   2        611.36        785.48        45.98 o                         
   7  -8   2          1.60         30.55        17.54 o                         
   8  -8   2         63.49         83.14        27.03 o                         
   9  -8   2        186.03        172.93        27.97 o                         
  10  -8   2         88.19         78.64        25.88 o                         
 -10  -7   2       1001.20       1116.75        64.67 o                         
  -9  -7   2        207.16        267.94        29.89 o                         
  -8  -7   2        140.86        175.00        25.00 o                         
  -7  -7   2         20.79         14.38         6.39 o                         
  -6  -7   2       4025.76       4137.83       102.46 o                         
  -5  -7   2        286.42        260.02        14.53 o                         
  -4  -7   2       2380.84       2390.23        63.35 o                         
  -3  -7   2       1760.62       1921.57        52.63 o                         
  -2  -7   2       4739.85       4535.97       113.79 o                         
  -1  -7   2       1564.52       1801.89        52.99 o                         
   0  -7   2       2075.25       1935.91        61.96 o                         
   1  -7   2       2238.13       2313.06        67.87 o                         
   2  -7   2          2.53        -11.96        11.96 o                         
   3  -7   2         10.13         25.05        11.56 o                         
   4  -7   2        913.96        774.57        38.58 o                         
   5  -7   2        193.27        123.76        19.27 o                         
   6  -7   2          2.52         12.22        24.28 o                         
   7  -7   2        118.16        131.80        21.85 o                         
   8  -7   2        379.29        358.67        33.00 o                         
   9  -7   2         67.99         61.69        22.35 o                         
  10  -7   2         24.73         24.87        20.13 o                         
  11  -7   2         48.70         54.79        43.68 o                         
 -10  -6   2        380.84        312.45        31.52 o                         
  -9  -6   2         11.28         10.87        13.59 o                         
  -8  -6   2        205.35        215.88        20.11 o                         
  -7  -6   2        605.49        601.70        29.63 o                         
  -6  -6   2       1638.19       1507.41        41.37 o                         
  -5  -6   2         12.30         21.30         6.23 o                         
  -4  -6   2       7052.48       7084.11       169.40 o                         
  -3  -6   2       1609.06       1877.81        43.44 o                         
  -2  -6   2      12555.81      13064.94       266.55 o                         
  -1  -6   2        881.26        905.84        59.21 o                         
   0  -6   2         12.90         18.82         7.21 o                         
   1  -6   2        497.67        463.75        20.62 o                         
   2  -6   2       4932.09       4675.44       133.77 o                         
   3  -6   2        933.20        963.31        39.19 o                         
   4  -6   2        936.15        909.49        39.39 o                         
   5  -6   2        540.15        556.29        47.95 o                         
   6  -6   2        828.96        885.68        43.27 o                         
   7  -6   2        128.66        121.88        20.17 o                         
   8  -6   2         12.30         14.86        15.40 o                         
   9  -6   2       1269.25       1328.43        59.56 o                         
  10  -6   2        175.38        174.44        26.37 o                         
  11  -6   2        418.97        446.14       108.70 o                         
 -10  -5   2        983.62       1030.88        62.50 o                         
  -9  -5   2        606.64        525.96        31.53 o                         
  -8  -5   2          7.19          6.94        10.87 o                         
  -7  -5   2        446.31        457.72        25.41 o                         
  -6  -5   2       2656.55       2628.81        66.15 o                         
  -5  -5   2       1095.39       1207.94        26.00 o                         
  -4  -5   2       6067.15       5915.35       109.16 o                         
  -3  -5   2       6385.23       6815.56       125.63 o                         
  -2  -5   2       2089.14       1808.74        37.55 o                         
  -1  -5   2       2022.49       2164.17        56.47 o                         
   0  -5   2       1509.36       1314.54        32.44 o                         
   1  -5   2        456.50        560.85        16.90 o                         
   2  -5   2        621.13        609.30        26.31 o                         
   3  -5   2        498.43        466.62        27.53 o                         
   4  -5   2       9462.83       9280.44       232.51 o                         
   5  -5   2        767.02        730.30        35.33 o                         
   6  -5   2       1114.40       1144.91        46.79 o                         
   7  -5   2       1965.89       2018.43        69.14 o                         
   8  -5   2        521.10        490.42        34.52 o                         
   9  -5   2         61.73        101.35        20.44 o                         
  10  -5   2        430.60        541.42        39.66 o                         
  11  -5   2        702.26        805.93       121.98 o                         
  12  -5   2        237.39        210.87        92.94 o                         
 -10  -4   2        178.89        142.39        46.20 o                         
  -9  -4   2        207.01        155.58        17.89 o                         
  -8  -4   2       3092.20       3244.97        87.29 o                         
  -7  -4   2        153.16        170.99        11.21 o                         
  -6  -4   2         48.41         52.47         7.81 o                         
  -5  -4   2        221.10        246.12        13.25 o                         
  -4  -4   2       2134.22       1819.18        35.95 o                         
  -3  -4   2        510.22        591.89        14.24 o                         
  -2  -4   2       6844.86       6612.54       181.48 o                         
  -1  -4   2          8.74          8.78         4.01 o                         
   0  -4   2       5355.95       5393.27        96.16 o                         
   1  -4   2         65.21         57.83         8.83 o                         
   2  -4   2        928.80        793.20        23.04 o                         
   3  -4   2       5035.57       5319.30       182.94 o                         
   4  -4   2         26.52         12.46         9.83 o                         
   5  -4   2         56.78         49.48        12.40 o                         
   6  -4   2        910.36        877.51        45.23 o                         
   7  -4   2         39.68         72.48        15.80 o                         
   8  -4   2         54.58         55.59        15.60 o                         
   9  -4   2         55.99         39.60        15.94 o                         
  10  -4   2        485.30        514.69        36.80 o                         
  11  -4   2          0.42         -6.32        18.99 o                         
  12  -4   2         75.17        105.98        79.89 o                         
 -11  -3   2         16.02         52.17        48.91 o                         
 -10  -3   2        975.81       1017.83        95.11 o                         
  -9  -3   2        227.00        236.63        20.64 o                         
  -8  -3   2        164.57        170.84        23.61 o                         
  -7  -3   2       1091.26       1027.27        29.12 o                         
  -6  -3   2       5504.42       5446.21       115.65 o                         
  -5  -3   2        108.09        125.83         7.94 o                         
  -4  -3   2       3172.34       3007.78        63.27 o                         
  -3  -3   2       3453.41       3251.02        60.76 o                         
  -2  -3   2       1981.93       1922.45        41.77 o                         
  -1  -3   2        302.89        365.32        13.32 o                         
   0  -3   2         37.99         75.02         5.64 o                         
   1  -3   2      19579.26      20173.80       386.70 o                         
   2  -3   2       1909.19       1761.04        49.42 o                         
   3  -3   2         14.96          8.85         5.55 o                         
   4  -3   2       9751.19      10363.46       194.48 o                         
   5  -3   2        455.21        348.62        36.82 o                         
   6  -3   2        183.58        185.24        17.97 o                         
   7  -3   2        163.31        136.45        16.76 o                         
   8  -3   2        356.48        379.18        32.64 o                         
   9  -3   2          3.83        -10.00        13.01 o                         
  10  -3   2        461.41        443.02        63.68 o                         
  11  -3   2         84.74         64.11        25.51 o                         
  12  -3   2          4.88         25.00        59.24 o                         
 -12  -2   2        120.11        142.94        63.59 o                         
 -11  -2   2        121.70         84.24        48.91 o                         
 -10  -2   2        110.66        128.81        50.00 o                         
  -9  -2   2        391.11        378.87        24.70 o                         
  -8  -2   2        946.66       1082.74        35.91 o                         
  -7  -2   2          1.25          5.18         5.90 o                         
  -6  -2   2         31.58         21.42         5.22 o                         
  -5  -2   2       1701.14       2033.54        46.47 o                         
  -4  -2   2       2101.92       1831.41        40.97 o                         
  -3  -2   2       1580.31       1711.13        32.68 o                         
  -2  -2   2       8838.46       8813.65       158.88 o                         
  -1  -2   2       1552.61       1509.20        33.07 o                         
   0  -2   2       7129.56       6970.00       128.31 o                         
   1  -2   2      15547.82      16084.43       267.65 o                         
   2  -2   2       4379.20       4450.72        79.32 o                         
   3  -2   2       2516.16       2483.90        63.30 o                         
   4  -2   2         22.47         21.71         5.99 o                         
   5  -2   2        737.89        826.34        23.98 o                         
   6  -2   2       1959.81       1899.02        54.35 o                         
   7  -2   2       1179.01       1259.16        46.18 o                         
   8  -2   2        110.34        119.96        16.97 o                         
   9  -2   2        680.66        704.60        49.39 o                         
  10  -2   2        444.35        491.66        33.00 o                         
  11  -2   2         46.51          7.82        20.38 o                         
  12  -2   2          8.99         44.57        63.59 o                         
  13  -2   2        380.51        227.72        91.30 o                         
 -12  -1   2          9.11         60.33        50.54 o                         
 -11  -1   2         63.54        102.17        54.89 o                         
 -10  -1   2        847.42        816.20        98.91 o                         
  -9  -1   2        699.04        723.00        36.96 o                         
  -8  -1   2        886.35        838.32        30.09 o                         
  -7  -1   2       1150.17       1150.97        52.90 o                         
  -6  -1   2       3702.60       3594.31        91.24 o                         
  -5  -1   2         50.09         57.78         5.62 o                         
  -4  -1   2        272.97        247.30         6.45 o                         
  -3  -1   2          0.37          3.83         2.34 o                         
  -2  -1   2        199.81        150.73         4.85 o                         
  -1  -1   2       4040.35       3836.15        78.51 o                         
   0  -1   2      25050.60      24498.80       489.96 o                         
   1  -1   2       1624.01       1318.10        34.83 o                         
   2  -1   2       2309.22       2372.06        53.91 o                         
   3  -1   2        550.70        710.80        31.46 o                         
   4  -1   2       1165.65       1016.97        26.21 o                         
   5  -1   2       1959.66       1991.72        68.13 o                         
   6  -1   2       1077.43       1172.16        33.81 o                         
   7  -1   2        451.87        422.84        19.51 o                         
   8  -1   2        389.14        429.63        20.55 o                         
   9  -1   2        187.45        205.81        20.06 o                         
  10  -1   2        130.18        127.94        24.77 o                         
  11  -1   2       1332.24       1365.68        71.54 o                         
  12  -1   2        320.38        371.69        94.57 o                         
  13  -1   2          1.67        -17.39        58.70 o                         
 -12   0   2        152.05        157.61        66.85 o                         
 -11   0   2         55.50         36.41        47.28 o                         
 -10   0   2         25.63         55.44        40.22 o                         
  -9   0   2        229.99        215.89        33.67 o                         
  -8   0   2       1851.58       1860.58        45.84 o                         
  -7   0   2        182.47        195.60         8.46 o                         
  -6   0   2       4927.19       5047.48        95.25 o                         
  -5   0   2          7.61          2.49         3.00 o                         
  -4   0   2       1101.94       1478.09        27.44 o                         
  -3   0   2          5.34          7.25         1.77 o                         
  -2   0   2       4323.62       4564.15        94.04 o                         
  -1   0   2        137.42        119.69         7.13 o                         
   0   0   2       4464.57       4227.61       121.82 o                         
   1   0   2        141.34        190.57         8.78 o                         
   2   0   2       7299.43       6971.45       134.36 o                         
   3   0   2        743.65        819.02        19.28 o                         
   4   0   2        694.24        775.34        19.27 o                         
   5   0   2        571.70        571.12        16.73 o                         
   6   0   2       2682.57       2617.22        85.71 o                         
   7   0   2       1068.99       1153.07        33.41 o                         
   8   0   2         30.12         39.35        14.26 o                         
   9   0   2        335.92        413.91        26.63 o                         
  10   0   2        737.96        669.51        44.72 o                         
  11   0   2         23.10         21.92        17.33 o                         
  12   0   2        135.25         91.85        64.13 o                         
  13   0   2        343.19        358.10       102.72 o                         
 -12   1   2          3.10          7.61        50.00 o                         
 -11   1   2        241.41        285.82        73.91 o                         
 -10   1   2         94.76        101.09        52.72 o                         
  -9   1   2         85.63         89.09        11.47 o                         
  -8   1   2       1007.46        974.10        29.16 o                         
  -7   1   2        101.19        109.93        11.13 o                         
  -6   1   2       2799.62       2742.35        55.15 o                         
  -5   1   2       1059.38       1193.22        26.33 o                         
  -4   1   2        914.54       1064.47        21.60 o                         
  -3   1   2        616.66        710.96        14.66 o                         
  -2   1   2         48.63         98.97         4.12 o                         
  -1   1   2        696.00        869.56        17.33 o                         
   0   1   2      16127.43      16813.80       335.57 o                         
   1   1   2         37.71         37.70         3.05 o                         
   2   1   2       3038.05       2664.62        51.28 o                         
   3   1   2          3.97          4.70         3.23 o                         
   4   1   2        201.85        155.47         9.19 o                         
   5   1   2          6.66          9.05         4.07 o                         
   6   1   2        206.57        224.18        12.76 o                         
   7   1   2       2350.09       2497.87        58.75 o                         
   8   1   2       1242.25       1325.19        35.24 o                         
   9   1   2         26.45         23.80         8.29 o                         
  10   1   2        165.47        208.03        38.59 o                         
  11   1   2         31.82          9.90        15.58 o                         
  12   1   2         62.70         89.13        66.85 o                         
  13   1   2          0.75         39.13        67.94 o                         
 -12   2   2        128.84        260.33        81.52 o                         
 -11   2   2         12.99         50.54        47.83 o                         
 -10   2   2          1.77        -12.50        40.22 o                         
  -9   2   2        274.79        272.12        24.54 o                         
  -8   2   2       1467.85       1512.64        44.76 o                         
  -7   2   2         20.99         39.69         5.92 o                         
  -6   2   2       1508.08       1436.30        31.92 o                         
  -5   2   2         46.07         67.05         5.61 o                         
  -4   2   2        474.92        333.27        10.63 o                         
  -3   2   2        115.67        119.09         5.56 o                         
  -2   2   2      16213.06      16250.48       266.91 o                         
  -1   2   2       9648.73       9191.11       151.73 o                         
   0   2   2       2868.88       2885.45        49.21 o                         
   1   2   2       7478.02       6877.22       139.17 o                         
   2   2   2       7752.32       6985.84       141.61 o                         
   3   2   2       3632.56       3683.27        69.80 o                         
   4   2   2       2971.32       3475.36        62.19 o                         
   5   2   2       1794.94       1883.01        36.78 o                         
   6   2   2        803.86        745.95        18.43 o                         
   7   2   2         16.58         12.74         4.89 o                         
   8   2   2        198.69        183.07        10.35 o                         
   9   2   2        664.44        676.43        25.58 o                         
  10   2   2       1373.93       1327.99        66.55 o                         
  11   2   2         32.77         44.82        18.30 o                         
  12   2   2         14.92          1.09        51.09 o                         
  13   2   2         65.80         57.07        69.57 o                         
 -12   3   2          1.87         41.30        56.52 o                         
 -11   3   2        133.49        103.26        63.59 o                         
 -10   3   2        411.69        292.34        75.00 o                         
  -9   3   2        746.08        695.11        32.07 o                         
  -8   3   2        207.59        232.58        20.75 o                         
  -7   3   2         72.73         49.56         8.09 o                         
  -6   3   2       3879.16       4031.02        79.83 o                         
  -5   3   2        135.51        124.72         9.59 o                         
  -4   3   2       3152.23       3531.67        69.20 o                         
  -3   3   2       7768.80       8220.50       139.04 o                         
  -2   3   2       5763.32       6612.88       111.71 o                         
  -1   3   2          0.04          4.61         2.96 o                         
   0   3   2      25454.10      25803.71       421.22 o                         
   1   3   2       1026.90       1207.31        24.74 o                         
   2   3   2       8246.80       8265.74       167.64 o                         
   3   3   2       3614.27       3231.54        61.77 o                         
   4   3   2       7533.78       7386.22       135.82 o                         
   5   3   2        497.78        517.00        17.39 o                         
   6   3   2         95.99         77.37         7.29 o                         
   7   3   2       2160.10       2356.94        55.66 o                         
   8   3   2        249.41        233.92        23.47 o                         
   9   3   2        403.60        324.99        28.38 o                         
  10   3   2        249.18        252.61        34.78 o                         
  11   3   2        248.34        250.40        29.53 o                         
  12   3   2        167.92        164.61        29.24 o                         
 -12   4   2        128.67        117.39        74.46 o                         
 -11   4   2         61.97         65.76        60.87 o                         
 -10   4   2         37.32        -22.28        38.04 o                         
  -9   4   2        616.26        688.79        41.96 o                         
  -8   4   2        280.97        311.44        22.74 o                         
  -7   4   2        445.06        443.80        19.82 o                         
  -6   4   2        358.02        318.89        15.74 o                         
  -5   4   2        760.06        792.22        24.95 o                         
  -4   4   2       4448.76       4440.34        97.54 o                         
  -3   4   2         38.13         25.04         8.08 o                         
  -2   4   2      20374.45      21023.61       346.24 o                         
  -1   4   2       3485.34       3389.98        59.62 o                         
   0   4   2       1018.76       1115.34        22.22 o                         
   1   4   2        633.44        732.51        15.56 o                         
   2   4   2        102.86         41.99         9.77 o                         
   3   4   2        418.27        376.35        12.16 o                         
   4   4   2        110.90        117.80         6.54 o                         
   5   4   2       1023.08       1123.53        27.62 o                         
   6   4   2       4453.94       4360.68        92.26 o                         
   7   4   2        316.02        338.49        15.01 o                         
   8   4   2        158.02        169.46        16.51 o                         
   9   4   2        226.19        228.19        24.09 o                         
  10   4   2         16.73         19.13        14.73 o                         
  11   4   2        338.12        305.94        32.00 o                         
  12   4   2        107.29         93.48        23.91 o                         
 -11   5   2         42.38         14.13        55.98 o                         
 -10   5   2        162.93        132.07        64.67 o                         
  -9   5   2         69.35         31.26        20.26 o                         
  -8   5   2        900.95        936.53        71.03 o                         
  -7   5   2          2.14         -5.88         9.85 o                         
  -6   5   2       1581.53       1724.24        57.04 o                         
  -5   5   2         25.78         38.74         8.00 o                         
  -4   5   2       1106.60       1056.42        31.10 o                         
  -3   5   2        620.63        616.89        20.48 o                         
  -2   5   2       1959.39       1729.81        41.86 o                         
  -1   5   2        287.57        345.69        11.02 o                         
   0   5   2       1695.63       1454.07        28.59 o                         
   1   5   2        937.29       1088.46        24.26 o                         
   2   5   2        559.33        438.85        14.99 o                         
   3   5   2       1315.74       1287.79        27.23 o                         
   4   5   2      14635.79      14649.49       296.43 o                         
   5   5   2        882.13        957.93        24.40 o                         
   6   5   2        148.21        143.56         9.02 o                         
   7   5   2         85.40        135.67        15.96 o                         
   8   5   2       1797.71       1755.30        62.83 o                         
   9   5   2        918.82        784.73        51.09 o                         
  10   5   2         12.59         26.06        15.93 o                         
  11   5   2         36.39         38.04        20.11 o                         
  12   5   2        733.46        698.86        54.35 o                         
 -11   6   2         28.72          5.43        62.50 o                         
 -10   6   2          8.65         -9.42        24.21 o                         
  -9   6   2        525.94        516.62        46.43 o                         
  -8   6   2        563.82        644.65        35.38 o                         
  -7   6   2         76.97         90.53        16.98 o                         
  -6   6   2        212.01        191.05        19.72 o                         
  -5   6   2       1160.59       1191.81        46.26 o                         
  -4   6   2       1263.94       1131.58        42.17 o                         
  -3   6   2          0.10         25.60         9.10 o                         
  -2   6   2      18184.35      18852.14       444.49 o                         
  -1   6   2       1096.77       1197.80        33.38 o                         
   0   6   2       1170.55        974.60        37.58 o                         
   1   6   2        215.26        290.05        11.47 o                         
   2   6   2       1987.42       1848.84        61.41 o                         
   3   6   2          3.18          5.71         4.19 o                         
   4   6   2        568.84        569.05        21.19 o                         
   5   6   2       1070.23       1091.47        32.09 o                         
   6   6   2       4300.81       4266.89       119.73 o                         
   7   6   2        698.61        756.69        20.70 o                         
   8   6   2        434.31        402.15        21.91 o                         
   9   6   2       1038.58       1133.59        65.76 o                         
  10   6   2        399.92        486.36        44.57 o                         
  11   6   2          6.61         -6.52        16.30 o                         
  12   6   2         18.54        -16.85        16.85 o                         
 -11   7   2         86.53        178.26        84.78 o                         
 -10   7   2        203.90        257.65        39.01 o                         
  -9   7   2         34.04          8.30        22.72 o                         
  -8   7   2          1.16         -7.35        14.90 o                         
  -7   7   2       2018.27       1971.25        69.84 o                         
  -6   7   2        955.32        892.53        42.09 o                         
  -5   7   2         98.71         82.78        16.35 o                         
  -4   7   2       3202.78       3546.65       101.69 o                         
  -3   7   2        885.45        945.99        46.91 o                         
  -2   7   2       2706.27       2656.58        84.22 o                         
  -1   7   2        789.66        860.87        31.64 o                         
   0   7   2       4489.25       4387.30        96.78 o                         
   1   7   2        447.05        420.86        16.24 o                         
   2   7   2        402.99        427.20        15.84 o                         
   3   7   2       1636.40       1649.01        45.78 o                         
   4   7   2       5417.69       5586.79       136.17 o                         
   5   7   2        279.55        252.21        14.04 o                         
   6   7   2        604.11        578.78        21.11 o                         
   7   7   2          3.88         21.86         9.25 o                         
   8   7   2        886.44        878.49        34.47 o                         
   9   7   2        177.93        182.61        28.26 o                         
  10   7   2         42.36          7.07        16.85 o                         
  11   7   2        140.26        144.02        28.26 o                         
  12   7   2        353.01        379.30        42.94 o                         
 -10   8   2          5.09          6.52        37.50 o                         
  -9   8   2         17.77         -5.18        25.51 o                         
  -8   8   2        364.10        500.63        37.13 o                         
  -7   8   2         18.73         32.41        16.05 o                         
  -6   8   2        137.02        178.56        22.20 o                         
  -5   8   2        351.19        318.59        26.94 o                         
  -4   8   2       1016.08       1031.64        44.63 o                         
  -3   8   2         24.91         33.84        10.57 o                         
  -2   8   2       1676.14       1710.03        54.17 o                         
  -1   8   2        446.91        441.41        22.59 o                         
   0   8   2       2322.72       2257.06        64.89 o                         
   1   8   2         63.65         89.49         9.38 o                         
   2   8   2       5085.75       5028.90       108.75 o                         
   3   8   2         25.18         38.51        11.77 o                         
   4   8   2          0.18         -0.46         5.83 o                         
   5   8   2        103.63        117.17        15.49 o                         
   6   8   2       6305.72       6234.78       187.31 o                         
   7   8   2        112.73        113.00        25.74 o                         
   8   8   2         90.04         87.19        12.87 o                         
   9   8   2         90.05        142.39        27.17 o                         
  10   8   2        250.75        280.38        36.96 o                         
  11   8   2        179.32        140.22        29.89 o                         
  12   8   2          4.53         45.11        23.37 o                         
  -9   9   2        116.95        141.93        74.19 o                         
  -8   9   2          0.70          5.44        18.86 o                         
  -7   9   2        255.54        241.71        28.37 o                         
  -6   9   2       1203.19       1236.60        93.82 o                         
  -5   9   2          4.14          8.50        14.92 o                         
  -4   9   2          7.96         47.53        15.42 o                         
  -3   9   2         29.95         22.58        11.03 o                         
  -2   9   2         16.47          6.54         9.75 o                         
  -1   9   2          0.18          4.61         9.63 o                         
   0   9   2       4318.12       4200.37       111.60 o                         
   1   9   2       1736.11       1645.58        51.42 o                         
   2   9   2         43.90         56.86         9.00 o                         
   3   9   2          1.51          2.02         8.34 o                         
   4   9   2        187.52        142.16        13.52 o                         
   5   9   2          0.25         -9.27         9.27 o                         
   6   9   2        185.86        160.67        28.80 o                         
   7   9   2         20.36          3.66        21.47 o                         
   8   9   2       1686.14       1821.52        64.89 o                         
   9   9   2        260.67        310.27        38.59 o                         
  10   9   2        478.82        447.23        46.20 o                         
  11   9   2        167.30        151.63        30.43 o                         
  12   9   2         21.31          8.15        22.28 o                         
  -9  10   2         87.82         52.27        31.88 o                         
  -8  10   2        414.23        420.19        68.56 o                         
  -7  10   2        146.96        151.58        26.10 o                         
  -6  10   2        574.44        635.60        43.89 o                         
  -5  10   2        255.27        283.22        29.89 o                         
  -4  10   2         24.65         26.96        21.34 o                         
  -3  10   2        276.33        222.29        21.43 o                         
  -2  10   2        290.31        297.46        23.73 o                         
  -1  10   2         81.33        140.66        17.37 o                         
   0  10   2        891.18        788.24        33.99 o                         
   1  10   2        154.45        153.15        16.75 o                         
   2  10   2       4348.58       4299.01        97.54 o                         
   3  10   2         13.02         11.64         9.73 o                         
   4  10   2         81.08         90.92        12.14 o                         
   5  10   2          1.15         -4.28        10.56 o                         
   6  10   2         56.55         66.62        29.08 o                         
   7  10   2        505.55        528.38        31.70 o                         
   8  10   2         74.89         65.75        27.45 o                         
   9  10   2         82.38        103.26        26.63 o                         
  10  10   2       1224.57       1178.16        76.63 o                         
  11  10   2          1.21        -20.11        20.11 o                         
  12  10   2         36.53         38.59        24.46 o                         
  -8  11   2         84.90        115.09        35.34 o                         
  -7  11   2        436.95        456.93        40.74 o                         
  -6  11   2         94.75        130.14        24.88 o                         
  -5  11   2        119.98        121.39        24.47 o                         
  -4  11   2        737.95        667.02        44.67 o                         
  -3  11   2        224.36        210.33        33.31 o                         
  -2  11   2        106.49        124.70        25.95 o                         
  -1  11   2          9.96          1.95        12.58 o                         
   0  11   2       3189.03       3285.08        94.85 o                         
   1  11   2        158.19        168.19        18.71 o                         
   2  11   2        522.89        529.93        29.55 o                         
   3  11   2        267.27        297.88        22.19 o                         
   4  11   2       3335.59       3353.44        91.10 o                         
   5  11   2         97.74         98.21        17.46 o                         
   6  11   2        107.19        132.13        18.25 o                         
   7  11   2       1027.77       1028.15        46.77 o                         
   8  11   2        794.08        864.57        63.59 o                         
   9  11   2         92.43         77.17        27.17 o                         
  10  11   2         17.91         27.17        23.37 o                         
  11  11   2         45.81         40.76        26.63 o                         
  -7  12   2         12.37         28.44        23.76 o                         
  -6  12   2         21.86         23.76        22.27 o                         
  -5  12   2         97.00        158.19        28.92 o                         
  -4  12   2        584.15        608.04        46.00 o                         
  -3  12   2        135.09        103.43        19.49 o                         
  -2  12   2        496.97        582.04        46.89 o                         
  -1  12   2        492.83        499.80        32.81 o                         
   0  12   2         23.11         20.42        13.81 o                         
   1  12   2         81.20         76.81        17.02 o                         
   2  12   2       2905.14       2815.81        84.01 o                         
   3  12   2        791.10        816.43        41.15 o                         
   4  12   2         55.71         28.42        14.79 o                         
   5  12   2        400.88        401.03        64.40 o                         
   6  12   2        405.83        429.76        32.94 o                         
   7  12   2         39.06         61.29        16.98 o                         
   8  12   2        229.83        263.05        39.67 o                         
   9  12   2         64.83         19.57        22.83 o                         
  10  12   2        319.20        257.07        41.85 o                         
  11  12   2          1.51         20.65        26.09 o                         
  -6  13   2        116.16         97.91        29.33 o                         
  -5  13   2         26.90         17.45        21.51 o                         
  -4  13   2        144.68        118.83        26.59 o                         
  -3  13   2        245.04        240.63        37.87 o                         
  -2  13   2        250.55        277.82        28.41 o                         
  -1  13   2         87.42         98.62        20.10 o                         
   0  13   2       2048.94       2189.68       102.79 o                         
   1  13   2        462.22        451.73        33.91 o                         
   2  13   2        159.20        131.93        19.42 o                         
   3  13   2          0.17        -12.69        12.69 o                         
   4  13   2        275.15        282.15        43.18 o                         
   5  13   2        390.17        404.43        33.97 o                         
   6  13   2        352.23        321.30        30.15 o                         
   7  13   2          6.02          0.72        15.28 o                         
   8  13   2        338.47        377.67        48.37 o                         
   9  13   2         20.13         36.41        25.00 o                         
  10  13   2          3.73          1.63        25.54 o                         
  -5  14   2        245.67        203.37        34.36 o                         
  -4  14   2        164.36        206.10        33.56 o                         
  -3  14   2          5.48         -3.49        25.74 o                         
  -2  14   2        288.14        217.67        27.18 o                         
  -1  14   2         18.25         33.42        18.48 o                         
   0  14   2         81.29         60.55        17.76 o                         
   1  14   2        214.89        184.30        23.89 o                         
   2  14   2        500.18        571.91        40.30 o                         
   3  14   2          4.96         -0.34        14.74 o                         
   4  14   2         83.16         69.12        19.38 o                         
   5  14   2          3.98         20.79        19.02 o                         
   6  14   2       1184.04       1243.03        59.75 o                         
   7  14   2          7.81         18.43        18.61 o                         
   8  14   2        139.29         90.76        33.70 o                         
   9  14   2         46.39         34.24        29.35 o                         
  -4  15   2        135.60        168.45        34.26 o                         
  -3  15   2        187.23        205.72        32.81 o                         
  -2  15   2        182.52        181.69        33.47 o                         
  -1  15   2        202.77        219.33        28.28 o                         
   0  15   2        148.82        160.10        24.06 o                         
   1  15   2          2.04        -12.66        17.95 o                         
   2  15   2          4.84          5.72        19.55 o                         
   3  15   2          8.89         10.57        17.98 o                         
   4  15   2        471.77        491.28        41.88 o                         
   5  15   2         36.70         24.54        19.77 o                         
   6  15   2        139.39        121.74        26.27 o                         
   7  15   2          4.29         15.76        28.80 o                         
   8  15   2        773.21        829.24        71.74 o                         
  -2  16   2        225.32        209.04        31.11 o                         
  -1  16   2         57.38         54.74        23.26 o                         
   0  16   2         64.88         88.26        30.43 o                         
   1  16   2         30.15         41.92        23.02 o                         
   2  16   2       1099.73       1205.08        64.95 o                         
   3  16   2         19.78         32.07        21.52 o                         
   4  16   2          1.54        -20.65        27.72 o                         
   5  16   2        124.60        120.87        26.50 o                         
   6  16   2        501.31        514.04        44.19 o                         
   1  17   2         35.17         16.27        24.17 o                         
   2  17   2         29.54          5.45        25.54 o                         
   3  17   2          7.83        -20.92        20.92 o                         
  -4 -16   3        246.50        233.26        33.54 o                         
  -3 -16   3        712.22        699.17        53.70 o                         
  -2 -16   3          7.25         -1.28        20.73 o                         
  -1 -16   3        218.19        250.55        55.44 o                         
   0 -16   3        145.52         93.27        52.45 o                         
   1 -16   3         12.12         -6.76        27.62 o                         
  -6 -15   3         20.52         47.83        29.35 o                         
  -5 -15   3        362.76        371.78        38.59 o                         
  -4 -15   3         24.05         17.36        20.66 o                         
  -3 -15   3        217.45        203.91        31.30 o                         
  -2 -15   3        135.32        100.40        25.33 o                         
  -1 -15   3        307.91        378.42        55.98 o                         
   0 -15   3          0.57          9.76        23.12 o                         
   1 -15   3         56.69         57.29        26.01 o                         
   2 -15   3        581.52        634.17        54.06 o                         
   3 -15   3          2.15         -7.87        24.51 o                         
  -7 -14   3        517.81        545.06        60.87 o                         
  -6 -14   3         11.98         20.65        25.54 o                         
  -5 -14   3        194.51        166.35        25.84 o                         
  -4 -14   3         50.17         49.69        26.90 o                         
  -3 -14   3         89.69        101.39        24.06 o                         
  -2 -14   3        405.78        349.73        34.97 o                         
  -1 -14   3         31.78         65.82        20.89 o                         
   0 -14   3        273.70        333.28        44.93 o                         
   1 -14   3        405.80        450.56        44.35 o                         
   2 -14   3         67.64         22.30        26.78 o                         
   3 -14   3        105.64         99.42        29.97 o                         
   4 -14   3        873.10        959.61        67.15 o                         
   5 -14   3          3.01         16.88        23.81 o                         
  -8 -13   3         10.94         19.02        23.91 o                         
  -7 -13   3          5.51         22.28        23.91 o                         
  -6 -13   3          4.16          4.67        17.28 o                         
  -5 -13   3        672.66        698.06        44.95 o                         
  -4 -13   3        180.29        187.01        33.15 o                         
  -3 -13   3        196.09        198.24        26.52 o                         
  -2 -13   3       1029.81        936.72        50.57 o                         
  -1 -13   3        977.09       1044.13        49.63 o                         
   0 -13   3         38.09         46.76        18.60 o                         
   1 -13   3         81.78         65.79        24.98 o                         
   2 -13   3        346.61        399.81        40.34 o                         
   3 -13   3        182.02        133.86        27.99 o                         
   4 -13   3         61.98         11.07        29.80 o                         
   5 -13   3        142.27        134.29        31.14 o                         
   6 -13   3        244.45        327.25        64.77 o                         
  -9 -12   3         15.72         36.96        23.37 o                         
  -8 -12   3         24.78         30.98        23.91 o                         
  -7 -12   3        919.80        914.03        65.76 o                         
  -6 -12   3         72.77         60.22        17.72 o                         
  -5 -12   3        535.15        590.27        38.67 o                         
  -4 -12   3        185.75        181.70        24.00 o                         
  -3 -12   3       2103.66       2012.52       135.57 o                         
  -2 -12   3        474.87        441.35        86.14 o                         
  -1 -12   3        314.26        331.01        43.69 o                         
   0 -12   3        130.38        132.35        20.95 o                         
   1 -12   3        892.92        843.10        49.83 o                         
   2 -12   3         85.75         31.87        20.48 o                         
   3 -12   3        626.04        624.31        56.34 o                         
   4 -12   3         27.20         36.16        23.19 o                         
   5 -12   3        124.91        134.71        28.71 o                         
   6 -12   3        123.47        154.79        32.21 o                         
   7 -12   3         29.53         34.19        25.94 o                         
  -9 -11   3        947.73        983.59        66.85 o                         
  -8 -11   3         17.65        -11.96        19.02 o                         
  -7 -11   3        193.80        170.65        30.98 o                         
  -6 -11   3         39.01         42.29        16.13 o                         
  -5 -11   3        448.19        477.44        34.14 o                         
  -4 -11   3          0.25         -3.00        13.38 o                         
  -3 -11   3         20.18         13.94        14.49 o                         
  -2 -11   3          2.21          1.24        12.87 o                         
  -1 -11   3          7.84        -11.35        11.35 o                         
   0 -11   3        100.39         60.05        16.07 o                         
   1 -11   3        603.18        389.16        40.57 o                         
   2 -11   3        904.19        977.31        87.41 o                         
   3 -11   3        134.91        109.88        23.03 o                         
   4 -11   3         22.74         49.42        21.32 o                         
   5 -11   3         43.45         55.07        22.48 o                         
   6 -11   3        855.57        804.64        95.76 o                         
   7 -11   3          0.83        -18.29        20.28 o                         
   8 -11   3         19.45         13.00        23.93 o                         
  -9 -10   3         44.33         38.04        21.20 o                         
  -8 -10   3        181.48        156.52        28.80 o                         
  -7 -10   3       1362.32       1375.39        79.89 o                         
  -6 -10   3        102.34         79.88        16.45 o                         
  -5 -10   3         55.79         38.83        14.38 o                         
  -4 -10   3        330.94        339.38        27.76 o                         
  -3 -10   3        347.31        402.94        22.44 o                         
  -2 -10   3        125.00        120.19        20.39 o                         
  -1 -10   3        182.81        154.88        35.87 o                         
   0 -10   3       1970.00       1873.52        66.29 o                         
   1 -10   3        196.79        175.77        27.89 o                         
   2 -10   3          0.46         -2.85        14.47 o                         
   3 -10   3        576.29        502.31        54.23 o                         
   4 -10   3        803.06        866.51        60.40 o                         
   5 -10   3        350.55        314.46        32.58 o                         
   6 -10   3          4.93         28.36        20.52 o                         
   7 -10   3        189.47        181.16        30.16 o                         
   8 -10   3        199.11        279.55        35.92 o                         
   9 -10   3         21.18         24.09        25.23 o                         
  -9  -9   3       1458.96       1491.15        82.07 o                         
  -8  -9   3         58.72         86.96        22.28 o                         
  -7  -9   3        760.76        724.81        38.92 o                         
  -6  -9   3        101.12         80.86        15.86 o                         
  -5  -9   3       2268.62       2285.28        79.92 o                         
  -4  -9   3          1.78          1.25        11.36 o                         
  -3  -9   3        531.48        536.12        24.08 o                         
  -2  -9   3         82.17         81.46        12.65 o                         
  -1  -9   3       2124.52       2196.58       133.96 o                         
   0  -9   3        656.37        626.57        31.79 o                         
   1  -9   3       3594.86       3096.66       125.00 o                         
   2  -9   3       1025.60       1106.98        49.71 o                         
   3  -9   3        932.45        908.63        85.55 o                         
   4  -9   3        912.84        881.04        48.45 o                         
   5  -9   3        205.83        203.35        26.01 o                         
   6  -9   3         62.51         51.64        21.52 o                         
   7  -9   3         25.50          1.61        18.47 o                         
   8  -9   3          5.92         11.36        20.83 o                         
   9  -9   3         20.09         39.33        22.83 o                         
  10  -9   3        180.64        189.88        33.55 o                         
  -9  -8   3         31.09         55.98        19.02 o                         
  -8  -8   3       1774.97       1703.11        88.04 o                         
  -7  -8   3       1284.74       1415.75       129.86 o                         
  -6  -8   3        253.93        284.83        17.12 o                         
  -5  -8   3       1174.43       1225.78        48.40 o                         
  -4  -8   3        334.14        290.22        22.07 o                         
  -3  -8   3       5535.76       5369.46       134.07 o                         
  -2  -8   3          0.51          1.33         8.24 o                         
  -1  -8   3       1535.52       1517.07        82.52 o                         
   0  -8   3        144.10        156.12        16.67 o                         
   1  -8   3         18.88         27.47        16.85 o                         
   2  -8   3         33.22         33.81        14.20 o                         
   3  -8   3        538.47        541.19        36.09 o                         
   4  -8   3        602.56        487.95        37.54 o                         
   5  -8   3       1659.55       1734.15        67.20 o                         
   6  -8   3       1472.17       1559.31        64.65 o                         
   7  -8   3         86.74         52.18        19.21 o                         
   8  -8   3        332.68        337.71        33.98 o                         
   9  -8   3          0.31         38.67        26.11 o                         
  10  -8   3        209.93        239.95        33.47 o                         
  -9  -7   3       1271.04       1264.57        68.48 o                         
  -8  -7   3          4.78         14.67        14.13 o                         
  -7  -7   3         87.92         89.67        19.02 o                         
  -6  -7   3        896.13        919.45        34.33 o                         
  -5  -7   3       4136.02       4320.52       107.80 o                         
  -4  -7   3        239.10        269.51        10.43 o                         
  -3  -7   3        341.31        310.47        17.50 o                         
  -2  -7   3        994.48       1056.55        35.77 o                         
  -1  -7   3       3000.10       3219.34       116.21 o                         
   0  -7   3        107.12         74.26        11.02 o                         
   1  -7   3       1986.77       1924.47        78.61 o                         
   2  -7   3       2271.96       2424.28        91.97 o                         
   3  -7   3        415.20        335.69        27.03 o                         
   4  -7   3          1.03         19.10        13.90 o                         
   5  -7   3        385.39        368.96        53.79 o                         
   6  -7   3        547.43        646.52        41.26 o                         
   7  -7   3         18.51         15.30        15.91 o                         
   8  -7   3        157.74        140.83        25.17 o                         
   9  -7   3        242.40        296.54        33.13 o                         
  10  -7   3         21.64         15.26        19.20 o                         
  11  -7   3         12.94         11.38        22.51 o                         
  -9  -6   3        199.62        207.07        24.46 o                         
  -8  -6   3        171.50        183.95        19.57 o                         
  -7  -6   3        235.18        233.29        18.64 o                         
  -6  -6   3          2.16          6.63         4.83 o                         
  -5  -6   3          9.12         13.88         5.65 o                         
  -4  -6   3        206.45        211.76        16.66 o                         
  -3  -6   3      11215.45      11414.02       234.07 o                         
  -2  -6   3        640.86        688.06        25.65 o                         
  -1  -6   3       1912.50       1782.84        52.17 o                         
   0  -6   3         35.56         66.82        10.10 o                         
   1  -6   3       1054.90        858.01        53.71 o                         
   2  -6   3        157.68        259.42        22.50 o                         
   3  -6   3       2129.37       2045.26        70.28 o                         
   4  -6   3        335.34        276.80        24.21 o                         
   5  -6   3          7.34         13.35        13.48 o                         
   6  -6   3          9.35         10.69        13.90 o                         
   7  -6   3        858.58        825.70        43.27 o                         
   8  -6   3         21.43         13.77        16.10 o                         
   9  -6   3         47.55         34.42        18.85 o                         
  10  -6   3        195.24        247.26        30.64 o                         
  11  -6   3        147.63        109.27        27.42 o                         
  -9  -5   3         36.89         59.62        13.75 o                         
  -8  -5   3         78.86         84.98        13.89 o                         
  -7  -5   3          8.66         14.28         8.80 o                         
  -6  -5   3          0.70          0.48         3.11 o                         
  -5  -5   3       5634.68       5660.84       105.28 o                         
  -4  -5   3       1318.49       1617.21        33.56 o                         
  -3  -5   3       9948.75      11197.96       228.03 o                         
  -2  -5   3          1.01         -4.51         4.51 o                         
  -1  -5   3       6888.23       6847.81       128.67 o                         
   0  -5   3        589.83        571.22        19.08 o                         
   1  -5   3       1179.86       1164.12        45.42 o                         
   2  -5   3         15.03         43.19        11.65 o                         
   3  -5   3        209.29        142.83        18.09 o                         
   4  -5   3        247.36        300.46        26.24 o                         
   5  -5   3         31.06         21.62        11.66 o                         
   6  -5   3       1288.64       1481.40        67.12 o                         
   7  -5   3         28.02         25.90        14.39 o                         
   8  -5   3       1817.09       1840.30        73.19 o                         
   9  -5   3        605.33        614.01        61.50 o                         
  10  -5   3        411.78        372.90        40.00 o                         
  11  -5   3        122.24        138.25        26.35 o                         
  12  -5   3        215.10        382.56       111.41 o                         
 -10  -4   3        265.73        258.70        54.89 o                         
  -9  -4   3          0.40          9.45        10.15 o                         
  -8  -4   3          0.19          0.03         7.64 o                         
  -7  -4   3       2657.76       2737.93        72.36 o                         
  -6  -4   3        734.27        711.29        24.06 o                         
  -5  -4   3        269.74        261.74         8.64 o                         
  -4  -4   3         42.09         29.11         7.31 o                         
  -3  -4   3      12724.22      13996.93       282.72 o                         
  -2  -4   3       5072.00       5477.56       113.99 o                         
  -1  -4   3         19.54          7.23         4.33 o                         
   0  -4   3       1858.82       2082.57        49.51 o                         
   1  -4   3        296.96        241.96        11.43 o                         
   2  -4   3       1411.13       1503.25        40.55 o                         
   3  -4   3       8059.50       8038.08       201.93 o                         
   4  -4   3       5378.07       5464.25       144.37 o                         
   5  -4   3        409.34        409.33        26.32 o                         
   6  -4   3        188.99        223.87        21.37 o                         
   7  -4   3        721.33        726.08        36.96 o                         
   8  -4   3        168.43        152.64        20.55 o                         
   9  -4   3         14.49         30.70        16.34 o                         
  10  -4   3        410.96        508.24        56.46 o                         
  11  -4   3        829.63        833.60        53.77 o                         
  12  -4   3         17.76         67.39        79.89 o                         
 -11  -3   3         64.37        146.20        54.35 o                         
 -10  -3   3         34.94        128.81        45.65 o                         
  -9  -3   3       2124.00       2129.00        76.89 o                         
  -8  -3   3         85.75         91.09        10.31 o                         
  -7  -3   3        297.04        303.17        15.64 o                         
  -6  -3   3       1074.90       1096.19        32.01 o                         
  -5  -3   3      11477.65      11735.73       237.36 o                         
  -4  -3   3        242.98        242.11         7.86 o                         
  -3  -3   3         97.51         64.62         4.68 o                         
  -2  -3   3        289.27        341.96        11.53 o                         
  -1  -3   3       5412.10       5456.70       113.03 o                         
   0  -3   3       2166.42       2290.70        75.52 o                         
   1  -3   3       2999.57       3339.68        87.79 o                         
   2  -3   3      10831.12      11126.77       241.88 o                         
   3  -3   3        132.59        130.37         9.67 o                         
   4  -3   3         17.21         -0.15         7.48 o                         
   5  -3   3       6946.07       6660.69       206.97 o                         
   6  -3   3        245.48        280.66        22.56 o                         
   7  -3   3        785.45        784.73        41.62 o                         
   8  -3   3          4.93          2.59        16.37 o                         
   9  -3   3        553.01        654.43        71.83 o                         
  10  -3   3         22.29         17.47        15.18 o                         
  11  -3   3         85.85         70.83        25.76 o                         
  12  -3   3         42.57         32.61        65.76 o                         
 -11  -2   3        110.49         63.04        44.57 o                         
 -10  -2   3        581.60        510.82        75.54 o                         
  -9  -2   3        560.13        593.30        32.03 o                         
  -8  -2   3         14.88          8.57         6.93 o                         
  -7  -2   3       2076.56       2076.84        56.59 o                         
  -6  -2   3         15.44         20.42         4.79 o                         
  -5  -2   3        456.83        492.89        15.22 o                         
  -4  -2   3        519.00        520.54        12.24 o                         
  -3  -2   3       3273.94       3408.57        63.51 o                         
  -2  -2   3         35.89         33.00         5.68 o                         
  -1  -2   3      13060.73      13417.47       271.09 o                         
   0  -2   3      11990.83      12164.64       285.51 o                         
   1  -2   3      36607.81      36434.89       731.75 o                         
   2  -2   3      16053.70      17206.60       287.62 o                         
   3  -2   3       1910.08       1636.42        36.44 o                         
   4  -2   3       1292.21       1385.91        34.39 o                         
   5  -2   3        162.37        137.70        12.66 o                         
   6  -2   3         30.30         32.14        11.39 o                         
   7  -2   3       2075.80       2174.25        76.86 o                         
   8  -2   3       1607.42       1712.26        84.65 o                         
   9  -2   3         49.84         80.51        37.17 o                         
  10  -2   3        440.40        504.31        34.82 o                         
  11  -2   3         12.56         30.43        26.09 o                         
  12  -2   3         21.89         13.18        23.39 o                         
  13  -2   3         38.88         -5.43        71.20 o                         
 -12  -1   3        103.71         98.91        60.33 o                         
 -11  -1   3          7.55         47.83        44.57 o                         
 -10  -1   3         18.74         17.93        36.96 o                         
  -9  -1   3        493.36        558.10        76.09 o                         
  -8  -1   3         12.91         25.19         7.73 o                         
  -7  -1   3        168.95        183.45        12.24 o                         
  -6  -1   3        565.13        540.28        15.17 o                         
  -5  -1   3        473.41        389.01        10.71 o                         
  -4  -1   3        180.40        236.12         7.30 o                         
  -3  -1   3         13.81          8.29         2.20 o                         
  -2  -1   3        810.44        721.53        17.87 o                         
  -1  -1   3      21273.08      20560.57       411.56 o                         
   0  -1   3        197.75        216.29        11.15 o                         
   1  -1   3      19546.67      19480.12       453.25 o                         
   2  -1   3       4162.46       4088.69       157.26 o                         
   3  -1   3       2261.75       2240.31        56.87 o                         
   4  -1   3        138.95        105.11         8.65 o                         
   5  -1   3       4148.80       4281.80        86.61 o                         
   6  -1   3        844.61        853.04        28.53 o                         
   7  -1   3        339.47        324.04        26.25 o                         
   8  -1   3        794.03        913.81        40.15 o                         
   9  -1   3        521.08        528.92        33.78 o                         
  10  -1   3        240.65        256.90        25.11 o                         
  11  -1   3         88.10         68.65        23.03 o                         
  12  -1   3        198.24        166.04        30.81 o                         
  13  -1   3        274.49        280.38        93.48 o                         
 -12   0   3         15.45          3.26        51.63 o                         
 -11   0   3        259.55        201.63        65.76 o                         
 -10   0   3          9.74         51.09        42.39 o                         
  -9   0   3         22.78         11.41        30.98 o                         
  -8   0   3         86.10         72.60         8.55 o                         
  -7   0   3       8184.88       8530.11       157.55 o                         
  -6   0   3         58.81         70.25         5.10 o                         
  -5   0   3        110.41         89.34         7.70 o                         
  -4   0   3        112.67        151.84         7.75 o                         
  -3   0   3         17.11         18.15         3.27 o                         
  -2   0   3        999.23       1024.05        27.73 o                         
  -1   0   3      14454.09      14720.10       294.54 o                         
   0   0   3       2052.04       2099.66        44.90 o                         
   1   0   3      16550.90      16616.03       334.21 o                         
   2   0   3       1938.24       1557.70        34.45 o                         
   3   0   3       4013.86       3950.80       103.09 o                         
   4   0   3        840.66        760.36        26.14 o                         
   5   0   3        766.30        757.93        25.99 o                         
   6   0   3       1927.91       1922.18        49.57 o                         
   7   0   3        467.60        467.75        27.10 o                         
   8   0   3       1177.95       1401.35        42.47 o                         
   9   0   3          3.24         -9.40        13.61 o                         
  10   0   3        163.23        170.01        17.19 o                         
  11   0   3        906.10        991.36        71.74 o                         
  12   0   3         41.80         34.69        19.56 o                         
  13   0   3          4.59         87.50        76.63 o                         
 -12   1   3         21.39        -46.74        46.74 o                         
 -11   1   3        112.60        187.50        65.22 o                         
 -10   1   3        279.41        289.62        68.48 o                         
  -9   1   3        876.57        928.16       102.72 o                         
  -8   1   3        805.87        751.27        26.76 o                         
  -7   1   3        504.14        473.53        13.30 o                         
  -6   1   3         85.52         85.93         5.20 o                         
  -5   1   3       2581.78       2609.92        50.69 o                         
  -4   1   3         26.80         16.78         2.26 o                         
  -3   1   3       2474.50       2419.05        54.01 o                         
  -2   1   3       6539.48       6973.33       143.61 o                         
  -1   1   3      14083.02      14646.66       262.70 o                         
   0   1   3       2215.03       1943.30        41.44 o                         
   1   1   3      29355.15      28625.35       571.14 o                         
   2   1   3       5347.81       5126.85       105.97 o                         
   3   1   3        215.25        138.44         8.11 o                         
   4   1   3        289.76        323.50        15.08 o                         
   5   1   3       6177.25       6167.86       108.70 o                         
   6   1   3        565.58        587.35        20.42 o                         
   7   1   3       2035.92       2060.60        96.22 o                         
   8   1   3        352.82        378.83        35.63 o                         
   9   1   3       1777.06       1714.66        87.33 o                         
  10   1   3         40.05         73.03        14.57 o                         
  11   1   3          4.97          0.19        19.02 o                         
  12   1   3         73.56         93.06        23.78 o                         
  13   1   3         43.03         60.87        73.91 o                         
 -12   2   3         41.39         96.20        61.41 o                         
 -11   2   3        185.38        223.37        69.57 o                         
 -10   2   3          2.12          2.72        40.76 o                         
  -9   2   3        124.27        110.39        19.58 o                         
  -8   2   3       1711.03       1635.76        50.01 o                         
  -7   2   3       1973.80       1936.80        41.17 o                         
  -6   2   3        170.03        175.68         8.23 o                         
  -5   2   3        633.69        671.59        16.92 o                         
  -4   2   3        121.18         80.01         5.08 o                         
  -3   2   3       6407.43       6423.14       108.65 o                         
  -2   2   3       4485.14       4525.29        77.08 o                         
  -1   2   3       5344.39       5260.56        88.48 o                         
   0   2   3      16481.21      17144.46       307.48 o                         
   1   2   3      13384.18      12487.40       250.86 o                         
   2   2   3      13063.60      14002.12       281.97 o                         
   3   2   3       5898.14       6186.14       125.72 o                         
   4   2   3       1985.79       1991.24        47.14 o                         
   5   2   3        388.72        350.53        12.48 o                         
   6   2   3         14.72          5.71         5.23 o                         
   7   2   3       1162.13       1125.89        62.26 o                         
   8   2   3         88.00        101.42        10.20 o                         
   9   2   3          1.53         -1.56         6.58 o                         
  10   2   3         26.89         45.21        30.98 o                         
  11   2   3        387.29        416.41        44.29 o                         
  12   2   3          0.32         -5.78        17.49 o                         
  13   2   3         45.40         71.20        72.83 o                         
 -12   3   3        120.94        163.04        77.17 o                         
 -11   3   3         56.98         25.54        49.46 o                         
 -10   3   3        178.29        200.54        62.50 o                         
  -9   3   3       1008.02       1140.44        59.78 o                         
  -8   3   3        612.03        553.49        26.21 o                         
  -7   3   3        549.25        608.54        25.73 o                         
  -6   3   3         43.50         41.46         6.49 o                         
  -5   3   3       8034.72       8700.76       161.80 o                         
  -4   3   3         21.13         28.90         6.73 o                         
  -3   3   3       2729.90       2397.21        53.69 o                         
  -2   3   3       1220.90       1282.60        28.75 o                         
  -1   3   3      46027.13      47467.84       773.35 o                         
   0   3   3       1652.89       1698.87        31.27 o                         
   1   3   3       3550.85       3877.72        80.91 o                         
   2   3   3       5526.71       6351.49       130.23 o                         
   3   3   3       2672.94       2445.31        53.11 o                         
   4   3   3       1429.55       1529.89        33.01 o                         
   5   3   3      14815.18      15489.22       314.66 o                         
   6   3   3       3329.35       3597.29        79.58 o                         
   7   3   3        652.24        688.08        20.56 o                         
   8   3   3        755.13        777.57        23.64 o                         
   9   3   3        428.82        426.22        19.97 o                         
  10   3   3        431.27        477.19        38.85 o                         
  11   3   3        683.45        560.65        52.17 o                         
  12   3   3        222.66        213.53        30.22 o                         
 -11   4   3        127.22        215.22        74.46 o                         
 -10   4   3         72.11         66.30        54.89 o                         
  -9   4   3        502.11        503.45        40.57 o                         
  -8   4   3        123.82        101.19        14.64 o                         
  -7   4   3       1783.36       1908.23        49.13 o                         
  -6   4   3       1036.53       1088.60        31.11 o                         
  -5   4   3        192.24        211.04        11.94 o                         
  -4   4   3       7639.36       8063.23       169.41 o                         
  -3   4   3       9008.50       9079.52       167.28 o                         
  -2   4   3        889.06       1054.97        24.14 o                         
  -1   4   3       6225.00       6176.94       105.11 o                         
   0   4   3        539.82        506.75        12.67 o                         
   1   4   3       3628.20       3277.87        62.65 o                         
   2   4   3       1997.80       1966.70        43.88 o                         
   3   4   3      11951.66      12181.13       246.64 o                         
   4   4   3        263.04        311.40        11.30 o                         
   5   4   3       1125.57       1259.64        31.90 o                         
   6   4   3        332.21        317.25        13.03 o                         
   7   4   3       2087.34       2092.88        49.63 o                         
   8   4   3        382.49        386.53        15.88 o                         
   9   4   3          7.54         13.69         8.30 o                         
  10   4   3        475.88        462.82        38.17 o                         
  11   4   3        337.69        334.80        81.77 o                         
  12   4   3         92.78         94.20        29.62 o                         
 -11   5   3          5.55        214.68        71.74 o                         
 -10   5   3        290.65        360.82        89.13 o                         
  -9   5   3         10.82         64.62        32.88 o                         
  -8   5   3          3.71         -0.99        10.62 o                         
  -7   5   3        664.74        630.56        54.48 o                         
  -6   5   3          5.30         13.91         7.33 o                         
  -5   5   3       2442.32       2309.37        56.94 o                         
  -4   5   3        990.26       1064.07        30.94 o                         
  -3   5   3       4304.13       4341.05        94.56 o                         
  -2   5   3       4215.79       4484.94       109.58 o                         
  -1   5   3       5630.19       5759.79        99.41 o                         
   0   5   3       1154.30       1175.06        24.18 o                         
   1   5   3        299.55        309.40        10.60 o                         
   2   5   3       2706.36       2837.21        55.37 o                         
   3   5   3        474.56        448.67        16.79 o                         
   4   5   3        499.36        514.54        18.29 o                         
   5   5   3      15462.87      15780.06       320.43 o                         
   6   5   3          1.23          7.53         4.79 o                         
   7   5   3        188.30        190.93        10.46 o                         
   8   5   3         11.81         20.59         5.97 o                         
   9   5   3        644.98        651.99        26.44 o                         
  10   5   3        805.86        768.97        53.80 o                         
  11   5   3        357.09        380.38        40.76 o                         
  12   5   3        419.46        367.34        41.85 o                         
 -11   6   3        173.40        178.81        82.07 o                         
 -10   6   3        208.96        133.15        69.02 o                         
  -9   6   3         14.77         16.51        48.91 o                         
  -8   6   3         62.10         86.65        17.91 o                         
  -7   6   3        536.52        533.44        31.26 o                         
  -6   6   3          4.05         26.90        11.68 o                         
  -5   6   3         90.23         63.54        16.28 o                         
  -4   6   3        786.15        775.56        43.68 o                         
  -3   6   3      12950.37      13123.31       314.58 o                         
  -2   6   3        556.70        622.55        21.53 o                         
  -1   6   3       4060.61       4166.11        91.73 o                         
   0   6   3       1994.61       2089.99        71.85 o                         
   1   6   3        243.81        211.09        15.69 o                         
   2   6   3       2062.99       2109.99        48.50 o                         
   3   6   3       4649.08       4478.71        95.10 o                         
   4   6   3        657.56        491.09        15.66 o                         
   5   6   3       1686.36       1639.04        40.16 o                         
   6   6   3         34.03         41.50         9.41 o                         
   7   6   3       2796.29       2708.46        60.87 o                         
   8   6   3          1.54          5.35         7.45 o                         
   9   6   3        121.43         84.24        22.83 o                         
  10   6   3       1034.79        952.07        61.96 o                         
  11   6   3        523.58        597.23        48.91 o                         
  12   6   3         46.27         45.65        21.20 o                         
 -10   7   3          4.12         46.20        58.70 o                         
  -9   7   3        307.16        279.98        78.51 o                         
  -8   7   3          3.47         -0.49        13.85 o                         
  -7   7   3          0.47         -2.64        12.98 o                         
  -6   7   3        845.43        817.43        39.87 o                         
  -5   7   3       1138.37       1290.84        49.12 o                         
  -4   7   3         49.55         17.46        11.37 o                         
  -3   7   3       3772.49       3831.26       103.22 o                         
  -2   7   3        856.75        898.48        33.07 o                         
  -1   7   3       5645.01       5831.71       146.12 o                         
   0   7   3         37.69         20.57         9.72 o                         
   1   7   3       1707.62       1533.58        46.82 o                         
   2   7   3         26.01         18.75         7.20 o                         
   3   7   3          3.58          6.76         5.90 o                         
   4   7   3        156.76        202.84        12.28 o                         
   5   7   3       3523.14       3278.06        64.62 o                         
   6   7   3       1671.12       1871.49        44.23 o                         
   7   7   3         26.26         31.19         6.19 o                         
   8   7   3         78.39         84.54         9.94 o                         
   9   7   3       1031.61        885.22        58.15 o                         
  10   7   3         22.30         11.41        18.48 o                         
  11   7   3          8.50         10.87        17.39 o                         
  12   7   3         11.36          4.89        18.48 o                         
 -10   8   3        205.44        185.87        80.44 o                         
  -9   8   3          0.17         -0.19        24.53 o                         
  -8   8   3         31.44         58.33        22.35 o                         
  -7   8   3        720.67        754.43        41.40 o                         
  -6   8   3         10.99         10.87        14.54 o                         
  -5   8   3         22.20         41.97        14.60 o                         
  -4   8   3        745.74        639.69        43.19 o                         
  -3   8   3        419.61        373.19        23.01 o                         
  -2   8   3         17.17         12.13         8.95 o                         
  -1   8   3        218.28        185.32        22.29 o                         
   0   8   3        288.00        335.30        25.23 o                         
   1   8   3       2709.41       2941.36        68.37 o                         
   2   8   3         83.90        116.63        14.30 o                         
   3   8   3       3814.22       3334.47        86.39 o                         
   4   8   3        238.78        223.08        15.69 o                         
   5   8   3       1065.29       1094.66        29.13 o                         
   6   8   3         55.22         57.61        11.88 o                         
   7   8   3       5998.58       5813.61       175.95 o                         
   8   8   3        362.11        396.98        24.02 o                         
   9   8   3        119.64        127.17        26.09 o                         
  10   8   3         34.53         20.11        19.57 o                         
  11   8   3        242.01        244.57        35.33 o                         
  12   8   3          3.21        -10.33        20.11 o                         
  -9   9   3         69.57         86.77        30.91 o                         
  -8   9   3         97.48        106.09        31.24 o                         
  -7   9   3         17.36         19.29        17.96 o                         
  -6   9   3        685.31        734.37        48.62 o                         
  -5   9   3        633.63        668.01        40.03 o                         
  -4   9   3        697.41        643.43        77.72 o                         
  -3   9   3        714.53        704.32        33.41 o                         
  -2   9   3         58.45         73.01        13.06 o                         
  -1   9   3       2531.40       2253.97       111.86 o                         
   0   9   3        270.81        401.27        24.15 o                         
   1   9   3       3587.54       3618.86        96.95 o                         
   2   9   3        566.71        528.11        22.98 o                         
   3   9   3          2.49          4.43         7.61 o                         
   4   9   3        405.06        411.41        24.20 o                         
   5   9   3       1455.84       1425.75        53.97 o                         
   6   9   3        115.06        117.53        25.27 o                         
   7   9   3         51.54         61.48        13.44 o                         
   8   9   3        368.59        335.46        24.27 o                         
   9   9   3       1093.64       1045.55        67.94 o                         
  10   9   3         83.03         39.13        23.37 o                         
  11   9   3         40.78         33.70        24.46 o                         
  12   9   3        108.26        186.41        34.24 o                         
  -9  10   3         19.40         42.70        31.31 o                         
  -8  10   3          1.20         -0.67        25.45 o                         
  -7  10   3        612.31        600.88        49.74 o                         
  -6  10   3          1.39         16.55        16.21 o                         
  -5  10   3        412.16        324.67        34.01 o                         
  -4  10   3          6.29         -0.53        17.96 o                         
  -3  10   3        323.28        354.75        26.03 o                         
  -2  10   3         41.53         48.52        13.36 o                         
  -1  10   3       2598.74       2668.53       115.75 o                         
   0  10   3         31.11         15.26        11.26 o                         
   1  10   3       2373.50       2544.16        74.05 o                         
   2  10   3          4.97          5.85         9.85 o                         
   3  10   3       3638.31       3617.59        96.74 o                         
   4  10   3         94.86         97.25        12.76 o                         
   5  10   3        371.98        331.56        25.36 o                         
   6  10   3        202.48        213.33        20.88 o                         
   7  10   3        423.94        430.33        29.17 o                         
   8  10   3        256.86        255.06        22.96 o                         
   9  10   3         15.80         22.28        22.28 o                         
  10  10   3         97.12        126.63        30.98 o                         
  11  10   3        221.92        245.65        38.59 o                         
  12  10   3         15.68         -1.63        22.83 o                         
  -8  11   3        206.76        243.42        42.85 o                         
  -7  11   3         95.55        117.91        28.94 o                         
  -6  11   3        224.78        254.60        42.70 o                         
  -5  11   3        612.52        612.24        47.83 o                         
  -4  11   3          0.45         24.53        16.21 o                         
  -3  11   3         80.97         72.46        20.45 o                         
  -2  11   3          8.74          8.32        12.20 o                         
  -1  11   3        972.76        914.68        39.88 o                         
   0  11   3        661.55        600.90        33.03 o                         
   1  11   3       3686.17       3581.93       100.18 o                         
   2  11   3          8.21         30.78        12.47 o                         
   3  11   3        630.06        574.57        29.13 o                         
   4  11   3        164.22        168.37        17.19 o                         
   5  11   3        939.83       1035.25        47.02 o                         
   6  11   3        377.80        407.47        30.46 o                         
   7  11   3         50.67         89.34        16.40 o                         
   8  11   3        133.65        122.77        33.42 o                         
   9  11   3       1087.36       1074.35        72.83 o                         
  10  11   3          1.12         32.07        23.37 o                         
  11  11   3        160.59        220.65        38.59 o                         
  -7  12   3         18.56         -9.21        25.11 o                         
  -6  12   3         19.38         52.00        24.30 o                         
  -5  12   3        157.91        107.42        26.06 o                         
  -4  12   3        488.25        415.00        37.00 o                         
  -3  12   3        456.29        503.06        34.98 o                         
  -2  12   3         56.83         58.50        16.88 o                         
  -1  12   3        705.32        749.79        39.88 o                         
   0  12   3        512.58        513.80        32.69 o                         
   1  12   3        813.48        807.00        37.88 o                         
   2  12   3          0.08        -10.37        12.03 o                         
   3  12   3       3468.27       3538.78        99.11 o                         
   4  12   3          6.31         -6.39        10.41 o                         
   5  12   3          0.57         -3.58        13.05 o                         
   6  12   3        294.35        292.07        42.36 o                         
   7  12   3       1764.59       1799.83        70.21 o                         
   8  12   3         65.09         56.60        26.09 o                         
   9  12   3         12.66         11.41        23.37 o                         
  10  12   3         45.33         18.48        27.72 o                         
  11  12   3        705.55        701.58        67.39 o                         
  -6  13   3          1.62          7.33        26.20 o                         
  -5  13   3        500.69        574.01        47.32 o                         
  -4  13   3          2.03         30.69        21.28 o                         
  -3  13   3          1.98         -4.58        15.61 o                         
  -2  13   3         62.95         80.53        18.05 o                         
  -1  13   3        104.13         90.35        18.40 o                         
   0  13   3        184.88        199.21        24.78 o                         
   1  13   3       1902.25       1883.14        65.80 o                         
   2  13   3        630.10        643.58        37.42 o                         
   3  13   3       1062.43        973.16        42.59 o                         
   4  13   3         72.86         70.38        19.21 o                         
   5  13   3       3650.41       3570.45       142.64 o                         
   6  13   3        132.56        105.35        20.27 o                         
   7  13   3         28.28          9.48        16.17 o                         
   8  13   3         29.22         28.26        25.54 o                         
   9  13   3        336.54        360.82        49.46 o                         
  10  13   3         79.38        153.26        37.50 o                         
  -5  14   3         10.46          4.30        22.55 o                         
  -4  14   3        213.59        169.22        39.79 o                         
  -3  14   3        825.63        820.04        48.11 o                         
  -2  14   3         38.48         32.75        19.29 o                         
  -1  14   3        352.25        377.70        33.24 o                         
   0  14   3         70.97         54.26        18.32 o                         
   1  14   3         55.17         50.31        19.53 o                         
   2  14   3         17.28         10.66        14.87 o                         
   3  14   3        172.72        208.63        26.99 o                         
   4  14   3         42.80         74.57        19.88 o                         
   5  14   3          6.85         12.37        16.69 o                         
   6  14   3         43.64         35.99        20.11 o                         
   7  14   3        848.45        874.58        50.54 o                         
   8  14   3         14.68         20.65        27.17 o                         
   9  14   3         72.56        139.67        36.96 o                         
  -4  15   3          1.52         22.94        28.28 o                         
  -3  15   3         36.81         18.30        29.62 o                         
  -2  15   3        420.03        507.96        68.44 o                         
  -1  15   3        182.90        211.48        29.45 o                         
   0  15   3        105.77        103.70        26.24 o                         
   1  15   3        190.07        210.51        27.20 o                         
   2  15   3         24.07         13.65        21.20 o                         
   3  15   3         56.10         84.03        23.79 o                         
   4  15   3          0.44         16.70        17.89 o                         
   5  15   3        553.12        646.12        47.26 o                         
   6  15   3         10.12          1.36        19.79 o                         
   7  15   3          1.20         -3.98        17.07 o                         
   8  15   3         15.73         24.46        29.35 o                         
  -2  16   3          0.03        -15.27        20.38 o                         
  -1  16   3         99.40        111.46        32.29 o                         
   0  16   3         14.02         13.54        18.94 o                         
   1  16   3        430.08        395.16        40.86 o                         
   2  16   3          3.91         44.21        23.02 o                         
   3  16   3        575.15        691.60       120.38 o                         
   4  16   3          0.84         -2.01        19.72 o                         
   5  16   3         57.23         46.62        24.00 o                         
   6  16   3         44.51         19.57        22.29 o                         
   1  17   3        289.31        266.18        36.66 o                         
   2  17   3         76.08         67.74        27.28 o                         
   3  17   3         83.33         83.89        25.61 o                         
  -2 -16   4        613.48        572.78        75.54 o                         
  -1 -16   4         36.52         74.50        32.91 o                         
   0 -16   4         41.49         35.40        29.44 o                         
  -5 -15   4         73.00         84.23        32.88 o                         
  -4 -15   4        598.59        644.45        50.06 o                         
  -3 -15   4         38.50         40.09        41.85 o                         
  -2 -15   4        158.71        167.83        37.50 o                         
  -1 -15   4        135.69        116.81        32.33 o                         
   0 -15   4        795.17        830.25        67.64 o                         
   1 -15   4          0.50        -15.79        21.93 o                         
   2 -15   4         77.76         75.92        29.71 o                         
   3 -15   4        356.37        303.21        43.57 o                         
  -7 -14   4        120.52        152.72        36.96 o                         
  -6 -14   4        333.06        359.19        50.00 o                         
  -5 -14   4        114.00         80.02        23.02 o                         
  -4 -14   4        321.01        247.36        31.01 o                         
  -3 -14   4          1.59        -11.03        18.01 o                         
  -2 -14   4        367.88        408.42        38.84 o                         
  -1 -14   4         29.30         27.72        33.15 o                         
   0 -14   4         52.66         40.02        25.53 o                         
   1 -14   4        182.34        215.29        33.72 o                         
   2 -14   4         38.74         21.73        22.59 o                         
   3 -14   4        203.42        168.64        34.37 o                         
   4 -14   4        297.88        307.07        40.96 o                         
   5 -14   4        102.99        116.07        32.78 o                         
  -8 -13   4        496.88        540.71        56.52 o                         
  -7 -13   4         46.81         35.87        26.09 o                         
  -6 -13   4          9.61         -1.63        21.20 o                         
  -5 -13   4          6.93         -5.53        19.57 o                         
  -4 -13   4        211.33        244.93        28.59 o                         
  -3 -13   4       1019.62        923.38        76.36 o                         
  -2 -13   4         84.65         78.88        42.39 o                         
  -1 -13   4        406.74        506.05        42.39 o                         
   0 -13   4       1074.14        886.83       105.65 o                         
   1 -13   4         26.69         21.59        21.59 o                         
   2 -13   4        112.52        111.94        27.75 o                         
   3 -13   4        531.87        560.15        48.79 o                         
   4 -13   4        210.67        171.54        32.19 o                         
   5 -13   4        127.10        111.33        30.53 o                         
   6 -13   4         13.62         37.97        25.21 o                         
  -9 -12   4         75.24         96.74        29.89 o                         
  -8 -12   4         24.80         14.67        22.28 o                         
  -7 -12   4          5.68         22.83        21.74 o                         
  -6 -12   4       1355.16       1523.05        87.23 o                         
  -5 -12   4          0.78         19.77        16.67 o                         
  -4 -12   4         17.98         32.78        16.31 o                         
  -3 -12   4        126.96        104.06        22.36 o                         
  -2 -12   4       1631.95       1647.65       110.06 o                         
  -1 -12   4        125.08        124.08        23.35 o                         
   0 -12   4          7.98         23.62        18.02 o                         
   1 -12   4        265.62        314.07        34.64 o                         
   2 -12   4       2253.73       2382.82        90.22 o                         
   3 -12   4         25.37          4.42        20.07 o                         
   4 -12   4        412.51        362.52        40.84 o                         
   5 -12   4        338.30        299.53        46.90 o                         
   6 -12   4          5.33         -4.20        23.02 o                         
   7 -12   4          0.79        -10.04        23.16 o                         
  -9 -11   4          0.27          8.15        20.11 o                         
  -8 -11   4        845.71        836.85        59.78 o                         
  -7 -11   4         86.15        101.63        27.17 o                         
  -6 -11   4        388.03        324.44        39.67 o                         
  -5 -11   4          0.48          1.43        13.05 o                         
  -4 -11   4       1100.74       1154.15        53.27 o                         
  -3 -11   4        204.95        187.28        41.85 o                         
  -2 -11   4          3.67          3.02        14.10 o                         
  -1 -11   4        210.62        205.47        26.90 o                         
   0 -11   4        141.11         86.79        25.58 o                         
   1 -11   4          2.42        -10.62        16.34 o                         
   2 -11   4        376.21        384.27        35.58 o                         
   3 -11   4        251.08        207.82        28.43 o                         
   4 -11   4        216.14        184.37        28.30 o                         
   5 -11   4          3.36          9.93        18.71 o                         
   6 -11   4          8.54         21.62        22.96 o                         
   7 -11   4        555.98        591.19        49.33 o                         
   8 -11   4          0.22         -4.49        21.87 o                         
  -9 -10   4         50.88         67.94        23.37 o                         
  -8 -10   4         88.04         99.46        23.91 o                         
  -7 -10   4        206.40        169.57        27.72 o                         
  -6 -10   4       1528.59       1595.35        64.12 o                         
  -5 -10   4          5.12          6.87        14.40 o                         
  -4 -10   4        351.87        393.00        30.24 o                         
  -3 -10   4        206.34        174.62        25.54 o                         
  -2 -10   4        422.31        438.36        26.97 o                         
  -1 -10   4        371.76        414.25        31.73 o                         
   0 -10   4         91.06         78.57        21.83 o                         
   1 -10   4       2809.02       2642.27       192.75 o                         
   2 -10   4        238.00        266.66        73.73 o                         
   3 -10   4        146.30        115.44        23.12 o                         
   4 -10   4        223.36        216.87        30.14 o                         
   5 -10   4        102.24        153.66        30.84 o                         
   6 -10   4        145.65        120.45        45.27 o                         
   7 -10   4          0.82         39.04        22.26 o                         
   8 -10   4         54.01         48.51        25.12 o                         
   9 -10   4        251.50        224.37        34.92 o                         
  -9  -9   4          0.84          3.26        17.39 o                         
  -8  -9   4       1273.56       1134.68        67.39 o                         
  -7  -9   4        116.68        157.07        25.54 o                         
  -6  -9   4        597.92        527.95        32.65 o                         
  -5  -9   4        677.93        682.58        51.63 o                         
  -4  -9   4       3890.43       3812.47        99.44 o                         
  -3  -9   4        351.13        354.09        29.29 o                         
  -2  -9   4        182.08        218.55        26.11 o                         
  -1  -9   4        237.99        220.55        31.25 o                         
   0  -9   4       1055.81        924.79        99.16 o                         
   1  -9   4        892.44        804.92        65.34 o                         
   2  -9   4        903.29        974.70        91.53 o                         
   3  -9   4       1784.34       1869.50        80.41 o                         
   4  -9   4        619.76        637.55        44.60 o                         
   5  -9   4        415.96        454.84        37.91 o                         
   6  -9   4        123.84         78.70        22.14 o                         
   7  -9   4        115.72        169.78        27.83 o                         
   8  -9   4          3.17          7.04        20.73 o                         
   9  -9   4         34.46         43.96        35.73 o                         
  10  -9   4         15.73         14.30        24.54 o                         
  -9  -8   4          2.07          1.09        16.30 o                         
  -8  -8   4        259.93        265.76        31.52 o                         
  -7  -8   4        436.53        446.14        38.59 o                         
  -6  -8   4       1545.52       1737.84       112.23 o                         
  -5  -8   4        106.05        117.52        16.45 o                         
  -4  -8   4          0.38         12.87         8.65 o                         
  -3  -8   4        140.07        142.55        14.95 o                         
  -2  -8   4       4254.14       4432.76       115.79 o                         
  -1  -8   4        112.48        155.43        16.58 o                         
   0  -8   4       1603.96       1606.81       198.62 o                         
   1  -8   4        538.76        483.03        45.46 o                         
   2  -8   4       1007.47       1011.46        54.28 o                         
   3  -8   4        255.21        259.41        26.82 o                         
   4  -8   4        467.60        422.63        74.27 o                         
   5  -8   4       1632.89       1747.84        67.62 o                         
   6  -8   4        379.70        352.30        32.96 o                         
   7  -8   4        319.64        323.10        33.46 o                         
   8  -8   4        140.19        144.49        25.80 o                         
   9  -8   4        313.10        335.19        36.86 o                         
  10  -8   4          8.58        -14.00        26.68 o                         
  -9  -7   4         65.64         63.04        20.65 o                         
  -8  -7   4         36.38         85.33        18.48 o                         
  -7  -7   4        492.81        492.19        20.86 o                         
  -6  -7   4         78.74         65.25         7.89 o                         
  -5  -7   4         47.72         34.75         6.28 o                         
  -4  -7   4       4386.55       4418.22       113.03 o                         
  -3  -7   4          4.30         19.05         9.26 o                         
  -2  -7   4         41.13         79.98        12.04 o                         
  -1  -7   4         14.82         -4.29         8.88 o                         
   0  -7   4       2934.74       2849.59       259.47 o                         
   1  -7   4         50.92         22.86        16.41 o                         
   2  -7   4       3200.42       3297.15       124.71 o                         
   3  -7   4       1601.87       1682.12       101.66 o                         
   4  -7   4       1381.93       1553.47        59.60 o                         
   5  -7   4         47.89         57.21        17.49 o                         
   6  -7   4        942.88        770.76        44.59 o                         
   7  -7   4        842.99        801.03        47.23 o                         
   8  -7   4        225.77        243.29        39.49 o                         
   9  -7   4        103.96         94.83        25.17 o                         
  10  -7   4         73.93         58.59        25.10 o                         
  11  -7   4        158.63        271.80        76.86 o                         
  -8  -6   4         23.21         13.63        10.90 o                         
  -7  -6   4         68.57         56.60         7.92 o                         
  -6  -6   4        202.12        197.04        11.99 o                         
  -5  -6   4         11.31          5.76         5.34 o                         
  -4  -6   4        719.47        828.00        23.47 o                         
  -3  -6   4         93.16        109.88        10.23 o                         
  -2  -6   4       1506.89       1078.92        42.45 o                         
  -1  -6   4          0.60          3.63         7.67 o                         
   0  -6   4       2366.60       2370.35       108.50 o                         
   1  -6   4        401.71        322.39        23.65 o                         
   2  -6   4        953.87        940.71        40.71 o                         
   3  -6   4        609.90        562.66        32.69 o                         
   4  -6   4        944.36        730.39        44.19 o                         
   5  -6   4       1453.42       1425.96        56.32 o                         
   6  -6   4        979.23        887.19        64.09 o                         
   7  -6   4        146.00        188.58        42.40 o                         
   8  -6   4        505.80        522.91        59.21 o                         
   9  -6   4         84.45         98.36        23.36 o                         
  10  -6   4         75.84         66.57        31.96 o                         
  11  -6   4        199.05        174.67        35.79 o                         
  -9  -5   4        658.72        680.93        66.85 o                         
  -8  -5   4         10.12         -4.10         9.56 o                         
  -7  -5   4         28.49         33.53        10.83 o                         
  -6  -5   4          4.79          6.83         3.85 o                         
  -5  -5   4        422.30        487.23        15.50 o                         
  -4  -5   4       8599.13       8922.27       163.83 o                         
  -3  -5   4        714.03        758.44        21.95 o                         
  -2  -5   4        692.27        737.11        25.40 o                         
  -1  -5   4        414.15        356.56        16.65 o                         
   0  -5   4       4891.86       4763.75       125.35 o                         
   1  -5   4        619.49        756.47        39.21 o                         
   2  -5   4         28.66         19.20        18.10 o                         
   3  -5   4       1079.68       1094.74        44.11 o                         
   4  -5   4        246.36        212.64        21.17 o                         
   5  -5   4          9.94          4.09        10.31 o                         
   6  -5   4        338.04        331.50        41.49 o                         
   7  -5   4        324.07        337.43        29.74 o                         
   8  -5   4          0.83         17.03        16.10 o                         
   9  -5   4        344.31        311.72        30.94 o                         
  10  -5   4        272.44        257.06        30.55 o                         
  11  -5   4        848.99        948.58        87.15 o                         
  12  -5   4         65.70         64.50        36.99 o                         
 -10  -4   4        648.76        668.43        82.61 o                         
  -9  -4   4        254.19        284.19        50.54 o                         
  -8  -4   4         90.72         97.78        19.02 o                         
  -7  -4   4         24.20         20.32         6.94 o                         
  -6  -4   4       5470.53       5487.98       101.53 o                         
  -5  -4   4        541.97        578.08        14.69 o                         
  -4  -4   4       3100.27       3275.73        63.15 o                         
  -3  -4   4        798.00        799.47        21.92 o                         
  -2  -4   4      14414.19      14876.65       301.25 o                         
  -1  -4   4          9.09         19.32         6.43 o                         
   0  -4   4       1162.42       1089.14        34.83 o                         
   1  -4   4       1475.74       1565.92        51.03 o                         
   2  -4   4       1950.19       1970.08       114.04 o                         
   3  -4   4        454.67        402.73        46.39 o                         
   4  -4   4       2422.19       2102.51        67.64 o                         
   5  -4   4       1449.36       1428.12        90.68 o                         
   6  -4   4          3.06         14.21        12.31 o                         
   7  -4   4         50.93         34.42        22.08 o                         
   8  -4   4        588.79        427.27        31.86 o                         
   9  -4   4        793.34        880.08        46.19 o                         
  10  -4   4         18.42          1.57        18.10 o                         
  11  -4   4         27.57         30.74        36.32 o                         
  12  -4   4        119.56        151.88        49.73 o                         
 -10  -3   4         10.48         31.52        35.87 o                         
  -9  -3   4         72.20         60.33        33.15 o                         
  -8  -3   4       4137.00       4007.90       127.64 o                         
  -7  -3   4        705.71        679.68        26.35 o                         
  -6  -3   4        210.25        214.53        11.72 o                         
  -5  -3   4        148.44        168.15         8.57 o                         
  -4  -3   4       2205.14       2018.08        39.80 o                         
  -3  -3   4        396.59        393.26        12.61 o                         
  -2  -3   4       2033.94       2070.22        46.32 o                         
  -1  -3   4       2040.08       2190.58        51.47 o                         
   0  -3   4       4626.73       4234.41       154.93 o                         
   1  -3   4        171.21        204.75        15.12 o                         
   2  -3   4        164.87        169.25        11.99 o                         
   3  -3   4       3190.85       3217.81       105.87 o                         
   4  -3   4       4966.41       4628.60       161.59 o                         
   5  -3   4       1327.94       1344.54        49.38 o                         
   6  -3   4       1358.78       1296.07        72.23 o                         
   7  -3   4       1912.59       1991.57        80.45 o                         
   8  -3   4         28.07          5.52        12.98 o                         
   9  -3   4        800.76        694.28        66.30 o                         
  10  -3   4       1251.03       1200.96        54.84 o                         
  11  -3   4        210.20        223.35        55.58 o                         
  12  -3   4        139.39        146.44        39.40 o                         
 -11  -2   4         29.69         21.74        42.94 o                         
 -10  -2   4        485.53        512.45        73.91 o                         
  -9  -2   4         60.09         36.41        32.07 o                         
  -8  -2   4         15.07         20.42         7.77 o                         
  -7  -2   4         16.07         16.48         6.83 o                         
  -6  -2   4       3540.80       3518.07        66.35 o                         
  -5  -2   4        407.56        440.64        11.34 o                         
  -4  -2   4       1496.53       1441.34        29.17 o                         
  -3  -2   4       1711.04       1747.64        34.75 o                         
  -2  -2   4       4627.81       4383.06        91.82 o                         
  -1  -2   4       1437.09       1453.32        34.65 o                         
   0  -2   4        578.06        618.58        19.82 o                         
   1  -2   4       2351.61       2321.44        60.36 o                         
   2  -2   4      38206.86      38977.34      1238.64 o                         
   3  -2   4       4108.76       4301.20       129.54 o                         
   4  -2   4       5687.54       5602.94       165.89 o                         
   5  -2   4         44.42         25.94        10.87 o                         
   6  -2   4       1425.84       1452.18        58.20 o                         
   7  -2   4          7.75         -6.54        10.67 o                         
   8  -2   4        194.18        128.26        19.40 o                         
   9  -2   4        472.63        550.80        62.05 o                         
  10  -2   4        277.68        275.17        50.53 o                         
  11  -2   4        117.37        177.84        32.91 o                         
  12  -2   4        234.73        171.24        49.46 o                         
  13  -2   4          6.00        -14.67        72.28 o                         
 -12  -1   4        245.63        304.84        79.89 o                         
 -11  -1   4         13.66         22.83        46.20 o                         
 -10  -1   4        119.79         92.39        45.11 o                         
  -9  -1   4          0.51          9.78        27.72 o                         
  -8  -1   4       3207.63       3267.85       106.09 o                         
  -7  -1   4          1.54          2.83         3.24 o                         
  -6  -1   4        294.49        286.49        12.35 o                         
  -5  -1   4          0.59         -0.67         3.17 o                         
  -4  -1   4       1118.81        845.75        23.96 o                         
  -3  -1   4        524.46        496.30        13.23 o                         
  -2  -1   4       2375.54       2404.45        51.62 o                         
  -1  -1   4       3365.61       3328.75        71.18 o                         
   0  -1   4      14964.90      14733.20       344.81 o                         
   1  -1   4          5.36          4.56         8.69 o                         
   2  -1   4      28290.17      28091.66       655.40 o                         
   3  -1   4        114.78         74.10         7.96 o                         
   4  -1   4       6731.24       6766.57       193.13 o                         
   5  -1   4        314.18        346.46        19.61 o                         
   6  -1   4       2353.32       2325.63        65.26 o                         
   7  -1   4         32.33         10.52        12.36 o                         
   8  -1   4         11.13        -13.43        13.43 o                         
   9  -1   4         26.96         25.36        14.19 o                         
  10  -1   4          6.52         10.66        15.81 o                         
  11  -1   4        197.40        218.67        33.24 o                         
  12  -1   4         16.76         47.83        22.28 o                         
  13  -1   4         49.62         22.83        73.37 o                         
 -12   0   4         88.13         87.50        61.41 o                         
 -11   0   4          3.05        -10.87        38.04 o                         
 -10   0   4        625.97        665.17        92.39 o                         
  -9   0   4         37.99         36.41        34.24 o                         
  -8   0   4        531.43        516.75        27.78 o                         
  -7   0   4        335.05        368.60        16.48 o                         
  -6   0   4       5183.24       5267.83       129.75 o                         
  -5   0   4          6.79         11.41         4.76 o                         
  -4   0   4        461.37        657.85        19.04 o                         
  -3   0   4       1063.88       1079.29        30.48 o                         
  -2   0   4       9096.68       9279.05       187.98 o                         
  -1   0   4          7.59          6.10         3.10 o                         
   0   0   4        726.81        796.78        20.47 o                         
   1   0   4        319.97        399.41        14.83 o                         
   2   0   4      22780.31      24404.41       566.93 o                         
   3   0   4        725.22        879.81        24.39 o                         
   4   0   4       2577.10       2488.60        82.90 o                         
   5   0   4       1481.26       1396.44        55.92 o                         
   6   0   4        685.51        611.55        24.66 o                         
   7   0   4        517.48        504.47        23.76 o                         
   8   0   4       1961.64       2025.84       120.39 o                         
   9   0   4        911.61        895.86        37.98 o                         
  10   0   4        276.75        337.38        23.92 o                         
  11   0   4        173.54        148.69        30.71 o                         
  12   0   4        123.43        142.38        58.70 o                         
  13   0   4          9.12         14.13        70.11 o                         
 -12   1   4        111.55        156.52        71.20 o                         
 -11   1   4          3.90         -3.26        46.20 o                         
 -10   1   4        123.59         99.46        49.46 o                         
  -9   1   4        155.38        169.02        48.91 o                         
  -8   1   4       4615.28       4568.37       149.61 o                         
  -7   1   4         57.08         54.30        11.13 o                         
  -6   1   4         16.48         39.70         7.08 o                         
  -5   1   4          3.20         15.82         5.54 o                         
  -4   1   4       1685.88       1429.39        40.07 o                         
  -3   1   4        224.85        199.45        18.20 o                         
  -2   1   4        962.22        886.61        18.65 o                         
  -1   1   4       4218.00       4341.74        80.60 o                         
   0   1   4      11669.12      11407.73       230.07 o                         
   1   1   4        406.66        327.85        19.30 o                         
   2   1   4      49774.84      51894.58      1034.82 o                         
   3   1   4       2774.30       2979.60        60.93 o                         
   4   1   4       9726.57      10456.62       194.81 o                         
   5   1   4        318.36        299.86        17.39 o                         
   6   1   4       1662.66       1524.74        41.11 o                         
   7   1   4       1606.97       1630.54        52.24 o                         
   8   1   4        818.75        869.04        28.95 o                         
   9   1   4        264.54        308.09        18.54 o                         
  10   1   4       1025.86        944.23        70.77 o                         
  11   1   4         35.92         19.96        23.91 o                         
  12   1   4        123.36        139.96        28.79 o                         
  13   1   4        426.07        271.20        90.76 o                         
 -12   2   4          7.76          8.15        57.61 o                         
 -11   2   4         39.98         94.57        59.24 o                         
 -10   2   4        100.74        151.09        59.24 o                         
  -9   2   4        440.33        410.27        73.37 o                         
  -8   2   4          9.25         37.82        14.72 o                         
  -7   2   4         67.37         80.98         6.75 o                         
  -6   2   4       3947.91       3871.96        74.52 o                         
  -5   2   4         19.25         12.15         3.83 o                         
  -4   2   4       1795.41       1858.48        37.41 o                         
  -3   2   4       2599.06       2945.28        56.61 o                         
  -2   2   4       8998.96       9160.65       152.71 o                         
  -1   2   4       3163.46       3306.78        62.49 o                         
   0   2   4       5245.09       5288.51       108.69 o                         
   1   2   4       1435.38       1171.71        35.06 o                         
   2   2   4      48477.12      50576.62      1008.05 o                         
   3   2   4       5855.61       6301.20       132.37 o                         
   4   2   4       8498.32       8375.55       156.80 o                         
   5   2   4       1072.93       1189.84        33.08 o                         
   6   2   4       1579.98       1573.99        73.12 o                         
   7   2   4        472.43        503.69        26.04 o                         
   8   2   4       1108.45       1210.53        46.99 o                         
   9   2   4        160.20        182.04        16.31 o                         
  10   2   4         33.46         29.65        10.61 o                         
  11   2   4         36.28         16.92        18.37 o                         
  12   2   4          1.73         14.36        20.86 o                         
  13   2   4        258.45        198.91        84.24 o                         
 -11   3   4         78.99         54.35        55.98 o                         
 -10   3   4        122.00        166.31        59.78 o                         
  -9   3   4         21.75         12.41        15.35 o                         
  -8   3   4        336.77        338.46        29.70 o                         
  -7   3   4          3.97         11.00         4.58 o                         
  -6   3   4         31.88         47.99         7.03 o                         
  -5   3   4         21.30         28.88         4.45 o                         
  -4   3   4       8406.56       8278.97       153.20 o                         
  -3   3   4        730.78        771.41        18.31 o                         
  -2   3   4       3601.49       3891.88        67.97 o                         
  -1   3   4        170.66        172.77         9.71 o                         
   0   3   4        537.89        675.54        16.35 o                         
   1   3   4       1744.56       1505.73        34.51 o                         
   2   3   4        280.21        351.99        12.08 o                         
   3   3   4          3.12         11.34         4.31 o                         
   4   3   4       5695.91       5908.43       112.41 o                         
   5   3   4        598.02        606.61        19.92 o                         
   6   3   4        119.11         53.29         7.81 o                         
   7   3   4         36.97         19.20         7.00 o                         
   8   3   4        140.28        153.68        15.34 o                         
   9   3   4        669.01        629.57        40.54 o                         
  10   3   4        436.09        389.70        70.11 o                         
  11   3   4        341.69        362.86        66.82 o                         
  12   3   4        170.67        121.61        25.79 o                         
  13   3   4        267.54        223.99        40.07 o                         
 -11   4   4          6.18        -27.72        46.20 o                         
 -10   4   4        139.04        174.46        65.76 o                         
  -9   4   4         27.43         52.01        20.75 o                         
  -8   4   4        184.04        187.57        55.14 o                         
  -7   4   4         37.78         35.28        10.14 o                         
  -6   4   4        700.45        787.13        35.61 o                         
  -5   4   4        189.98        182.90        12.94 o                         
  -4   4   4        138.27        136.05        10.83 o                         
  -3   4   4        168.33        235.88        10.95 o                         
  -2   4   4      17188.95      18065.72       326.22 o                         
  -1   4   4        134.82        151.53        10.48 o                         
   0   4   4        805.48        841.44        19.91 o                         
   1   4   4       1012.12       1043.19        23.42 o                         
   2   4   4        950.55       1015.12        25.61 o                         
   3   4   4        628.85        595.31        17.49 o                         
   4   4   4      11914.87      11939.57       280.27 o                         
   5   4   4        877.40        949.78        26.91 o                         
   6   4   4       2681.14       2717.50        72.33 o                         
   7   4   4        131.15        119.66        10.25 o                         
   8   4   4       1075.21       1053.86        33.19 o                         
   9   4   4        476.31        511.13        30.16 o                         
  10   4   4         25.77         31.52        18.48 o                         
  11   4   4         58.88         48.91        20.65 o                         
  12   4   4        604.79        643.97        53.26 o                         
  13   4   4          1.01         -2.72        20.11 o                         
 -11   5   4        114.61         79.89        62.50 o                         
 -10   5   4          5.59         -2.17        42.39 o                         
  -9   5   4        185.58        113.70        27.04 o                         
  -8   5   4         49.11         54.87        19.83 o                         
  -7   5   4        168.84        177.50        17.44 o                         
  -6   5   4         59.70         50.44         8.44 o                         
  -5   5   4         24.34         19.53         7.22 o                         
  -4   5   4        769.24        706.77        28.71 o                         
  -3   5   4       1150.85       1176.82        31.31 o                         
  -2   5   4      11784.94      12928.91       264.29 o                         
  -1   5   4       2266.65       2374.58        55.23 o                         
   0   5   4       5367.59       5382.87       101.93 o                         
   1   5   4        130.09        162.97         9.88 o                         
   2   5   4       1000.58        798.72        19.76 o                         
   3   5   4         58.49         56.10         6.98 o                         
   4   5   4       2469.16       2229.42        58.23 o                         
   5   5   4       3533.41       3595.47        80.27 o                         
   6   5   4       3625.34       3603.69       110.03 o                         
   7   5   4          9.43          8.39         5.64 o                         
   8   5   4        221.55        218.50        13.43 o                         
   9   5   4        128.35         95.00        11.93 o                         
  10   5   4        696.49        784.73        55.44 o                         
  11   5   4        532.62        564.62        51.63 o                         
  12   5   4        119.72        156.52        30.98 o                         
  13   5   4        237.09        282.56        41.30 o                         
 -11   6   4          7.73         38.59        61.96 o                         
 -10   6   4        167.78        214.13        73.91 o                         
  -9   6   4         16.41         24.08        23.91 o                         
  -8   6   4          2.37         27.60        18.85 o                         
  -7   6   4         15.92         27.62        13.08 o                         
  -6   6   4        636.19        663.15        32.51 o                         
  -5   6   4        138.93        124.85        20.53 o                         
  -4   6   4          0.93          6.56        12.43 o                         
  -3   6   4         96.23        104.41        10.35 o                         
  -2   6   4       2384.17       2321.82        54.76 o                         
  -1   6   4        157.85        193.42        14.53 o                         
   0   6   4       1865.95       1721.77        43.50 o                         
   1   6   4         11.95         19.27         6.67 o                         
   2   6   4        159.15        107.09         9.86 o                         
   3   6   4         29.87         37.10         9.77 o                         
   4   6   4       2137.44       2076.49        55.53 o                         
   5   6   4        228.93        200.92        18.20 o                         
   6   6   4        512.86        462.70        17.63 o                         
   7   6   4        119.04        105.65        14.28 o                         
   8   6   4       3261.68       3179.75        72.11 o                         
   9   6   4        514.08        483.25        39.67 o                         
  10   6   4          5.59         17.39        18.48 o                         
  11   6   4       1700.22       1571.04        89.67 o                         
  12   6   4        578.33        617.34        52.72 o                         
  13   6   4        304.58        245.11        39.67 o                         
 -10   7   4         29.77         63.04        60.87 o                         
  -9   7   4         15.98         18.86        32.61 o                         
  -8   7   4        474.87        544.28        46.66 o                         
  -7   7   4        438.61        417.83        30.53 o                         
  -6   7   4        206.85        219.94        22.49 o                         
  -5   7   4         96.81        101.10        16.37 o                         
  -4   7   4       1052.54       1021.35        51.17 o                         
  -3   7   4          0.72         -2.57         8.58 o                         
  -2   7   4       1087.07       1032.76        36.17 o                         
  -1   7   4         92.78         81.07        11.43 o                         
   0   7   4       4858.79       4807.97       121.64 o                         
   1   7   4        199.83        232.77        13.34 o                         
   2   7   4         60.58         27.81         8.18 o                         
   3   7   4          4.67          2.63         6.30 o                         
   4   7   4        572.44        534.43        20.93 o                         
   5   7   4         10.81         57.41        10.97 o                         
   6   7   4       2510.75       2429.90       108.41 o                         
   7   7   4       1229.25       1258.74        38.40 o                         
   8   7   4         29.63         30.09        11.48 o                         
   9   7   4          4.96          5.89         8.95 o                         
  10   7   4       1444.92       1394.95        82.07 o                         
  11   7   4         17.13         42.94        21.74 o                         
  12   7   4        155.60        168.48        33.15 o                         
  13   7   4          1.91        -20.65        20.65 o                         
 -10   8   4        140.31        141.85        79.89 o                         
  -9   8   4        102.35        142.54        38.04 o                         
  -8   8   4          3.99          6.17        22.84 o                         
  -7   8   4         49.45         53.39        17.93 o                         
  -6   8   4       1026.35       1005.92        46.49 o                         
  -5   8   4         60.81         71.76        17.68 o                         
  -4   8   4         93.13         88.73        13.81 o                         
  -3   8   4        141.12        156.97        16.60 o                         
  -2   8   4        608.02        550.36        30.58 o                         
  -1   8   4         46.33         45.14        10.62 o                         
   0   8   4        116.69         85.06        13.90 o                         
   1   8   4        879.06        849.50        31.09 o                         
   2   8   4        105.51         69.89        10.40 o                         
   3   8   4       1442.74       1581.56        46.44 o                         
   4   8   4        936.29        852.31        33.35 o                         
   5   8   4       1204.26       1287.54        61.25 o                         
   6   8   4       3150.69       2964.64        67.68 o                         
   7   8   4          9.67          0.10         8.48 o                         
   8   8   4        820.78        845.22        65.19 o                         
   9   8   4         36.24         28.52        16.30 o                         
  10   8   4         12.99          9.78        20.11 o                         
  11   8   4         19.24         33.70        22.28 o                         
  12   8   4        242.78        263.59        40.22 o                         
  13   8   4          0.73         38.59        26.63 o                         
  -9   9   4         10.13         25.58        27.09 o                         
  -8   9   4        526.89        652.33        58.16 o                         
  -7   9   4        359.31        437.64        35.50 o                         
  -6   9   4          0.86          8.23        15.34 o                         
  -5   9   4       1056.26       1113.01        50.79 o                         
  -4   9   4         11.16          4.82        11.61 o                         
  -3   9   4          9.81          8.28        11.11 o                         
  -2   9   4        684.00        570.88        81.15 o                         
  -1   9   4        166.35        154.57        24.52 o                         
   0   9   4       2607.16       2575.46        73.89 o                         
   1   9   4        199.21        198.15        20.70 o                         
   2   9   4       3865.67       3883.85       153.07 o                         
   3   9   4        132.08        124.46        12.81 o                         
   4   9   4       1110.65       1168.61        38.11 o                         
   5   9   4         48.16         52.78         8.82 o                         
   6   9   4       1083.51       1088.23        34.47 o                         
   7   9   4         45.38         40.77        12.91 o                         
   8   9   4         45.92         22.53        11.26 o                         
   9   9   4        566.25        589.08        50.54 o                         
  10   9   4        551.93        561.36        53.80 o                         
  11   9   4          0.85         16.85        21.74 o                         
  12   9   4          7.27        -14.67        20.65 o                         
  -8  10   4         12.89         18.47        25.99 o                         
  -7  10   4        319.91        337.81        32.66 o                         
  -6  10   4        348.13        386.31        36.00 o                         
  -5  10   4          2.26         -5.01        16.04 o                         
  -4  10   4        423.36        474.24        30.13 o                         
  -3  10   4         49.37         37.15        13.75 o                         
  -2  10   4       1257.92       1280.43        48.09 o                         
  -1  10   4        249.31        253.76        21.37 o                         
   0  10   4       1488.87       1526.73        51.82 o                         
   1  10   4         14.59          5.42        10.34 o                         
   2  10   4       3092.69       2961.35        82.87 o                         
   3  10   4        435.33        476.24        24.57 o                         
   4  10   4       2778.15       2703.95        78.30 o                         
   5  10   4          0.31         -5.69         8.00 o                         
   6  10   4        296.61        321.54        25.92 o                         
   7  10   4          4.21          5.50        13.04 o                         
   8  10   4         94.05        137.27        31.25 o                         
   9  10   4         36.17         57.61        22.83 o                         
  10  10   4          6.93          8.70        21.74 o                         
  11  10   4        206.25        165.76        34.24 o                         
  12  10   4         42.84         79.35        29.89 o                         
  -8  11   4        302.37        242.89        46.74 o                         
  -7  11   4         13.37         24.89        27.95 o                         
  -6  11   4         11.35         12.66        19.39 o                         
  -5  11   4        609.18        617.16        44.09 o                         
  -4  11   4        562.09        668.82        38.38 o                         
  -3  11   4        479.58        498.94        32.79 o                         
  -2  11   4         77.32        114.97        17.61 o                         
  -1  11   4        187.63        176.01        27.27 o                         
   0  11   4       1501.36       1504.56        53.18 o                         
   1  11   4         68.25         61.46        14.11 o                         
   2  11   4       2499.46       2540.92        75.11 o                         
   3  11   4        105.80         66.49        13.69 o                         
   4  11   4        504.48        477.37        26.41 o                         
   5  11   4        447.08        443.36        54.30 o                         
   6  11   4        819.40        887.49        81.50 o                         
   7  11   4        329.21        263.78        25.45 o                         
   8  11   4        250.43        225.06        23.06 o                         
   9  11   4         64.43         58.15        26.09 o                         
  10  11   4        849.84        751.58        61.41 o                         
  11  11   4         40.15         57.07        29.35 o                         
  -7  12   4         20.83         19.73        43.48 o                         
  -6  12   4        265.87        299.03        36.86 o                         
  -5  12   4          8.44         45.88        21.00 o                         
  -4  12   4          0.76          5.81        21.46 o                         
  -3  12   4        218.68        242.37        49.81 o                         
  -2  12   4          5.83          6.38        14.38 o                         
  -1  12   4         37.04         36.40        15.40 o                         
   0  12   4        674.93        620.73        35.05 o                         
   1  12   4        859.39        884.97        40.07 o                         
   2  12   4       1559.75       1531.58        53.50 o                         
   3  12   4        158.97        159.29        30.12 o                         
   4  12   4        745.79        734.40        53.07 o                         
   5  12   4          8.02         14.62        29.35 o                         
   6  12   4          4.52         31.93        15.92 o                         
   7  12   4         19.99         26.30        15.37 o                         
   8  12   4        584.69        686.38        39.31 o                         
   9  12   4         71.81         63.04        27.17 o                         
  10  12   4        192.92        192.94        36.96 o                         
  11  12   4         37.73         34.24        28.80 o                         
  -6  13   4         31.47         33.53        23.26 o                         
  -5  13   4         60.01         69.27        28.75 o                         
  -4  13   4        675.16        640.07        51.35 o                         
  -3  13   4         35.86         17.00        16.80 o                         
  -2  13   4         15.38        -10.43        14.93 o                         
  -1  13   4         11.38          4.94        14.68 o                         
   0  13   4         84.98        102.39        18.19 o                         
   1  13   4        135.98        108.29        24.05 o                         
   2  13   4        170.91        185.70        20.88 o                         
   3  13   4         67.00         71.31        17.40 o                         
   4  13   4       1824.53       1799.32        72.62 o                         
   5  13   4          0.26          0.02        15.36 o                         
   6  13   4        726.36        735.83        98.61 o                         
   7  13   4        435.50        402.82        33.76 o                         
   8  13   4         88.32         96.20        29.35 o                         
   9  13   4         94.39        167.39        38.59 o                         
  10  13   4        180.79        217.39        42.94 o                         
  -5  14   4         87.87          4.53        24.00 o                         
  -4  14   4          0.42         -6.09        21.69 o                         
  -3  14   4        206.44        224.53        40.84 o                         
  -2  14   4        723.20        766.36        47.19 o                         
  -1  14   4         50.90         58.99        19.13 o                         
   0  14   4        233.54        293.21        34.90 o                         
   1  14   4        181.04        196.41        26.59 o                         
   2  14   4        289.16        308.21        28.72 o                         
   3  14   4         65.65         60.87        28.53 o                         
   4  14   4        150.26        199.37        34.24 o                         
   5  14   4        172.04        171.98        60.33 o                         
   6  14   4         75.70         96.27        21.33 o                         
   7  14   4        325.34        326.92        32.17 o                         
   8  14   4        551.41        635.82        66.30 o                         
   9  14   4          4.81         17.39        27.17 o                         
  -4  15   4        272.58        279.47        38.41 o                         
  -3  15   4         12.70          8.62        19.58 o                         
  -2  15   4         75.96         66.19        21.71 o                         
  -1  15   4        283.27        318.55        31.79 o                         
   0  15   4        108.85        103.18        21.79 o                         
   1  15   4          0.90        -14.08        14.08 o                         
   2  15   4        121.19        172.46        27.86 o                         
   3  15   4          1.14          2.63        17.87 o                         
   4  15   4         24.92          7.83        31.79 o                         
   5  15   4         50.87         59.73        23.06 o                         
   6  15   4        853.67        878.23        51.09 o                         
   7  15   4         24.66          4.01        18.28 o                         
   8  15   4         22.99        -10.33        25.00 o                         
  -2  16   4         74.70        127.63        39.56 o                         
  -1  16   4          5.45         13.43        20.66 o                         
   0  16   4        199.21        204.54        29.76 o                         
   1  16   4          0.51         11.76        21.09 o                         
   2  16   4        572.36        600.06        48.86 o                         
   3  16   4          5.67         17.00        19.57 o                         
   4  16   4         91.46        115.56        26.90 o                         
   5  16   4          4.97          6.46        27.45 o                         
   6  16   4        103.76        152.99        28.44 o                         
   2  17   4        166.09        223.75        34.85 o                         
   3  17   4         15.61         36.87        24.40 o                         
  -4 -15   5        200.55        160.55        38.32 o                         
  -3 -15   5        147.76        271.20        52.72 o                         
  -2 -15   5        236.14        220.28        39.81 o                         
  -1 -15   5          4.01         44.57        28.72 o                         
   0 -15   5        281.47        297.30        43.99 o                         
   1 -15   5        221.02        180.84        38.64 o                         
   2 -15   5         45.93         70.62        26.52 o                         
  -6 -14   5         31.91         14.13        26.09 o                         
  -5 -14   5        313.54        241.89        33.43 o                         
  -4 -14   5          3.53         23.37        57.07 o                         
  -3 -14   5         64.52         86.65        23.48 o                         
  -2 -14   5        157.33        178.26        46.20 o                         
  -1 -14   5        765.17        894.46        85.05 o                         
   0 -14   5          8.96          5.31        22.40 o                         
   1 -14   5          1.25         35.46        33.70 o                         
   2 -14   5        103.21        103.54        29.78 o                         
   3 -14   5        174.04        168.70        34.46 o                         
   4 -14   5         19.09         38.35        25.64 o                         
  -7 -13   5        400.35        358.64        47.83 o                         
  -6 -13   5        230.63        152.17        32.61 o                         
  -5 -13   5         71.83         35.88        28.53 o                         
  -4 -13   5         88.18        100.09        22.55 o                         
  -3 -13   5        126.41        155.63        25.15 o                         
  -2 -13   5        120.31         83.70        35.87 o                         
  -1 -13   5        146.09        140.28        30.42 o                         
   0 -13   5        217.89        191.67        32.76 o                         
   1 -13   5        534.85        557.11        61.38 o                         
   2 -13   5        136.15        127.46        28.69 o                         
   3 -13   5        108.02        102.93        34.92 o                         
   4 -13   5          6.86         13.90        34.77 o                         
   5 -13   5         10.21          7.66        23.05 o                         
   6 -13   5          3.14         -6.11        25.79 o                         
  -8 -12   5         25.65          1.09        22.28 o                         
  -7 -12   5        284.55        340.71        42.94 o                         
  -6 -12   5         77.58        107.07        29.35 o                         
  -5 -12   5       1213.79       1215.08        58.65 o                         
  -4 -12   5        234.10        275.89        39.10 o                         
  -3 -12   5        139.12         89.68        20.63 o                         
  -2 -12   5         61.18         38.97        17.62 o                         
  -1 -12   5        328.26        394.25        42.92 o                         
   0 -12   5        310.55        328.98        60.03 o                         
   1 -12   5        742.13        563.05        49.33 o                         
   2 -12   5        102.82        129.52        26.37 o                         
   3 -12   5        273.08        239.16        32.82 o                         
   4 -12   5         16.84         -9.68        20.31 o                         
   5 -12   5          3.52         17.14        21.84 o                         
   6 -12   5        338.89        316.99        40.78 o                         
   7 -12   5          1.27         63.28        26.49 o                         
  -8 -11   5          0.02         -3.26        19.57 o                         
  -7 -11   5        879.59        972.72        66.85 o                         
  -6 -11   5         84.41         85.74        19.10 o                         
  -5 -11   5        478.65        482.39        36.94 o                         
  -4 -11   5          2.89        -19.57        19.57 o                         
  -3 -11   5        714.49        801.40        44.18 o                         
  -2 -11   5         50.85         32.81        17.11 o                         
  -1 -11   5          2.38         36.41        26.09 o                         
   0 -11   5        420.11        348.10        36.90 o                         
   1 -11   5        500.40        536.90        44.32 o                         
   2 -11   5        483.24        368.32        43.91 o                         
   3 -11   5         10.32         10.90        20.87 o                         
   4 -11   5        634.65        519.71        42.84 o                         
   5 -11   5        492.79        453.81        41.91 o                         
   6 -11   5          9.27         19.91        19.98 o                         
   7 -11   5         35.16         14.70        23.25 o                         
   8 -11   5        189.85        175.83        35.24 o                         
  -8 -10   5        131.37        157.07        27.72 o                         
  -7 -10   5         48.14          9.78        19.02 o                         
  -6 -10   5        531.51        500.80        35.49 o                         
  -5 -10   5       1782.11       1709.68       169.84 o                         
  -4 -10   5        277.83        349.91        49.46 o                         
  -3 -10   5         94.67         63.95        37.23 o                         
  -2 -10   5        394.96        384.89        30.63 o                         
  -1 -10   5       1824.15       1842.78       107.61 o                         
   0 -10   5        605.05        626.63        48.05 o                         
   1 -10   5         53.63         49.85        22.33 o                         
   2 -10   5        521.49        530.84        40.44 o                         
   3 -10   5        204.61        167.19        25.16 o                         
   4 -10   5        447.95        467.62        40.13 o                         
   5 -10   5        146.04        189.13        29.54 o                         
   6 -10   5        775.64        763.60        53.44 o                         
   7 -10   5         74.63         63.11        23.33 o                         
   8 -10   5          9.94         -8.49        23.82 o                         
   9 -10   5         79.50         83.46        30.43 o                         
  -8  -9   5        105.01         94.57        23.37 o                         
  -7  -9   5       1486.50       1410.17        77.72 o                         
  -6  -9   5         39.95         63.39        28.80 o                         
  -5  -9   5         13.86         15.70        12.51 o                         
  -4  -9   5        571.91        536.71        42.12 o                         
  -3  -9   5       2758.88       2834.32        81.17 o                         
  -2  -9   5          2.76         -5.23        10.25 o                         
  -1  -9   5        256.00        208.15        36.41 o                         
   0  -9   5       1750.02       1695.65        98.10 o                         
   1  -9   5       1593.67       1682.34       124.49 o                         
   2  -9   5       2968.25       2951.98       116.27 o                         
   3  -9   5        205.07        173.89        25.29 o                         
   4  -9   5        988.00        976.30        66.05 o                         
   5  -9   5        271.75        289.25        31.94 o                         
   6  -9   5         74.91         51.46        19.64 o                         
   7  -9   5        155.39        143.36        27.89 o                         
   8  -9   5        354.05        381.86        41.46 o                         
   9  -9   5          2.85         14.23        26.28 o                         
  10  -9   5          0.68        -15.13        23.26 o                         
  -8  -8   5         62.24         38.59        18.48 o                         
  -7  -8   5         79.29         75.54        20.11 o                         
  -6  -8   5        100.47        106.07        26.09 o                         
  -5  -8   5       2002.21       1955.75        55.61 o                         
  -4  -8   5        992.44        964.50        36.58 o                         
  -3  -8   5       1713.62       1736.48        55.00 o                         
  -2  -8   5        365.83        379.35        24.03 o                         
  -1  -8   5       1750.72       1675.39        94.57 o                         
   0  -8   5        225.73        189.13        24.81 o                         
   1  -8   5       1383.53       1310.52        71.27 o                         
   2  -8   5       1211.65       1131.63        50.60 o                         
   3  -8   5       2011.20       1947.71        90.63 o                         
   4  -8   5        119.67        150.44        33.41 o                         
   5  -8   5        138.89        153.26        23.99 o                         
   6  -8   5        762.46        740.80        48.42 o                         
   7  -8   5        100.11         91.46        32.83 o                         
   8  -8   5         29.32         18.16        20.40 o                         
   9  -8   5        118.12         99.47        26.18 o                         
  10  -8   5        458.24        485.31        70.59 o                         
  -8  -7   5         65.69         70.65        17.39 o                         
  -7  -7   5         71.55         91.85        19.02 o                         
  -6  -7   5        103.04        108.12        12.04 o                         
  -5  -7   5        137.19        128.71        12.33 o                         
  -4  -7   5        657.08        689.15        44.72 o                         
  -3  -7   5       6820.72       6473.73       162.88 o                         
  -2  -7   5         24.34         25.68        10.16 o                         
  -1  -7   5          0.68          9.99        14.17 o                         
   0  -7   5         62.43         84.00        18.95 o                         
   1  -7   5       2962.78       2911.60       216.99 o                         
   2  -7   5       1352.18       1376.94        55.17 o                         
   3  -7   5        548.94        478.40        33.77 o                         
   4  -7   5        553.10        466.55        34.11 o                         
   5  -7   5       1572.05       1487.93       126.94 o                         
   6  -7   5         14.65         17.76        17.57 o                         
   7  -7   5        522.65        561.15        41.70 o                         
   8  -7   5        128.88        189.32        32.95 o                         
   9  -7   5        369.38        424.52        40.23 o                         
  10  -7   5         12.54         25.35        21.23 o                         
  11  -7   5        134.57        194.48        34.77 o                         
  -8  -6   5        496.29        461.91        33.15 o                         
  -7  -6   5        362.34        354.36        16.38 o                         
  -6  -6   5         32.34         24.59         6.17 o                         
  -5  -6   5       1476.86       1465.68        40.97 o                         
  -4  -6   5       1580.69       1603.63        57.51 o                         
  -3  -6   5         10.35          6.76         8.48 o                         
  -2  -6   5         32.01         38.67        10.33 o                         
  -1  -6   5       1888.38       1812.83        59.68 o                         
   0  -6   5        526.44        569.94        32.38 o                         
   1  -6   5        977.37        824.59        80.95 o                         
   2  -6   5        348.33        335.31        26.57 o                         
   3  -6   5       1162.34       1077.97        80.88 o                         
   4  -6   5        271.34        307.92        40.89 o                         
   5  -6   5        872.59        870.56        44.62 o                         
   6  -6   5        668.25        692.05        43.90 o                         
   7  -6   5       1083.15       1173.25        55.20 o                         
   8  -6   5        763.56        735.00        47.17 o                         
   9  -6   5        680.95        597.74        43.78 o                         
  10  -6   5        446.40        475.73        41.95 o                         
  11  -6   5          4.92         -2.87        21.58 o                         
  -8  -5   5        329.08        307.63        28.53 o                         
  -7  -5   5        534.91        522.41        27.17 o                         
  -6  -5   5          2.60          2.91         4.29 o                         
  -5  -5   5         16.31         14.30         4.51 o                         
  -4  -5   5       1943.75       1982.19        41.92 o                         
  -3  -5   5       6046.45       5751.94       149.40 o                         
  -2  -5   5      12417.01      13257.60       519.24 o                         
  -1  -5   5        209.46        209.58        18.99 o                         
   0  -5   5       1998.08       2089.55        65.47 o                         
   1  -5   5       7063.21       7352.74       225.88 o                         
   2  -5   5        116.79         69.73        14.62 o                         
   3  -5   5        179.59        210.85        21.01 o                         
   4  -5   5        318.19        294.11        36.77 o                         
   5  -5   5        982.70       1057.51        56.24 o                         
   6  -5   5         82.42         94.04        18.16 o                         
   7  -5   5        224.13        191.98        24.51 o                         
   8  -5   5        795.87        774.11        43.92 o                         
   9  -5   5        210.23        215.25        28.90 o                         
  10  -5   5         89.57         96.45        23.52 o                         
  11  -5   5         18.35         20.14        22.16 o                         
  12  -5   5        261.39        335.68        50.53 o                         
  -9  -4   5        765.12        808.10        75.54 o                         
  -8  -4   5       1167.56       1147.32        47.83 o                         
  -7  -4   5        266.80        255.98        14.63 o                         
  -6  -4   5         25.72         23.53         4.22 o                         
  -5  -4   5       3463.29       3374.42        64.84 o                         
  -4  -4   5        352.13        335.78        11.49 o                         
  -3  -4   5        222.36        281.98        14.81 o                         
  -2  -4   5         78.46        136.33        10.08 o                         
  -1  -4   5       7805.15       8437.20       176.49 o                         
   0  -4   5        562.85        530.70        29.10 o                         
   1  -4   5       1511.43       1363.93        47.68 o                         
   2  -4   5       5017.71       5065.30       285.64 o                         
   3  -4   5      11355.75      10333.99       337.08 o                         
   4  -4   5        733.86        655.20        60.80 o                         
   5  -4   5        239.83        221.67        22.62 o                         
   6  -4   5        502.38        478.14        31.85 o                         
   7  -4   5         38.21         30.31        15.71 o                         
   8  -4   5        148.00        168.44        24.20 o                         
   9  -4   5        129.71        165.29        25.79 o                         
  10  -4   5         50.42         41.33        20.56 o                         
  11  -4   5         21.94         46.05        22.71 o                         
  12  -4   5         13.85         27.13        48.64 o                         
 -10  -3   5         16.30         15.22        36.41 o                         
  -9  -3   5        761.27        712.99        77.72 o                         
  -8  -3   5         16.07         50.54        28.26 o                         
  -7  -3   5       3149.62       3214.60        82.17 o                         
  -6  -3   5        164.37        152.24         6.85 o                         
  -5  -3   5         61.06         52.90         6.00 o                         
  -4  -3   5        143.53        210.93         8.43 o                         
  -3  -3   5       4285.80       4065.13        86.70 o                         
  -2  -3   5       1367.36       1293.68        33.24 o                         
  -1  -3   5        591.17        512.47        18.75 o                         
   0  -3   5          7.45          9.84         5.63 o                         
   1  -3   5       1758.79       1608.06        39.19 o                         
   2  -3   5         87.49         57.67        18.30 o                         
   3  -3   5         73.04        135.16        17.38 o                         
   4  -3   5       1879.39       1782.10        99.75 o                         
   5  -3   5          6.24         23.32        12.51 o                         
   6  -3   5        518.01        570.76        50.25 o                         
   7  -3   5        765.13        766.42        39.59 o                         
   8  -3   5       1794.46       1737.18       103.16 o                         
   9  -3   5        468.72        455.84        55.99 o                         
  10  -3   5          5.14         -1.11        17.80 o                         
  11  -3   5         44.64         68.79        22.47 o                         
  12  -3   5          8.12         30.38        26.31 o                         
 -11  -2   5        215.55        171.74        59.24 o                         
 -10  -2   5        148.96        128.81        46.20 o                         
  -9  -2   5        337.39        405.38        62.50 o                         
  -8  -2   5        328.27        445.06        57.61 o                         
  -7  -2   5         18.60         12.10         7.16 o                         
  -6  -2   5         24.57         18.30         4.12 o                         
  -5  -2   5       4238.56       3905.92        82.94 o                         
  -4  -2   5       1095.22       1113.94        24.57 o                         
  -3  -2   5       2076.01       2460.22        48.71 o                         
  -2  -2   5       1533.44       1628.28        37.87 o                         
  -1  -2   5      11485.34      11081.59       227.11 o                         
   0  -2   5         95.70         86.66         8.93 o                         
   1  -2   5        318.66        243.81        13.75 o                         
   2  -2   5       8972.90       9982.62       188.59 o                         
   3  -2   5      18397.12      18887.36       650.81 o                         
   4  -2   5         19.12         16.09        11.30 o                         
   5  -2   5        145.02        109.82        22.68 o                         
   6  -2   5        760.45        681.74        35.13 o                         
   7  -2   5        748.62        667.09        84.61 o                         
   8  -2   5          1.56         17.84        12.93 o                         
   9  -2   5         14.12         19.17        24.12 o                         
  10  -2   5        861.34        928.26        70.47 o                         
  11  -2   5       1085.33        971.46       101.15 o                         
  12  -2   5         63.14         44.99        26.32 o                         
  13  -2   5        186.17        174.46        94.57 o                         
 -12  -1   5          1.00         41.30        63.04 o                         
 -11  -1   5        195.25        214.68        63.04 o                         
 -10  -1   5         85.35         45.11        39.67 o                         
  -9  -1   5          1.58         17.39        27.17 o                         
  -8  -1   5        213.22        217.39        44.57 o                         
  -7  -1   5       7294.90       7185.69       174.86 o                         
  -6  -1   5         83.89         82.42        10.03 o                         
  -5  -1   5        254.48        238.32        15.40 o                         
  -4  -1   5          5.79         20.29         6.32 o                         
  -3  -1   5       1870.84       1836.96        40.76 o                         
  -2  -1   5       5177.44       5378.36       111.69 o                         
  -1  -1   5        271.79        256.88        11.10 o                         
   0  -1   5       1325.24       1438.11        35.48 o                         
   1  -1   5       1593.12       1530.85        39.21 o                         
   2  -1   5       9393.72      10063.96       285.71 o                         
   3  -1   5       2838.00       2473.31        54.95 o                         
   4  -1   5       2704.74       2476.50       126.64 o                         
   5  -1   5       2955.49       2600.41       229.77 o                         
   6  -1   5          2.49        -10.44        10.44 o                         
   7  -1   5       1578.66       1622.52        58.88 o                         
   8  -1   5        692.87        634.60        36.58 o                         
   9  -1   5        501.21        520.79        40.78 o                         
  10  -1   5        266.40        281.32        45.35 o                         
  11  -1   5          8.29         17.88        20.83 o                         
  12  -1   5          2.20          0.33        20.29 o                         
  13  -1   5          2.51         16.34        25.51 o                         
 -12   0   5        214.65        208.70        76.63 o                         
 -11   0   5        261.77        301.03        71.74 o                         
 -10   0   5         28.15         40.22        40.76 o                         
  -9   0   5        280.34        311.90        58.70 o                         
  -8   0   5          7.45          7.77         9.63 o                         
  -7   0   5        612.07        565.05        22.02 o                         
  -6   0   5        600.77        642.57        22.96 o                         
  -5   0   5       7482.06       7327.02       176.60 o                         
  -4   0   5          5.10          3.34         4.64 o                         
  -3   0   5        674.78        722.45        26.08 o                         
  -2   0   5         30.48         41.39         4.14 o                         
  -1   0   5       4649.51       4107.19        86.14 o                         
   0   0   5       1311.85       1257.60        30.36 o                         
   1   0   5         29.37         48.67         6.55 o                         
   2   0   5       2948.19       3236.60        71.99 o                         
   3   0   5       1685.75       2124.46        97.72 o                         
   4   0   5        297.63        419.52        39.58 o                         
   5   0   5       2593.48       2575.21       120.74 o                         
   6   0   5       1430.87       1404.28        99.76 o                         
   7   0   5        538.76        493.88        38.17 o                         
   8   0   5          7.08         -5.66         9.36 o                         
   9   0   5       1061.37       1041.00        57.31 o                         
  10   0   5        450.90        442.07        37.85 o                         
  11   0   5         10.82         -2.72        22.83 o                         
  12   0   5        670.40        623.66       135.87 o                         
  13   0   5         11.20         44.82        28.26 o                         
 -12   1   5         59.79         66.85        58.70 o                         
 -11   1   5         43.25         60.33        51.09 o                         
 -10   1   5         51.84         41.85        44.57 o                         
  -9   1   5        161.02        186.96        52.72 o                         
  -8   1   5          0.18          1.83        11.43 o                         
  -7   1   5       2427.99       2468.77        67.98 o                         
  -6   1   5        448.30        458.83        19.95 o                         
  -5   1   5        391.01        374.18        20.19 o                         
  -4   1   5       1096.00       1182.22        35.16 o                         
  -3   1   5       2816.78       2585.83        67.11 o                         
  -2   1   5          4.02          1.52         2.40 o                         
  -1   1   5        206.43        171.91        11.34 o                         
   0   1   5       2002.38       2082.60        46.12 o                         
   1   1   5       3862.81       3838.90        81.86 o                         
   2   1   5       4530.39       5111.87       107.94 o                         
   3   1   5      14508.20      13851.81       282.91 o                         
   4   1   5       1889.30       1971.95        46.57 o                         
   5   1   5       2604.16       2612.49        70.20 o                         
   6   1   5        170.13        161.34        12.76 o                         
   7   1   5       1044.86       1142.92        43.85 o                         
   8   1   5       1410.76       1508.23        72.18 o                         
   9   1   5        874.30        784.77        75.30 o                         
  10   1   5         60.14         59.15        13.77 o                         
  11   1   5        149.54        112.63        26.87 o                         
  12   1   5        132.90        118.20        34.51 o                         
  13   1   5          7.32         -0.07        22.38 o                         
 -11   2   5        151.77        165.22        64.13 o                         
 -10   2   5          5.41        -13.59        38.59 o                         
  -9   2   5        580.61        483.64        77.17 o                         
  -8   2   5       1427.09       1385.79        59.56 o                         
  -7   2   5          9.37          5.22        10.17 o                         
  -6   2   5        242.78        240.67        15.67 o                         
  -5   2   5       2418.40       2247.78        62.03 o                         
  -4   2   5          0.42         12.71         5.90 o                         
  -3   2   5       2989.19       3312.62        63.14 o                         
  -2   2   5       1397.84       1539.40        31.61 o                         
  -1   2   5      13002.02      12423.12       225.30 o                         
   0   2   5       2371.42       2274.56        49.85 o                         
   1   2   5       4089.00       3548.01        75.61 o                         
   2   2   5        126.20        104.26        12.32 o                         
   3   2   5      15656.98      15572.62       315.73 o                         
   4   2   5        772.32        898.79        31.69 o                         
   5   2   5        314.16        310.10        16.54 o                         
   6   2   5       2558.81       2567.13        69.02 o                         
   7   2   5        892.52        840.10        36.11 o                         
   8   2   5       1276.86       1248.27        47.85 o                         
   9   2   5       1004.76        968.92        70.83 o                         
  10   2   5        488.15        431.12        25.40 o                         
  11   2   5         22.10         54.64        21.85 o                         
  12   2   5         33.47         41.50        23.39 o                         
  13   2   5         36.06         40.22        33.70 o                         
 -11   3   5        107.93        134.78        65.76 o                         
 -10   3   5        139.46         70.65        49.46 o                         
  -9   3   5         70.11         90.22        49.46 o                         
  -8   3   5          1.60        -12.42        12.42 o                         
  -7   3   5       1336.42       1366.66        59.21 o                         
  -6   3   5         46.84         45.48        13.46 o                         
  -5   3   5         15.97          6.28         3.77 o                         
  -4   3   5        522.50        540.06        26.83 o                         
  -3   3   5       3611.12       3542.58        68.22 o                         
  -2   3   5        923.95        866.88        32.83 o                         
  -1   3   5       1639.52       1515.34        31.86 o                         
   0   3   5       2395.88       2507.34        49.56 o                         
   1   3   5       2476.88       2365.89        52.17 o                         
   2   3   5         71.93         53.62         6.00 o                         
   3   3   5       4245.47       4379.62        93.40 o                         
   4   3   5       1877.37       1855.63        50.06 o                         
   5   3   5       3632.46       3438.69        78.91 o                         
   6   3   5        757.97        823.17        45.91 o                         
   7   3   5        577.84        586.08        23.49 o                         
   8   3   5        109.71        117.86        11.98 o                         
   9   3   5        886.22        802.31        35.26 o                         
  10   3   5          9.47          5.27        19.84 o                         
  11   3   5        174.67        183.15        31.52 o                         
  12   3   5        689.80        639.62        54.35 o                         
  13   3   5         25.09        -17.39        21.74 o                         
 -11   4   5         90.12        169.02        71.20 o                         
 -10   4   5         37.65         -9.78        46.20 o                         
  -9   4   5        473.94        563.59        50.24 o                         
  -8   4   5          0.84         14.55        15.86 o                         
  -7   4   5         87.93         99.55        11.28 o                         
  -6   4   5          0.42          2.14         4.70 o                         
  -5   4   5        832.93        828.31        24.25 o                         
  -4   4   5        204.89        190.66        10.56 o                         
  -3   4   5       2361.24       2510.66        56.78 o                         
  -2   4   5         55.81         95.36         7.08 o                         
  -1   4   5       8402.20       8294.08       170.96 o                         
   0   4   5         67.36         58.67         5.47 o                         
   1   4   5        468.68        350.05        11.72 o                         
   2   4   5          1.69         -1.08         5.33 o                         
   3   4   5        124.51         48.49        15.22 o                         
   4   4   5        722.46        777.72        29.21 o                         
   5   4   5       2820.59       2749.91        64.64 o                         
   6   4   5        462.23        376.05        16.55 o                         
   7   4   5        599.43        563.90        27.24 o                         
   8   4   5        375.03        355.39        26.90 o                         
   9   4   5       1507.94       1676.75        59.66 o                         
  10   4   5        771.10        798.32        58.15 o                         
  11   4   5        487.02        455.38        47.83 o                         
  12   4   5          8.04         29.35        21.74 o                         
  13   4   5         17.70        -19.02        19.02 o                         
 -11   5   5         64.65         28.80        57.61 o                         
 -10   5   5        132.19        128.81        58.70 o                         
  -9   5   5        292.87        323.26        36.90 o                         
  -8   5   5        271.58        197.34        27.28 o                         
  -7   5   5          5.90         11.67         9.60 o                         
  -6   5   5        268.15        250.46        20.10 o                         
  -5   5   5        334.50        366.25        17.57 o                         
  -4   5   5         47.04         45.31         8.47 o                         
  -3   5   5      12232.80      11893.84       244.78 o                         
  -2   5   5        708.72        756.62        22.57 o                         
  -1   5   5        802.51        827.19        23.68 o                         
   0   5   5        277.68        355.24        14.11 o                         
   1   5   5       2122.13       1893.60        44.51 o                         
   2   5   5          6.81         15.93         7.43 o                         
   3   5   5        432.38        381.92        21.24 o                         
   4   5   5       6766.37       6992.17       168.46 o                         
   5   5   5       2592.28       2405.04        63.56 o                         
   6   5   5          3.63          5.99         5.83 o                         
   7   5   5        393.18        437.80        29.97 o                         
   8   5   5        788.38        718.50        37.26 o                         
   9   5   5        112.22         69.95        12.26 o                         
  10   5   5        283.40        361.90        40.76 o                         
  11   5   5        727.00        698.86        56.52 o                         
  12   5   5          8.27         -4.89        20.65 o                         
  13   5   5          0.26         28.80        26.09 o                         
 -10   6   5         16.72         -1.63        46.74 o                         
  -9   6   5        715.23        813.79        57.37 o                         
  -8   6   5         10.42         13.58        19.36 o                         
  -7   6   5        125.82        165.37        19.76 o                         
  -6   6   5          1.85          0.09        10.85 o                         
  -5   6   5        329.62        343.52        17.31 o                         
  -4   6   5          2.95         20.25         6.83 o                         
  -3   6   5        743.76        691.16        22.66 o                         
  -2   6   5         54.00         70.94         8.79 o                         
  -1   6   5      12137.66      12291.10       253.31 o                         
   0   6   5         18.97         37.44        13.21 o                         
   1   6   5       1928.95       2030.02        56.09 o                         
   2   6   5        690.28        669.60        24.65 o                         
   3   6   5       3401.42       3559.23        90.78 o                         
   4   6   5       1153.51       1157.82        70.38 o                         
   5   6   5       1716.20       1709.08        59.53 o                         
   6   6   5         69.96         60.33        10.30 o                         
   7   6   5        632.46        603.44        33.36 o                         
   8   6   5         35.52         60.80         8.66 o                         
   9   6   5        909.70        960.11        39.57 o                         
  10   6   5        356.83        372.23        41.85 o                         
  11   6   5         73.75         41.30        23.91 o                         
  12   6   5        199.34        200.54        34.78 o                         
  13   6   5        438.61        390.71        48.37 o                         
 -10   7   5         56.92        163.04        72.83 o                         
  -9   7   5         11.97         24.99        24.00 o                         
  -8   7   5          0.38         13.71        19.75 o                         
  -7   7   5        813.83        921.70        95.11 o                         
  -6   7   5        262.93        191.75        20.22 o                         
  -5   7   5         40.35         18.50        12.63 o                         
  -4   7   5        395.99        355.00        26.43 o                         
  -3   7   5       6097.53       6332.62       160.52 o                         
  -2   7   5        193.69        242.16        17.38 o                         
  -1   7   5        404.32        375.54        20.51 o                         
   0   7   5       1634.47       2036.62        58.23 o                         
   1   7   5       3093.05       2914.79        77.73 o                         
   2   7   5         28.41         26.20         7.58 o                         
   3   7   5       2308.84       2237.71        61.19 o                         
   4   7   5        549.63        498.99        21.02 o                         
   5   7   5        420.66        377.49        46.74 o                         
   6   7   5        153.72        137.08        14.29 o                         
   7   7   5       2929.89       3126.23        85.54 o                         
   8   7   5         23.22         38.78        16.85 o                         
   9   7   5          1.83          3.48        13.59 o                         
  10   7   5        356.34        428.21        46.74 o                         
  11   7   5        469.11        511.36        51.09 o                         
  12   7   5        135.40        138.04        31.52 o                         
  13   7   5        313.92        282.56        42.94 o                         
  -9   8   5        235.97        227.70        38.19 o                         
  -8   8   5         86.07        101.36        28.04 o                         
  -7   8   5        250.78        250.01        43.48 o                         
  -6   8   5        684.28        770.16        40.75 o                         
  -5   8   5       2066.59       1967.87        67.96 o                         
  -4   8   5        325.32        339.61        23.01 o                         
  -3   8   5        139.65        147.77        18.46 o                         
  -2   8   5         26.85         28.69        14.32 o                         
  -1   8   5       3113.07       2929.10        81.24 o                         
   0   8   5         81.00         66.39        10.60 o                         
   1   8   5        120.42         86.63        11.34 o                         
   2   8   5        996.03       1059.04        35.84 o                         
   3   8   5        240.45        225.44        15.67 o                         
   4   8   5         19.28         35.98         8.82 o                         
   5   8   5        175.88        174.17        13.87 o                         
   6   8   5        731.26        670.64        39.19 o                         
   7   8   5       2876.92       3071.99        84.61 o                         
   8   8   5         30.57         57.40        13.04 o                         
   9   8   5        152.70        126.75        16.58 o                         
  10   8   5          1.77          9.24        21.20 o                         
  11   8   5        169.73        192.39        35.33 o                         
  12   8   5        133.21        140.76        32.61 o                         
  13   8   5         38.30         79.35        30.98 o                         
  -9   9   5         21.17         61.72        32.28 o                         
  -8   9   5         10.74         -0.60        24.47 o                         
  -7   9   5        991.52       1016.83        69.02 o                         
  -6   9   5        477.05        481.44        36.40 o                         
  -5   9   5         56.39         38.12        16.75 o                         
  -4   9   5        106.47         90.74        23.83 o                         
  -3   9   5       1125.02       1246.21        45.91 o                         
  -2   9   5        522.02        555.48        28.95 o                         
  -1   9   5         55.29         54.08        11.32 o                         
   0   9   5        120.99         94.88        13.56 o                         
   1   9   5       3881.88       3771.70       100.71 o                         
   2   9   5        199.48        228.23        17.41 o                         
   3   9   5       2375.69       2289.80        65.15 o                         
   4   9   5        304.93        275.99        18.96 o                         
   5   9   5       1804.17       1723.73        50.78 o                         
   6   9   5        171.74        134.68        12.94 o                         
   7   9   5       1190.62       1248.06        39.18 o                         
   8   9   5        554.04        567.86        31.26 o                         
   9   9   5        134.70        130.77        30.43 o                         
  10   9   5        292.24        251.09        38.04 o                         
  11   9   5        269.86        361.90        46.20 o                         
  12   9   5         48.30         55.44        27.17 o                         
  -8  10   5         90.12         53.70        29.50 o                         
  -7  10   5         39.63          5.47        24.21 o                         
  -6  10   5        554.87        501.83        52.85 o                         
  -5  10   5        426.13        527.97        38.32 o                         
  -4  10   5          1.03        -12.04        12.04 o                         
  -3  10   5         12.49         -1.37        11.34 o                         
  -2  10   5        312.66        323.68        24.44 o                         
  -1  10   5        938.27       1002.42        40.31 o                         
   0  10   5        131.23        106.13        24.12 o                         
   1  10   5        821.51        786.64        33.06 o                         
   2  10   5          1.89         -6.41         8.65 o                         
   3  10   5       2982.64       3121.01        85.66 o                         
   4  10   5          7.46          8.88         9.21 o                         
   5  10   5       1319.35       1266.03        50.77 o                         
   6  10   5         38.87         26.99         9.64 o                         
   7  10   5          9.16         24.67        12.92 o                         
   8  10   5         15.67         15.86        11.62 o                         
   9  10   5        602.36        638.54        58.70 o                         
  10  10   5         56.73         64.67        23.37 o                         
  11  10   5          0.77        -10.87        21.20 o                         
  12  10   5        213.02        235.33        40.76 o                         
  -7  11   5        286.49        310.60        47.80 o                         
  -6  11   5         24.35         -8.72        18.64 o                         
  -5  11   5         26.32         29.41        18.47 o                         
  -4  11   5        249.66        260.51        24.94 o                         
  -3  11   5        317.58        372.91        28.58 o                         
  -2  11   5         74.69         95.34        17.42 o                         
  -1  11   5          9.53          8.86        17.72 o                         
   0  11   5        111.78         71.65        13.99 o                         
   1  11   5       1510.42       1565.42        59.01 o                         
   2  11   5        511.62        541.25        30.43 o                         
   3  11   5       1410.44       1350.27        46.52 o                         
   4  11   5          4.47          1.38        10.32 o                         
   5  11   5        660.11        686.65        29.43 o                         
   6  11   5        101.21        119.12        27.99 o                         
   7  11   5        137.93        152.54        39.40 o                         
   8  11   5        541.12        618.61        37.74 o                         
   9  11   5        474.15        468.97        50.54 o                         
  10  11   5         41.22         26.09        24.46 o                         
  11  11   5        593.42        548.86        57.61 o                         
  -7  12   5          0.28          9.24        41.58 o                         
  -6  12   5         69.53         92.63        25.71 o                         
  -5  12   5        419.68        473.88        41.61 o                         
  -4  12   5        169.26        143.71        22.04 o                         
  -3  12   5        173.73        202.37        24.23 o                         
  -2  12   5          5.40          0.55        13.91 o                         
  -1  12   5       1124.50       1051.69        77.92 o                         
   0  12   5          9.78         -1.79        15.21 o                         
   1  12   5        615.37        643.76        34.95 o                         
   2  12   5        448.37        424.54        40.96 o                         
   3  12   5       1070.86        980.89        39.77 o                         
   4  12   5         36.42         72.49        14.91 o                         
   5  12   5       2365.63       2425.31       104.59 o                         
   6  12   5        267.07        317.45        48.10 o                         
   7  12   5        366.94        376.86        31.56 o                         
   8  12   5         66.23         43.63        16.71 o                         
   9  12   5        147.46        167.94        35.33 o                         
  10  12   5         13.06          7.07        24.46 o                         
  11  12   5        136.75        125.00        36.96 o                         
  -6  13   5         25.60          3.40        28.47 o                         
  -5  13   5          3.69          0.23        21.86 o                         
  -4  13   5         33.89         61.12        42.66 o                         
  -3  13   5        299.99        297.35        28.97 o                         
  -2  13   5         56.23         60.10        17.33 o                         
  -1  13   5        308.00        342.38        35.59 o                         
   0  13   5         96.57         80.69        20.56 o                         
   1  13   5        125.20        147.96        21.37 o                         
   2  13   5        173.54        173.60        21.60 o                         
   3  13   5          3.47         10.55        13.74 o                         
   4  13   5          0.01          0.50        15.15 o                         
   5  13   5        111.72        154.69        24.20 o                         
   6  13   5         52.18         45.46        22.55 o                         
   7  13   5        274.20        233.32        27.98 o                         
   8  13   5         35.91         22.65        40.76 o                         
   9  13   5        122.21        149.46        37.50 o                         
  10  13   5          5.31         -5.43        27.17 o                         
  -5  14   5        340.04        314.06        39.72 o                         
  -4  14   5         36.82         58.52        66.03 o                         
  -3  14   5          0.28         17.74        18.39 o                         
  -2  14   5         87.50         47.94        20.11 o                         
  -1  14   5        650.24        681.05        42.17 o                         
   0  14   5         86.07         88.50        20.46 o                         
   1  14   5          2.89         14.46        14.92 o                         
   2  14   5         69.00         60.99        17.33 o                         
   3  14   5        595.65        547.70        40.93 o                         
   4  14   5          6.30         29.65        18.25 o                         
   5  14   5         45.39         34.16        20.11 o                         
   6  14   5         23.98          3.66        16.70 o                         
   7  14   5         11.79         -1.65        29.62 o                         
   8  14   5        130.16        124.46        35.33 o                         
   9  14   5        391.31        385.82        53.80 o                         
  -3  15   5        608.11        647.14        45.26 o                         
  -2  15   5        114.42         91.21        23.32 o                         
  -1  15   5        195.78        211.43        50.20 o                         
   0  15   5         69.40         62.42        20.47 o                         
   1  15   5        406.68        335.67        30.18 o                         
   2  15   5          0.57        -17.33        17.33 o                         
   3  15   5        558.40        579.46        45.49 o                         
   4  15   5        132.11        118.62        38.86 o                         
   5  15   5        255.71        233.96        35.87 o                         
   6  15   5         79.86         65.41        22.63 o                         
   7  15   5        941.99        896.37        57.04 o                         
   8  15   5          0.63         16.30        31.52 o                         
  -1  16   5        175.30        190.13        29.43 o                         
   0  16   5          1.29        -19.20        19.20 o                         
   1  16   5        260.20        223.20        55.95 o                         
   2  16   5          0.24         -6.79        20.75 o                         
   3  16   5          8.70         12.29        20.34 o                         
   4  16   5          8.63         27.16        21.71 o                         
   5  16   5        554.18        498.36        43.75 o                         
   6  16   5          4.75         -5.22        20.15 o                         
  -3 -15   6         22.18        -10.84        27.09 o                         
  -2 -15   6        100.45         91.22        33.81 o                         
  -1 -15   6        463.34        466.24        52.83 o                         
   0 -15   6          7.49         35.77        29.23 o                         
   1 -15   6        317.72        393.81        72.83 o                         
   2 -15   6         20.97         53.34        36.41 o                         
  -5 -14   6          1.31        -16.76        23.38 o                         
  -4 -14   6        372.05        396.14        63.59 o                         
  -3 -14   6        326.69        327.27        67.09 o                         
  -2 -14   6         13.40         23.32        24.13 o                         
  -1 -14   6        151.22        110.27        31.59 o                         
   0 -14   6        248.16        271.17        52.96 o                         
   1 -14   6         68.52         75.62        29.01 o                         
   2 -14   6          0.46         20.10        26.93 o                         
   3 -14   6        320.29        304.54        55.75 o                         
   4 -14   6          0.80         41.71        27.11 o                         
  -7 -13   6         13.20         -8.15        20.65 o                         
  -6 -13   6        253.13        252.18        40.76 o                         
  -5 -13   6        391.60        403.89        47.28 o                         
  -4 -13   6          1.37        -23.37        28.80 o                         
  -3 -13   6         26.27         52.17        35.33 o                         
  -2 -13   6       1055.08       1163.53        73.87 o                         
  -1 -13   6        481.76        432.26        64.95 o                         
   0 -13   6          4.07         40.46        24.16 o                         
   1 -13   6        117.76        119.10        29.17 o                         
   2 -13   6        281.36        289.31        41.12 o                         
   3 -13   6         25.81         27.38        28.90 o                         
   4 -13   6         65.26         98.65        30.41 o                         
   5 -13   6        783.12        713.74        58.96 o                         
   6 -13   6          4.01         41.57        27.51 o                         
  -7 -12   6        143.34        141.85        32.07 o                         
  -6 -12   6        346.88        329.30        42.39 o                         
  -5 -12   6         59.88         63.76        20.63 o                         
  -4 -12   6        814.15        783.73        49.43 o                         
  -3 -12   6        530.87        646.15        71.20 o                         
  -2 -12   6         46.42         34.55        21.41 o                         
  -1 -12   6        513.88        519.57        80.16 o                         
   0 -12   6         98.58         93.51        25.45 o                         
   1 -12   6        477.31        497.78        48.04 o                         
   2 -12   6         15.61         42.71        23.31 o                         
   3 -12   6         49.15         36.28        21.81 o                         
   4 -12   6        120.11        175.88        32.36 o                         
   5 -12   6         60.71         51.42        25.98 o                         
   6 -12   6         28.93         56.87        25.60 o                         
   7 -12   6        320.75        338.60        44.65 o                         
  -8 -11   6        261.22        209.24        49.46 o                         
  -7 -11   6         53.82         19.57        20.65 o                         
  -6 -11   6       1436.51       1261.86        78.26 o                         
  -5 -11   6        221.84        238.61        28.78 o                         
  -4 -11   6        365.75        401.03        72.28 o                         
  -3 -11   6          0.75          9.78        28.26 o                         
  -2 -11   6        471.99        427.34        59.24 o                         
  -1 -11   6       1411.03       1428.91        72.42 o                         
   0 -11   6          6.92         11.08        18.61 o                         
   1 -11   6        215.92        277.34        49.70 o                         
   2 -11   6         24.46         47.42        20.56 o                         
   3 -11   6        119.30        115.43        27.21 o                         
   4 -11   6        344.61        376.61        39.56 o                         
   5 -11   6        309.82        327.77        38.61 o                         
   6 -11   6         27.90         28.42        24.31 o                         
   7 -11   6        198.80        160.10        33.63 o                         
   8 -11   6         26.36         24.14        27.77 o                         
  -8 -10   6        311.47        306.47        48.91 o                         
  -7 -10   6        155.39        121.74        25.54 o                         
  -6 -10   6        110.90        159.42        51.09 o                         
  -5 -10   6         32.49         50.43        17.29 o                         
  -4 -10   6       1328.18       1334.59        58.88 o                         
  -3 -10   6        503.33        553.00        36.82 o                         
  -2 -10   6          4.03         32.16        19.20 o                         
  -1 -10   6         14.28         -0.05        26.63 o                         
   0 -10   6       1238.73       1252.72        65.77 o                         
   1 -10   6       1286.90       1411.83        70.72 o                         
   2 -10   6         24.28         22.14        19.12 o                         
   3 -10   6       1589.97       1519.07        75.12 o                         
   4 -10   6        582.84        676.60        48.72 o                         
   5 -10   6          1.71         22.86        21.18 o                         
   6 -10   6          1.60         -9.13        28.92 o                         
   7 -10   6       1147.07       1279.64       103.33 o                         
   8 -10   6          4.48          5.26        23.78 o                         
   9 -10   6         10.86          5.69        25.90 o                         
  -8  -9   6        580.86        632.01        67.94 o                         
  -7  -9   6         37.30         16.85        18.48 o                         
  -6  -9   6       1154.83       1230.57       200.52 o                         
  -5  -9   6          4.51        -14.04        23.37 o                         
  -4  -9   6        550.30        615.87        54.89 o                         
  -3  -9   6         54.30         47.19        41.58 o                         
  -2  -9   6       1388.58       1276.30       121.17 o                         
  -1  -9   6        218.44        179.82        50.27 o                         
   0  -9   6          3.94          8.10        16.09 o                         
   1  -9   6       2134.72       1970.52        84.17 o                         
   2  -9   6       1380.79       1345.08       241.28 o                         
   3  -9   6       1182.60       1149.91        55.97 o                         
   4  -9   6        296.19        307.80        32.63 o                         
   5  -9   6       1428.77       1493.88        69.16 o                         
   6  -9   6        173.07        190.08        32.76 o                         
   7  -9   6          4.66        -12.66        20.24 o                         
   8  -9   6        320.32        326.30        50.27 o                         
   9  -9   6        301.50        320.93        50.28 o                         
  -7  -8   6         43.71         54.35        18.48 o                         
  -6  -8   6        108.60        116.57        18.59 o                         
  -5  -8   6         38.99         20.69         9.90 o                         
  -4  -8   6       1955.92       1964.58        91.60 o                         
  -3  -8   6        263.75        280.44        21.72 o                         
  -2  -8   6        935.82        928.30        60.05 o                         
  -1  -8   6        727.60        677.89        85.87 o                         
   0  -8   6       2494.91       2507.68        96.95 o                         
   1  -8   6       1948.91       2180.35        90.22 o                         
   2  -8   6       1144.97       1172.85        69.54 o                         
   3  -8   6         64.29         75.79        20.39 o                         
   4  -8   6        724.09        788.97        48.92 o                         
   5  -8   6        104.18         99.11        23.85 o                         
   6  -8   6          7.11         11.83        17.96 o                         
   7  -8   6        220.34        237.41        30.75 o                         
   8  -8   6        136.70         95.87        26.14 o                         
   9  -8   6        180.39        179.33        31.99 o                         
  10  -8   6          0.64         -3.63        23.68 o                         
  -7  -7   6        368.47        352.67        32.07 o                         
  -6  -7   6        795.40        807.37        28.22 o                         
  -5  -7   6       2006.80       2032.65        70.13 o                         
  -4  -7   6        146.97        172.03        23.63 o                         
  -3  -7   6        561.15        609.04        43.09 o                         
  -2  -7   6       2592.56       2500.12        78.62 o                         
  -1  -7   6          8.53          0.43        12.49 o                         
   0  -7   6         21.05          0.32        17.93 o                         
   1  -7   6        786.00        557.61        72.83 o                         
   2  -7   6       2450.16       2494.77       209.76 o                         
   3  -7   6       1357.33       1228.27       119.91 o                         
   4  -7   6         93.45         75.12        18.30 o                         
   5  -7   6        752.03        818.70        63.19 o                         
   6  -7   6        656.52        780.39        91.96 o                         
   7  -7   6          0.33         22.24        18.45 o                         
   8  -7   6          3.34          9.60        19.75 o                         
   9  -7   6         62.90          2.45        21.43 o                         
  10  -7   6        100.29         71.14        26.37 o                         
  11  -7   6         25.40         18.29        28.06 o                         
  -7  -6   6         56.18         52.13        11.88 o                         
  -6  -6   6       1985.57       2071.53        56.51 o                         
  -5  -6   6        299.11        276.66        15.87 o                         
  -4  -6   6       3218.06       3391.34       149.16 o                         
  -3  -6   6        627.47        584.19        49.46 o                         
  -2  -6   6        793.31        813.36        44.65 o                         
  -1  -6   6        878.05        917.81        40.85 o                         
   0  -6   6       2094.01       1929.97        75.84 o                         
   1  -6   6        145.42        138.35        20.74 o                         
   2  -6   6        399.75        405.40        66.85 o                         
   3  -6   6        165.21        110.54        22.11 o                         
   4  -6   6         18.67         19.82        16.72 o                         
   5  -6   6        148.10         87.49        20.26 o                         
   6  -6   6          6.45          1.35        15.42 o                         
   7  -6   6        609.20        575.06        77.48 o                         
   8  -6   6        170.80        170.77        26.83 o                         
   9  -6   6        430.98        434.98        39.16 o                         
  10  -6   6         34.15         79.40        25.81 o                         
  11  -6   6         80.19         50.61        29.99 o                         
  -8  -5   6        406.60        387.99        48.91 o                         
  -7  -5   6        621.26        587.42        29.47 o                         
  -6  -5   6        685.54        707.19        18.61 o                         
  -5  -5   6        199.90        204.57        10.23 o                         
  -4  -5   6        462.22        473.78        27.72 o                         
  -3  -5   6         38.22         35.46        14.95 o                         
  -2  -5   6       5371.39       5690.31       179.08 o                         
  -1  -5   6        496.78        540.00        30.56 o                         
   0  -5   6        173.65        214.72        26.90 o                         
   1  -5   6       4765.03       5077.77       163.31 o                         
   2  -5   6        770.75        654.09        37.64 o                         
   3  -5   6       5332.58       4669.00       335.84 o                         
   4  -5   6        343.63        275.58        25.88 o                         
   5  -5   6        672.94        693.67        70.00 o                         
   6  -5   6         14.85         -1.74        14.50 o                         
   7  -5   6          8.17         -4.36        15.43 o                         
   8  -5   6        188.54        258.87        29.84 o                         
   9  -5   6        157.97        229.72        34.50 o                         
  10  -5   6        134.08        192.03        31.86 o                         
  11  -5   6        116.37        103.41        27.42 o                         
  12  -5   6         69.69         44.94        34.30 o                         
  -9  -4   6         13.51         17.93        29.89 o                         
  -8  -4   6        395.46        319.51        45.65 o                         
  -7  -4   6        120.57        121.21        10.98 o                         
  -6  -4   6         91.99         99.14         7.65 o                         
  -5  -4   6          0.62         -1.53         4.76 o                         
  -4  -4   6       1643.49       1673.18        36.50 o                         
  -3  -4   6        662.32        600.57        23.46 o                         
  -2  -4   6        765.55        946.24        28.22 o                         
  -1  -4   6        107.81         84.74        11.61 o                         
   0  -4   6       6183.68       5573.55       287.01 o                         
   1  -4   6         22.09         21.13        23.91 o                         
   2  -4   6        333.23        345.51        36.41 o                         
   3  -4   6      15154.85      15289.88       636.36 o                         
   4  -4   6       3832.76       3727.44       183.54 o                         
   5  -4   6        298.45        281.75        26.40 o                         
   6  -4   6        692.43        714.04        41.25 o                         
   7  -4   6       1551.88       1504.78        69.41 o                         
   8  -4   6       1011.63       1155.34        80.57 o                         
   9  -4   6        308.86        317.45        32.37 o                         
  10  -4   6        103.94         43.51        21.83 o                         
  11  -4   6        393.67        385.40        39.36 o                         
  12  -4   6         86.50        102.62        35.00 o                         
 -10  -3   6         42.68          4.89        35.33 o                         
  -9  -3   6          0.22        -27.17        27.17 o                         
  -8  -3   6        964.41        915.66        75.00 o                         
  -7  -3   6        218.59        248.59        12.99 o                         
  -6  -3   6       2204.21       2165.90        44.06 o                         
  -5  -3   6          0.28         -3.90         3.90 o                         
  -4  -3   6       2182.18       2418.56        49.13 o                         
  -3  -3   6        504.49        509.06        16.84 o                         
  -2  -3   6       2006.25       1597.90        45.20 o                         
  -1  -3   6       2118.09       2379.43        56.43 o                         
   0  -3   6         29.62         24.39        11.22 o                         
   1  -3   6       1555.03       1555.46        84.75 o                         
   2  -3   6       4140.78       3656.60       148.34 o                         
   3  -3   6       6401.92       6770.63       209.40 o                         
   4  -3   6       1339.10       1342.58        63.59 o                         
   5  -3   6       1107.48       1134.01        96.05 o                         
   6  -3   6          4.78        -12.60        12.91 o                         
   7  -3   6        266.70        153.63        31.60 o                         
   8  -3   6         86.60         76.06        19.80 o                         
   9  -3   6        832.16        882.12        55.88 o                         
  10  -3   6          1.28          4.64        18.20 o                         
  11  -3   6         74.22         67.64        23.71 o                         
  12  -3   6        269.38        197.01        39.86 o                         
 -11  -2   6         57.64         47.28        53.80 o                         
 -10  -2   6        223.75        184.78        51.09 o                         
  -9  -2   6         89.19         97.83        37.50 o                         
  -8  -2   6        993.68        876.53        76.09 o                         
  -7  -2   6        400.53        403.91        21.44 o                         
  -6  -2   6       2300.76       2224.23        60.07 o                         
  -5  -2   6          3.60         12.07         3.53 o                         
  -4  -2   6       4203.36       4175.59        79.69 o                         
  -3  -2   6       1122.32       1252.75        27.97 o                         
  -2  -2   6        603.88        653.83        19.26 o                         
  -1  -2   6        615.61        851.77        28.69 o                         
   0  -2   6       2287.71       2039.52        50.78 o                         
   1  -2   6         47.22         40.95         8.78 o                         
   2  -2   6       1122.62       1064.70        70.92 o                         
   3  -2   6       4135.64       4284.56       138.35 o                         
   4  -2   6        494.71        371.84        55.71 o                         
   5  -2   6       1183.92       1179.85        78.28 o                         
   6  -2   6       1404.09       1508.39       124.28 o                         
   7  -2   6       1998.97       1949.21        69.67 o                         
   8  -2   6         56.43         45.05        16.95 o                         
   9  -2   6         67.54         67.69        20.16 o                         
  10  -2   6        403.40        419.27        36.57 o                         
  11  -2   6        263.05        248.56        31.31 o                         
  12  -2   6         51.60         32.31        37.23 o                         
  13  -2   6         74.95         54.38        30.82 o                         
 -11  -1   6        118.92         80.98        50.54 o                         
 -10  -1   6          4.22         22.83        38.04 o                         
  -9  -1   6        193.79        172.28        46.20 o                         
  -8  -1   6        102.06        126.63        38.04 o                         
  -7  -1   6        130.90        149.91        14.63 o                         
  -6  -1   6       3132.16       3190.31        83.92 o                         
  -5  -1   6        158.82        188.17        13.42 o                         
  -4  -1   6        655.73        679.26        24.71 o                         
  -3  -1   6       1252.74       1432.21        30.69 o                         
  -2  -1   6       1956.71       1642.78        38.28 o                         
  -1  -1   6        615.98        545.02        17.85 o                         
   0  -1   6         42.27         39.88        11.30 o                         
   1  -1   6       2941.93       2845.62        65.33 o                         
   2  -1   6       6882.55       6977.33       149.42 o                         
   3  -1   6        617.97        490.81        35.05 o                         
   4  -1   6         26.07         33.41        13.22 o                         
   5  -1   6        910.34        899.32        44.71 o                         
   6  -1   6       1342.16       1424.81        54.85 o                         
   7  -1   6        791.20        818.88        43.17 o                         
   8  -1   6        469.13        415.01        58.12 o                         
   9  -1   6       5731.04       5836.73       332.19 o                         
  10  -1   6        336.42        320.94        27.48 o                         
  11  -1   6         78.82         84.95        18.25 o                         
  12  -1   6          0.51         17.54        22.36 o                         
  13  -1   6         21.52          7.49        24.54 o                         
 -11   0   6         60.48         31.52        45.11 o                         
 -10   0   6         18.25         22.28        39.13 o                         
  -9   0   6         40.46         64.67        40.22 o                         
  -8   0   6         52.88         19.02        30.43 o                         
  -7   0   6        337.72        310.59        59.78 o                         
  -6   0   6        915.17        882.22        29.61 o                         
  -5   0   6          1.15         11.76         6.58 o                         
  -4   0   6        715.27        548.69        20.68 o                         
  -3   0   6        271.81        253.39         9.44 o                         
  -2   0   6        268.04        230.58         9.05 o                         
  -1   0   6         62.77         42.07         5.35 o                         
   0   0   6       5672.82       5369.83       113.11 o                         
   1   0   6         53.75         59.37         7.74 o                         
   2   0   6       1626.82       1763.20        43.94 o                         
   3   0   6       3857.54       3962.12       177.59 o                         
   4   0   6       4606.65       5047.85       155.59 o                         
   5   0   6        177.11        140.78        16.17 o                         
   6   0   6       1025.52        980.79        42.71 o                         
   7   0   6        705.65        804.64        83.43 o                         
   8   0   6         69.21         64.86        24.64 o                         
   9   0   6         80.85         74.28        14.82 o                         
  10   0   6        157.09        189.96        40.29 o                         
  11   0   6        349.93        321.39        31.86 o                         
  12   0   6         43.71         64.39        25.41 o                         
  13   0   6        447.47        411.53        48.12 o                         
 -11   1   6        137.41        157.07        62.50 o                         
 -10   1   6        156.20         37.50        46.74 o                         
  -9   1   6         41.06         32.61        38.04 o                         
  -8   1   6        444.95        436.74        29.45 o                         
  -7   1   6         43.92         45.48        12.91 o                         
  -6   1   6       1650.63       1703.11        49.81 o                         
  -5   1   6         27.58         33.39         7.49 o                         
  -4   1   6        823.50        886.40        31.62 o                         
  -3   1   6        864.93        928.34        29.75 o                         
  -2   1   6       4604.44       4241.42        80.29 o                         
  -1   1   6        309.67        374.70        12.49 o                         
   0   1   6        117.33         85.44         6.84 o                         
   1   1   6         94.90         88.02         7.62 o                         
   2   1   6       4383.33       4118.52       103.53 o                         
   3   1   6       9258.32      10277.67       246.46 o                         
   4   1   6       1440.79       1404.39        45.80 o                         
   5   1   6       2525.61       2686.02        88.65 o                         
   6   1   6       1804.40       1982.92        69.91 o                         
   7   1   6        103.23        117.13        20.38 o                         
   8   1   6        174.92        191.57        39.67 o                         
   9   1   6        618.86        643.38        53.79 o                         
  10   1   6         21.31         25.91        12.36 o                         
  11   1   6        195.62        129.84        29.27 o                         
  12   1   6        187.64        214.66        46.74 o                         
  13   1   6        234.21        248.35        38.20 o                         
 -11   2   6          0.61         20.65        45.11 o                         
 -10   2   6         90.07         54.35        45.65 o                         
  -9   2   6         37.42         40.22        35.33 o                         
  -8   2   6        722.90        675.10        38.98 o                         
  -7   2   6       1371.79       1317.32        56.40 o                         
  -6   2   6        397.77        419.65        27.65 o                         
  -5   2   6        166.37        226.94        19.99 o                         
  -4   2   6       3102.79       3050.50        80.38 o                         
  -3   2   6          0.09          4.37         2.85 o                         
  -2   2   6         22.20         14.80         3.58 o                         
  -1   2   6       1569.48       1636.19        34.42 o                         
   0   2   6       1430.70       1172.11        28.86 o                         
   1   2   6        659.38        762.38        24.86 o                         
   2   2   6        163.59        148.21        17.60 o                         
   3   2   6         15.83          1.58         4.75 o                         
   4   2   6       3440.37       3171.36        81.97 o                         
   5   2   6        568.82        482.62        22.61 o                         
   6   2   6        113.72        103.58        17.93 o                         
   7   2   6       1660.87       1719.61        62.13 o                         
   8   2   6       1721.56       1882.27        67.92 o                         
   9   2   6         23.30          3.19        11.16 o                         
  10   2   6        386.86        338.92        27.72 o                         
  11   2   6         47.64         49.46        25.00 o                         
  12   2   6          4.57        -12.50        21.20 o                         
  13   2   6          0.50        -20.65        20.65 o                         
 -11   3   6          0.67         45.65        54.89 o                         
 -10   3   6        279.79        241.31        67.39 o                         
  -9   3   6         48.88          9.24        35.87 o                         
  -8   3   6        520.68        635.70        43.21 o                         
  -7   3   6        499.09        469.25        33.38 o                         
  -6   3   6       1069.19       1062.22       119.29 o                         
  -5   3   6          1.57         28.97        11.39 o                         
  -4   3   6        309.60        325.16        11.65 o                         
  -3   3   6         65.79         71.31         5.80 o                         
  -2   3   6       7033.41       6354.22       132.64 o                         
  -1   3   6          1.19         28.41         9.47 o                         
   0   3   6        222.05        240.95        13.96 o                         
   1   3   6        508.92        383.82        20.02 o                         
   2   3   6       3772.88       3561.86        77.58 o                         
   3   3   6       4331.18       4303.44       106.68 o                         
   4   3   6       3787.01       4285.12       130.47 o                         
   5   3   6        558.02        553.94        21.77 o                         
   6   3   6       1792.30       1846.53        66.55 o                         
   7   3   6        732.56        761.55        34.12 o                         
   8   3   6        239.36        243.81        19.98 o                         
   9   3   6        428.20        462.30        36.41 o                         
  10   3   6        711.04        727.82        96.71 o                         
  11   3   6          4.86         14.13        21.20 o                         
  12   3   6         38.32         45.11        26.09 o                         
  13   3   6        175.12        222.28        38.59 o                         
 -11   4   6         82.24        126.09        69.57 o                         
 -10   4   6        170.82         58.70        57.61 o                         
  -9   4   6          1.96         40.22        40.22 o                         
  -8   4   6        948.60        899.17        78.78 o                         
  -7   4   6        292.02        260.18        32.04 o                         
  -6   4   6         61.15         72.01         8.82 o                         
  -5   4   6        448.75        440.44        20.57 o                         
  -4   4   6       5628.83       5762.80       143.30 o                         
  -3   4   6        737.56        704.24        20.58 o                         
  -2   4   6        291.51        281.15        12.23 o                         
  -1   4   6         30.75         34.53         5.75 o                         
   0   4   6       5492.78       5302.26       112.46 o                         
   1   4   6          7.46         16.26         5.97 o                         
   2   4   6       2504.91       2717.12        71.27 o                         
   3   4   6       1228.26       1385.95        60.57 o                         
   4   4   6       8667.77       8716.22       255.32 o                         
   5   4   6        326.17        366.55        30.98 o                         
   6   4   6        473.50        535.94        26.54 o                         
   7   4   6        379.63        331.21        53.78 o                         
   8   4   6        541.95        560.02        28.59 o                         
   9   4   6        548.34        555.46        70.38 o                         
  10   4   6        186.27        202.44        24.73 o                         
  11   4   6        709.91        829.79        61.96 o                         
  12   4   6        399.61        378.21        46.74 o                         
  13   4   6         90.31         43.48        25.00 o                         
 -10   5   6        126.73         94.02        63.04 o                         
  -9   5   6        236.19        190.76        64.13 o                         
  -8   5   6        433.36        537.15        42.65 o                         
  -7   5   6         23.45         39.23        18.52 o                         
  -6   5   6          6.77         17.75         9.62 o                         
  -5   5   6        351.53        358.90        20.63 o                         
  -4   5   6         27.50         27.57         5.96 o                         
  -3   5   6       2565.79       2589.97        59.88 o                         
  -2   5   6      10657.38      10933.91       225.44 o                         
  -1   5   6       1855.34       2100.03        49.51 o                         
   0   5   6        252.18        309.95        14.58 o                         
   1   5   6         19.39          8.26         6.86 o                         
   2   5   6       2901.27       2830.07        89.73 o                         
   3   5   6       2266.57       2438.20        79.16 o                         
   4   5   6          8.43        -10.22        13.04 o                         
   5   5   6        131.12        103.09        19.02 o                         
   6   5   6       1654.00       1731.45        54.55 o                         
   7   5   6         40.71         60.83        13.32 o                         
   8   5   6          2.75         -3.03         8.64 o                         
   9   5   6        497.98        620.54        92.94 o                         
  10   5   6          2.12         -9.13         9.13 o                         
  11   5   6       1116.67       1050.44        71.74 o                         
  12   5   6         31.65          1.09        21.74 o                         
  13   5   6        282.19        299.40        45.11 o                         
 -10   6   6         60.43         70.11        58.70 o                         
  -9   6   6          2.58         22.02        28.47 o                         
  -8   6   6        369.89        336.20        36.91 o                         
  -7   6   6         31.59         24.14        16.62 o                         
  -6   6   6        623.78        556.20        29.28 o                         
  -5   6   6        151.73        160.67        12.27 o                         
  -4   6   6       2288.86       2411.85        57.89 o                         
  -3   6   6         62.19         66.39         8.20 o                         
  -2   6   6       4161.04       4126.31        91.22 o                         
  -1   6   6       1095.09       1289.18        52.47 o                         
   0   6   6       3163.61       2824.84        75.43 o                         
   1   6   6        885.41        779.36        27.99 o                         
   2   6   6       1903.56       1909.35        54.03 o                         
   3   6   6       1844.83       2003.27        67.64 o                         
   4   6   6       4545.03       4401.66       135.65 o                         
   5   6   6        601.71        599.09        28.53 o                         
   6   6   6         36.73         24.91         8.45 o                         
   7   6   6        116.44        155.02        15.41 o                         
   8   6   6        965.31       1013.45        42.24 o                         
   9   6   6          0.56         -3.52         9.71 o                         
  10   6   6        462.73        499.95        51.63 o                         
  11   6   6        157.58        202.18        33.70 o                         
  12   6   6         38.64         29.35        25.00 o                         
  13   6   6         27.14         34.78        26.09 o                         
 -10   7   6         93.22        241.31        81.52 o                         
  -9   7   6         58.43         67.27        33.15 o                         
  -8   7   6        308.67        332.15        50.79 o                         
  -7   7   6          7.48         14.31        27.99 o                         
  -6   7   6        852.49        890.52        46.66 o                         
  -5   7   6        238.25        239.11        22.61 o                         
  -4   7   6         32.50         13.87         9.56 o                         
  -3   7   6         11.53         26.15         9.60 o                         
  -2   7   6       4773.38       4669.27       189.47 o                         
  -1   7   6        114.78        125.80        12.95 o                         
   0   7   6        103.18        109.63        11.63 o                         
   1   7   6        373.69        361.25        19.25 o                         
   2   7   6       4540.69       4568.87       115.96 o                         
   3   7   6       2442.55       2616.71        76.89 o                         
   4   7   6        563.84        523.08        45.65 o                         
   5   7   6        592.37        699.05        32.25 o                         
   6   7   6       1584.08       1693.17        82.53 o                         
   7   7   6        434.27        491.08        32.58 o                         
   8   7   6       1778.11       1723.61        62.90 o                         
   9   7   6          7.90          6.87        10.76 o                         
  10   7   6         23.89         79.35        25.00 o                         
  11   7   6        118.50        131.52        30.43 o                         
  12   7   6        192.54        207.61        36.41 o                         
  13   7   6         31.15         65.22        29.89 o                         
  -9   8   6          3.13         18.49        25.34 o                         
  -8   8   6        344.49        379.46        43.98 o                         
  -7   8   6         84.59         39.71        21.87 o                         
  -6   8   6       1182.48       1147.97        88.06 o                         
  -5   8   6       1032.92        893.45        84.55 o                         
  -4   8   6       1614.53       1646.18        99.31 o                         
  -3   8   6       1332.97       1288.33        45.25 o                         
  -2   8   6          4.23         -3.76         8.49 o                         
  -1   8   6        210.37        215.12        42.36 o                         
   0   8   6       4915.09       4772.51       212.47 o                         
   1   8   6          7.93         12.99         8.86 o                         
   2   8   6        904.17        889.42        55.49 o                         
   3   8   6        207.56        167.17        14.14 o                         
   4   8   6       2621.13       2593.21        71.12 o                         
   5   8   6         64.26         49.50        10.14 o                         
   6   8   6        641.51        552.63        30.78 o                         
   7   8   6        555.11        601.26        31.07 o                         
   8   8   6         73.26         75.81        15.00 o                         
   9   8   6          4.90         -1.47        17.93 o                         
  10   8   6         38.43         42.94        23.37 o                         
  11   8   6        416.25        420.60        49.46 o                         
  12   8   6        129.68        175.54        36.41 o                         
  13   8   6         76.92         87.50        30.43 o                         
  -9   9   6         56.10         92.60        34.68 o                         
  -8   9   6         56.33         84.06        48.10 o                         
  -7   9   6         15.29         11.49        21.39 o                         
  -6   9   6        738.36        740.78        42.64 o                         
  -5   9   6       1449.40       1442.55        58.23 o                         
  -4   9   6        145.54        168.78        18.81 o                         
  -3   9   6        197.94        173.03        18.35 o                         
  -2   9   6       2838.32       2785.67        81.42 o                         
  -1   9   6         61.76         49.67        12.33 o                         
   0   9   6        310.49        348.98        22.65 o                         
   1   9   6         15.72          6.33         9.34 o                         
   2   9   6       4200.11       3892.50       103.06 o                         
   3   9   6          4.89          4.43         8.12 o                         
   4   9   6         57.86         46.70        10.64 o                         
   5   9   6         39.38         57.63        10.95 o                         
   6   9   6       1965.96       2076.56        59.73 o                         
   7   9   6        415.56        427.96        27.22 o                         
   8   9   6        903.53        881.83        56.79 o                         
   9   9   6        617.07        604.15        33.95 o                         
  10   9   6        394.19        463.54        50.54 o                         
  11   9   6        144.29        108.70        30.98 o                         
  12   9   6        143.21        193.48        38.04 o                         
  -8  10   6        233.07        310.67       116.55 o                         
  -7  10   6        111.26        129.66        32.16 o                         
  -6  10   6        149.99        152.18        32.42 o                         
  -5  10   6        378.14        459.01        43.38 o                         
  -4  10   6        213.28        207.48        26.60 o                         
  -3  10   6         12.91         18.80        12.99 o                         
  -2  10   6        226.52        190.65        27.57 o                         
  -1  10   6        477.95        472.82        27.88 o                         
   0  10   6       1274.70       1383.68        48.44 o                         
   1  10   6        534.68        550.72        29.44 o                         
   2  10   6        396.98        354.06        23.54 o                         
   3  10   6         80.96         74.20        14.79 o                         
   4  10   6       2445.87       2467.29        70.70 o                         
   5  10   6         19.00          7.95        13.02 o                         
   6  10   6        851.51        774.99        30.70 o                         
   7  10   6        352.43        386.86        29.32 o                         
   8  10   6        349.21        384.59        29.37 o                         
   9  10   6         73.45         51.08        15.67 o                         
  10  10   6        664.08        616.80        58.70 o                         
  11  10   6         12.10         29.89        25.00 o                         
  12  10   6          3.72          3.26        26.09 o                         
  -7  11   6          3.35         13.44        27.20 o                         
  -6  11   6        225.11        179.62        35.22 o                         
  -5  11   6         85.01         99.01        21.86 o                         
  -4  11   6        254.01        265.89        24.96 o                         
  -3  11   6         60.44         92.07        17.55 o                         
  -2  11   6        103.56        134.56        18.37 o                         
  -1  11   6        368.73        374.20        26.92 o                         
   0  11   6          0.23         -9.70        11.57 o                         
   1  11   6        277.89        206.78        26.58 o                         
   2  11   6       2179.51       2175.18        66.93 o                         
   3  11   6        228.35        211.23        19.03 o                         
   4  11   6        733.52        679.69        62.42 o                         
   5  11   6          8.09         -4.26        14.58 o                         
   6  11   6        158.34        146.48        17.31 o                         
   7  11   6         47.84         38.61        15.74 o                         
   8  11   6        184.70        217.64        53.23 o                         
   9  11   6        175.91        135.87        32.61 o                         
  10  11   6        526.81        477.67        55.44 o                         
  11  11   6          0.39        -10.87        22.28 o                         
  -6  12   6         45.79         39.36        77.72 o                         
  -5  12   6          7.02         13.00        19.74 o                         
  -4  12   6        609.83        613.89        39.13 o                         
  -3  12   6         18.56         17.56        15.62 o                         
  -2  12   6         87.43         46.78        16.25 o                         
  -1  12   6        155.07        201.92        22.47 o                         
   0  12   6       1170.52       1152.08        46.80 o                         
   1  12   6          0.17         -7.51        11.25 o                         
   2  12   6        321.75        369.59        27.08 o                         
   3  12   6          2.27          9.00        12.41 o                         
   4  12   6       2694.36       2765.88        81.06 o                         
   5  12   6        304.89        335.42        24.93 o                         
   6  12   6        682.73        751.14        60.87 o                         
   7  12   6         59.14         78.12        18.28 o                         
   8  12   6        419.08        420.63        64.13 o                         
   9  12   6         53.01         24.46        26.63 o                         
  10  12   6        144.02        114.67        33.70 o                         
  11  12   6         36.15         30.43        30.43 o                         
  -5  13   6        132.02        119.84        27.98 o                         
  -4  13   6         69.05         90.14        37.90 o                         
  -3  13   6         16.59         17.41        16.60 o                         
  -2  13   6        908.48        886.84        47.30 o                         
  -1  13   6          0.67         -8.20        14.10 o                         
   0  13   6        182.46        156.15        21.86 o                         
   1  13   6         92.71        127.91        20.11 o                         
   2  13   6        458.79        462.64        33.26 o                         
   3  13   6        381.82        326.92        31.42 o                         
   4  13   6        892.31        755.92        36.15 o                         
   5  13   6         11.93         10.04        16.09 o                         
   6  13   6       1183.48       1191.63        56.29 o                         
   7  13   6        482.80        456.26        36.69 o                         
   8  13   6        228.69        257.00        37.74 o                         
   9  13   6        131.96        165.22        38.04 o                         
  10  13   6         71.34         65.76        29.35 o                         
  -4  14   6        290.36        267.84        43.45 o                         
  -3  14   6          6.22         13.47        18.04 o                         
  -2  14   6          0.43         24.47        17.77 o                         
  -1  14   6        326.57        274.06        28.04 o                         
   0  14   6        980.36       1064.70        49.06 o                         
   1  14   6          0.00          2.13        14.68 o                         
   2  14   6         31.38          6.89        14.77 o                         
   3  14   6          2.88          6.13        15.13 o                         
   4  14   6        677.16        638.29        45.14 o                         
   5  14   6         45.50         59.00        20.54 o                         
   6  14   6        242.58        269.26        37.74 o                         
   7  14   6         15.12          6.03        20.11 o                         
   8  14   6         36.58         51.45        22.83 o                         
   9  14   6          0.42        -16.85        25.54 o                         
  -3  15   6        106.69         81.55        23.70 o                         
  -2  15   6        337.44        367.01        38.22 o                         
  -1  15   6         49.22         57.83        20.83 o                         
   0  15   6         35.70         -5.45        17.13 o                         
   1  15   6          3.64          3.14        16.99 o                         
   2  15   6       1036.22       1047.11        53.60 o                         
   3  15   6        189.09        190.54        29.20 o                         
   4  15   6         45.35         50.71        49.46 o                         
   5  15   6         50.42         32.93        19.50 o                         
   6  15   6        623.86        642.35        48.00 o                         
   7  15   6          8.94          4.47        18.34 o                         
   8  15   6        285.47        299.40        48.37 o                         
  -1  16   6         57.33         60.42        23.58 o                         
   0  16   6        607.01        580.57        76.82 o                         
   1  16   6          7.33          7.88        22.97 o                         
   2  16   6         31.06         26.06        31.79 o                         
   3  16   6          2.20          8.33        25.27 o                         
   4  16   6        186.57        232.46        57.31 o                         
   5  16   6         72.81         65.19        25.22 o                         
   6  16   6        101.27         96.16        26.66 o                         
  -1 -15   7        242.73        213.76        42.45 o                         
  -4 -14   7         30.33         38.56        28.01 o                         
  -3 -14   7        402.65        399.05       118.18 o                         
  -2 -14   7        432.33        373.56        47.08 o                         
  -1 -14   7        142.42        117.24        34.97 o                         
   0 -14   7         78.07         92.04        33.27 o                         
   1 -14   7        213.81        242.64        77.15 o                         
   2 -14   7        246.82        279.98        86.93 o                         
   3 -14   7          0.74         -3.21        28.15 o                         
  -5 -13   7         13.48         17.11        32.09 o                         
  -4 -13   7        251.66        271.72        41.47 o                         
  -3 -13   7          1.81         -1.48        22.84 o                         
  -2 -13   7          0.94        -21.12        21.12 o                         
  -1 -13   7        575.59        518.71        63.86 o                         
   0 -13   7        811.56        850.47        67.53 o                         
   1 -13   7         24.12         70.47        29.51 o                         
   2 -13   7         17.78          8.43        24.17 o                         
   3 -13   7        469.55        454.28        52.44 o                         
   4 -13   7        139.62        135.51        35.11 o                         
   5 -13   7          7.74         17.88        25.29 o                         
  -5 -12   7       1340.78       1383.54       103.26 o                         
  -4 -12   7         19.19         18.06        23.58 o                         
  -3 -12   7        249.80        319.53        40.76 o                         
  -2 -12   7        622.50        619.23        53.84 o                         
  -1 -12   7          0.92          5.34        23.64 o                         
   0 -12   7        146.24         74.14        24.84 o                         
   1 -12   7        177.08        176.27        34.78 o                         
   2 -12   7        640.98        794.81        62.67 o                         
   3 -12   7         35.02         19.07        27.17 o                         
   4 -12   7        131.50        104.33        28.78 o                         
   5 -12   7        292.74        276.00        54.82 o                         
   6 -12   7        487.32        475.76        50.05 o                         
  -5 -11   7       1380.16       1525.39       105.98 o                         
  -4 -11   7         30.31         30.25        21.89 o                         
  -3 -11   7        778.64        774.91       256.50 o                         
  -2 -11   7        258.20        256.53        35.97 o                         
  -1 -11   7        896.80        877.14        63.19 o                         
   0 -11   7       2142.07       2050.98        93.75 o                         
   1 -11   7        159.07        180.90        32.56 o                         
   2 -11   7        101.44         83.18        43.48 o                         
   3 -11   7        809.46        870.23        64.69 o                         
   4 -11   7         43.26         12.13        24.25 o                         
   5 -11   7         13.07        -11.94        22.79 o                         
   6 -11   7        265.27        405.73        74.97 o                         
   7 -11   7          8.07         17.26        24.17 o                         
   8 -11   7         27.05         81.80        32.80 o                         
  -5 -10   7        593.25        644.51        68.48 o                         
  -4 -10   7        454.36        457.75        43.87 o                         
  -3 -10   7        885.82        857.71        56.10 o                         
  -2 -10   7        366.06        308.95        35.73 o                         
  -1 -10   7        740.64        576.90       129.08 o                         
   0 -10   7         93.48         49.37        22.84 o                         
   1 -10   7        477.76        397.80        40.71 o                         
   2 -10   7        740.20        671.26       101.63 o                         
   3 -10   7          0.17          6.52        23.06 o                         
   4 -10   7         46.81         32.08        21.53 o                         
   5 -10   7        194.81        209.28        33.75 o                         
   6 -10   7         88.90         87.05        29.07 o                         
   7 -10   7          3.82         -5.68        25.56 o                         
   8 -10   7        491.86        392.62        51.30 o                         
  -6  -9   7         30.61         37.50        36.96 o                         
  -5  -9   7        350.32        447.77        55.98 o                         
  -4  -9   7          4.13         29.56        19.27 o                         
  -3  -9   7        701.25        749.76        52.54 o                         
  -2  -9   7        416.13        394.59        38.86 o                         
  -1  -9   7        121.20        142.26        26.48 o                         
   0  -9   7        257.16        320.61        34.70 o                         
   1  -9   7        568.64        609.53        49.29 o                         
   2  -9   7        306.93        350.77        38.06 o                         
   3  -9   7        148.49        187.67        35.33 o                         
   4  -9   7        582.94        638.21        80.24 o                         
   5  -9   7         29.82         20.12        18.68 o                         
   6  -9   7        269.61        241.77        31.78 o                         
   7  -9   7        172.93        191.50        32.68 o                         
   8  -9   7        156.71        152.93        31.54 o                         
   9  -9   7          2.87         -7.84        23.76 o                         
  -5  -8   7         51.45         59.76        15.64 o                         
  -4  -8   7          0.05         -8.30        15.86 o                         
  -3  -8   7        208.56        181.81        36.96 o                         
  -2  -8   7         94.57         64.80        20.11 o                         
  -1  -8   7         96.89        108.51        43.48 o                         
   0  -8   7         41.19         19.57        17.63 o                         
   1  -8   7       2904.00       3019.71       114.78 o                         
   2  -8   7        928.90        955.17        54.95 o                         
   3  -8   7         68.32         18.58        19.20 o                         
   4  -8   7        585.63        636.11        76.42 o                         
   5  -8   7        669.65        685.21       108.34 o                         
   6  -8   7        129.50        155.50        27.17 o                         
   7  -8   7         38.50         55.50        22.78 o                         
   8  -8   7         38.03         55.29        25.63 o                         
   9  -8   7        411.45        406.18        59.63 o                         
  10  -8   7          0.27        -22.52        22.52 o                         
  -6  -7   7        340.12        331.02        23.74 o                         
  -5  -7   7       1123.11       1103.70        64.13 o                         
  -4  -7   7       1739.44       1739.85       154.89 o                         
  -3  -7   7        766.84        817.51        46.28 o                         
  -2  -7   7        887.16        951.98        50.92 o                         
  -1  -7   7       1761.63       1653.00       120.92 o                         
   0  -7   7        159.18        143.23        36.96 o                         
   1  -7   7          8.20         27.54        27.17 o                         
   2  -7   7         67.40         50.61        18.82 o                         
   3  -7   7       1234.13       1292.24        63.32 o                         
   4  -7   7        429.99        368.08        32.66 o                         
   5  -7   7          2.33         -2.28        15.73 o                         
   6  -7   7        682.43        628.50        44.47 o                         
   7  -7   7        241.24        324.81        50.16 o                         
   8  -7   7          1.56          5.28        20.13 o                         
   9  -7   7         22.11         11.34        21.73 o                         
  10  -7   7        170.69        206.52        49.83 o                         
  -7  -6   7         76.19         79.89        23.91 o                         
  -6  -6   7         24.66         18.12        10.33 o                         
  -5  -6   7       1306.50       1406.91        45.07 o                         
  -4  -6   7         57.87         57.86        17.48 o                         
  -3  -6   7       2698.13       2796.33       101.46 o                         
  -2  -6   7         36.53         44.00        15.80 o                         
  -1  -6   7       1339.51       1231.75        70.65 o                         
   0  -6   7       1389.40       1491.25       147.80 o                         
   1  -6   7       2255.92       2290.69        88.19 o                         
   2  -6   7        807.00        828.37        46.66 o                         
   3  -6   7         67.51         54.64        19.97 o                         
   4  -6   7        670.21        742.54        44.88 o                         
   5  -6   7         13.21          2.20        34.84 o                         
   6  -6   7        653.95        541.89        39.74 o                         
   7  -6   7         43.63         25.04        19.93 o                         
   8  -6   7        735.88        838.52        97.85 o                         
   9  -6   7          7.10         11.69        24.79 o                         
  10  -6   7          0.51         11.74        21.03 o                         
  11  -6   7         18.75         32.37        26.07 o                         
  -8  -5   7         32.22         43.48        27.17 o                         
  -7  -5   7       2101.20       2254.61        82.17 o                         
  -6  -5   7        922.96        920.95        45.38 o                         
  -5  -5   7        228.11        264.08        14.98 o                         
  -4  -5   7        587.62        577.77        27.13 o                         
  -3  -5   7       2287.02       2363.12        86.84 o                         
  -2  -5   7       1033.73       1033.38        49.53 o                         
  -1  -5   7       3447.06       3395.27       205.14 o                         
   0  -5   7        728.99        668.87        39.19 o                         
   1  -5   7        126.41        102.37        18.64 o                         
   2  -5   7       1485.41       1520.81        98.10 o                         
   3  -5   7        218.21        216.06        26.51 o                         
   4  -5   7       4228.94       4591.58       154.86 o                         
   5  -5   7         27.74         21.51        16.27 o                         
   6  -5   7        382.17        353.58        31.69 o                         
   7  -5   7        505.93        517.10        40.16 o                         
   8  -5   7        125.83        130.77        25.27 o                         
   9  -5   7        295.63        248.72        31.80 o                         
  10  -5   7        101.61        123.66        27.43 o                         
  11  -5   7          9.47         24.51        23.08 o                         
  -9  -4   7        752.76        774.95        77.72 o                         
  -8  -4   7        152.84        141.31        34.78 o                         
  -7  -4   7        452.05        527.64        33.01 o                         
  -6  -4   7          9.33          4.89         7.24 o                         
  -5  -4   7         13.91         21.93         5.72 o                         
  -4  -4   7         40.54         44.66         6.39 o                         
  -3  -4   7       3426.92       3295.63        85.12 o                         
  -2  -4   7         35.32         40.35        14.23 o                         
  -1  -4   7        398.90        368.83        29.31 o                         
   0  -4   7       1493.00       1627.92        65.30 o                         
   1  -4   7       5761.55       5646.17       199.70 o                         
   2  -4   7        679.94        606.73        36.70 o                         
   3  -4   7       3153.23       3263.84       173.64 o                         
   4  -4   7       1211.28       1266.19       104.59 o                         
   5  -4   7        424.39        321.34        28.69 o                         
   6  -4   7        120.68         65.22        19.22 o                         
   7  -4   7        204.63        165.74        25.13 o                         
   8  -4   7       1368.64       1402.43        88.46 o                         
   9  -4   7        174.48        134.65        25.67 o                         
  10  -4   7         42.30         20.71        20.98 o                         
  11  -4   7         73.51         98.29        26.89 o                         
  12  -4   7        283.76        297.10        98.89 o                         
 -10  -3   7        131.52         82.07        50.00 o                         
  -9  -3   7        199.07        235.87        50.54 o                         
  -8  -3   7        334.38        324.40        50.00 o                         
  -7  -3   7        300.58        298.50        19.39 o                         
  -6  -3   7       1408.56       1362.69        30.22 o                         
  -5  -3   7       1356.89       1297.23        29.49 o                         
  -4  -3   7        394.57        449.41        14.45 o                         
  -3  -3   7        214.83        353.43        26.04 o                         
  -2  -3   7        452.78        460.77        18.91 o                         
  -1  -3   7       9764.18      10399.19       250.14 o                         
   0  -3   7       3989.94       4053.10       132.73 o                         
   1  -3   7        290.46        227.28        22.67 o                         
   2  -3   7        518.30        488.13        34.53 o                         
   3  -3   7      16526.60      17336.26       508.39 o                         
   4  -3   7       1910.96       1818.87       105.44 o                         
   5  -3   7          3.55        -10.27        13.93 o                         
   6  -3   7       1492.85       1472.50       190.56 o                         
   7  -3   7        216.71        269.52        28.05 o                         
   8  -3   7         93.59        104.20        30.71 o                         
   9  -3   7          0.13         -3.65        17.47 o                         
  10  -3   7       2455.75       2539.65       131.47 o                         
  11  -3   7         30.39         26.54        28.33 o                         
  12  -3   7         44.34         30.72        29.45 o                         
 -10  -2   7         53.59        102.17        46.20 o                         
  -9  -2   7        190.58        225.54        50.00 o                         
  -8  -2   7         46.41         84.24        30.98 o                         
  -7  -2   7       2035.76       1988.44        69.84 o                         
  -6  -2   7        406.66        415.92        19.95 o                         
  -5  -2   7       4066.52       4173.37        79.89 o                         
  -4  -2   7        100.32         81.59         6.28 o                         
  -3  -2   7        919.52        834.57        21.38 o                         
  -2  -2   7       3379.58       2989.46        66.86 o                         
  -1  -2   7       1059.90        999.95        32.92 o                         
   0  -2   7         39.13         42.84         8.82 o                         
   1  -2   7       5187.47       5065.96       139.64 o                         
   2  -2   7       1114.87       1115.53        55.44 o                         
   3  -2   7          2.70        -23.64        23.64 o                         
   4  -2   7         21.06         29.98        14.49 o                         
   5  -2   7       3831.85       3865.97       205.44 o                         
   6  -2   7        345.40        325.98        30.74 o                         
   7  -2   7       1773.73       1647.07       174.19 o                         
   8  -2   7        988.53       1011.84        51.14 o                         
   9  -2   7         82.34         55.70        20.02 o                         
  10  -2   7        116.94         83.45        23.34 o                         
  11  -2   7         53.74         84.36        29.93 o                         
  12  -2   7         86.63         56.90        30.21 o                         
 -11  -1   7        416.86        597.23        95.11 o                         
 -10  -1   7          2.12          6.52        36.41 o                         
  -9  -1   7         36.15         88.04        40.22 o                         
  -8  -1   7         17.34         55.98        32.07 o                         
  -7  -1   7       3844.27       3877.87       125.46 o                         
  -6  -1   7        749.80        825.59        30.56 o                         
  -5  -1   7       1065.12        987.70        33.97 o                         
  -4  -1   7         14.78         12.58         3.73 o                         
  -3  -1   7       2173.94       1991.83        41.62 o                         
  -2  -1   7        202.37        167.47        12.19 o                         
  -1  -1   7       5270.49       5262.47       113.19 o                         
   0  -1   7       1312.41       1317.03        39.94 o                         
   1  -1   7        282.59        290.37        45.50 o                         
   2  -1   7         70.55         58.56        13.86 o                         
   3  -1   7       4273.92       4078.40       186.41 o                         
   4  -1   7        283.50        309.19        38.56 o                         
   5  -1   7        242.07        193.62        23.60 o                         
   6  -1   7        555.67        665.91        92.66 o                         
   7  -1   7        636.48        754.84        71.74 o                         
   8  -1   7       1116.58       1106.77       165.96 o                         
   9  -1   7         22.98         30.61        14.60 o                         
  10  -1   7        439.62        497.81        66.24 o                         
  11  -1   7        134.50        176.09        27.93 o                         
  12  -1   7         70.47         84.06        70.38 o                         
  13  -1   7         24.44        -11.24        27.16 o                         
 -11   0   7        116.36         95.65        55.44 o                         
 -10   0   7         55.89         78.26        44.57 o                         
  -9   0   7        118.51        178.81        49.46 o                         
  -8   0   7          1.67         -4.89        24.46 o                         
  -7   0   7         75.93         80.46        14.05 o                         
  -6   0   7         50.92         42.65         8.97 o                         
  -5   0   7        716.46        717.46        26.42 o                         
  -4   0   7          7.65          9.81         6.49 o                         
  -3   0   7       4210.24       4162.54        79.09 o                         
  -2   0   7        134.92        226.44        10.43 o                         
  -1   0   7         87.64         94.58         7.82 o                         
   0   0   7        134.12        135.23        13.17 o                         
   1   0   7       7084.61       7442.76       180.59 o                         
   2   0   7       2627.69       2736.97        73.92 o                         
   3   0   7       1671.94       2056.53        71.58 o                         
   4   0   7          4.56          2.19         8.54 o                         
   5   0   7       2938.09       2847.83        95.99 o                         
   6   0   7         49.73         55.09        13.97 o                         
   7   0   7        468.95        479.99        90.49 o                         
   8   0   7       2128.10       2099.78        77.78 o                         
   9   0   7       2756.68       2896.11       107.04 o                         
  10   0   7        737.88        725.24       103.83 o                         
  11   0   7         15.57         30.04        14.49 o                         
  12   0   7         69.00         99.24        30.01 o                         
  13   0   7          1.51          8.70        27.17 o                         
 -11   1   7        130.71        116.31        60.87 o                         
 -10   1   7          6.06         29.35        40.22 o                         
  -9   1   7        471.74        422.23        71.20 o                         
  -8   1   7          4.68          9.78        29.35 o                         
  -7   1   7        658.17        636.44        57.61 o                         
  -6   1   7        330.56        314.24        23.98 o                         
  -5   1   7       1759.16       1662.66        62.42 o                         
  -4   1   7        712.35        668.56        26.17 o                         
  -3   1   7       1760.85       1631.95        39.28 o                         
  -2   1   7       1788.63       2074.80        42.95 o                         
  -1   1   7        666.05        590.01        18.11 o                         
   0   1   7         32.26         16.01         5.88 o                         
   1   1   7        717.04        688.42        24.67 o                         
   2   1   7        206.46        182.38        13.34 o                         
   3   1   7       9148.77       9073.72       297.53 o                         
   4   1   7         98.45         99.44        12.92 o                         
   5   1   7        422.53        442.13        27.03 o                         
   6   1   7       2947.16       3068.67       102.12 o                         
   7   1   7       2570.06       2620.40       123.37 o                         
   8   1   7         49.79         38.99        13.44 o                         
   9   1   7         96.07         68.50        16.78 o                         
  10   1   7        426.09        536.33        45.38 o                         
  11   1   7         87.71         75.46        18.54 o                         
  12   1   7          3.38         -9.78        21.74 o                         
  13   1   7         74.12         80.44        33.15 o                         
 -11   2   7         44.77          5.43        50.54 o                         
 -10   2   7         38.18         45.65        47.28 o                         
  -9   2   7        587.32        606.47        86.96 o                         
  -8   2   7         13.34          8.87        14.14 o                         
  -7   2   7       1605.28       1515.61        81.25 o                         
  -6   2   7          3.37          6.30        10.69 o                         
  -5   2   7       2575.59       2677.98        92.59 o                         
  -4   2   7         89.76         82.55        13.66 o                         
  -3   2   7       6269.24       6357.17       132.57 o                         
  -2   2   7        206.89        276.34        11.26 o                         
  -1   2   7       1570.93       1710.61        41.01 o                         
   0   2   7       1151.05       1155.96        33.85 o                         
   1   2   7       3257.11       3055.56        78.54 o                         
   2   2   7        447.37        427.18        19.58 o                         
   3   2   7         19.81        360.82        29.89 o                         
   4   2   7       1613.75       1568.57        69.29 o                         
   5   2   7       2644.16       2625.73        87.53 o                         
   6   2   7          0.80          4.86         9.01 o                         
   7   2   7          1.06         -8.80         9.95 o                         
   8   2   7       1007.77       1131.93        48.13 o                         
   9   2   7        449.98        463.90        31.02 o                         
  10   2   7         48.50         67.00        15.14 o                         
  11   2   7         80.15         72.28        28.26 o                         
  12   2   7        265.46        254.89        41.85 o                         
  13   2   7          2.04         -5.43        26.09 o                         
 -11   3   7        195.89        195.65        72.28 o                         
 -10   3   7          8.67          7.61        41.85 o                         
  -9   3   7        200.98        191.85        57.61 o                         
  -8   3   7        117.58         86.43        21.20 o                         
  -7   3   7         43.84         40.09        15.02 o                         
  -6   3   7        821.68        806.82        41.62 o                         
  -5   3   7       2055.48       2034.12        75.96 o                         
  -4   3   7        361.09        319.86        24.72 o                         
  -3   3   7        535.49        491.14        15.57 o                         
  -2   3   7         71.85         74.35         8.24 o                         
  -1   3   7       5217.50       5173.65       110.06 o                         
   0   3   7        627.61        799.81        25.84 o                         
   1   3   7        157.99        134.80        10.73 o                         
   2   3   7        859.55        913.26        30.68 o                         
   3   3   7       6451.91       6523.69       194.42 o                         
   4   3   7      16798.33      17436.37       577.67 o                         
   5   3   7        119.77         97.79        13.69 o                         
   6   3   7        748.28        715.18        74.73 o                         
   7   3   7       2515.19       2740.65        91.69 o                         
   8   3   7         68.81         48.87        14.67 o                         
   9   3   7          0.80         20.43        11.93 o                         
  10   3   7          4.25         35.08        12.51 o                         
  11   3   7        170.04        121.20        29.89 o                         
  12   3   7          3.27         17.39        25.00 o                         
  13   3   7         88.30         91.30        30.98 o                         
 -10   4   7         51.36         -4.35        51.09 o                         
  -9   4   7        841.72        892.29       114.13 o                         
  -8   4   7          9.88         -1.57        21.74 o                         
  -7   4   7          3.07         -4.71        14.10 o                         
  -6   4   7        238.80        226.31        50.79 o                         
  -5   4   7         66.08         90.76        10.63 o                         
  -4   4   7         36.14         40.77         5.58 o                         
  -3   4   7       3629.28       3589.64        79.00 o                         
  -2   4   7       3846.88       4039.14        88.06 o                         
  -1   4   7       4156.06       4391.35        95.11 o                         
   0   4   7          4.77          9.24         5.51 o                         
   1   4   7       9842.37      10180.98       343.05 o                         
   2   4   7        633.59        588.67        27.48 o                         
   3   4   7         88.88        123.78        14.16 o                         
   4   4   7         35.64         30.26        10.68 o                         
   5   4   7       2288.20       2177.46        73.76 o                         
   6   4   7        107.65         97.46        14.13 o                         
   7   4   7        222.79        180.40        17.87 o                         
   8   4   7       1220.67       1377.39        53.47 o                         
   9   4   7        713.36        683.27        34.60 o                         
  10   4   7        325.24        301.85        24.42 o                         
  11   4   7        128.16        165.22        32.07 o                         
  12   4   7        537.18        485.27        53.80 o                         
  13   4   7         91.60         93.48        32.61 o                         
 -10   5   7          3.80         21.20        47.83 o                         
  -9   5   7        213.24        174.46        61.96 o                         
  -8   5   7         21.27         21.37        19.72 o                         
  -7   5   7       1049.24       1136.12        57.61 o                         
  -6   5   7        103.60         95.78        20.33 o                         
  -5   5   7         93.34         95.99        10.33 o                         
  -4   5   7        671.88        628.01        33.81 o                         
  -3   5   7       1404.64       1528.21        38.67 o                         
  -2   5   7         10.44         22.19         5.78 o                         
  -1   5   7       5860.95       5739.31       122.54 o                         
   0   5   7        615.66        813.15        24.30 o                         
   1   5   7         39.80         66.87        17.30 o                         
   2   5   7         29.64          2.87         9.78 o                         
   3   5   7       3246.46       2882.01        92.62 o                         
   4   5   7         76.60         79.83        12.66 o                         
   5   5   7         60.20         52.17        16.85 o                         
   6   5   7          3.28          1.90        12.50 o                         
   7   5   7        746.42        685.89        33.20 o                         
   8   5   7        359.48        462.77        43.48 o                         
   9   5   7        195.92        242.17        21.54 o                         
  10   5   7        748.41        863.11        42.09 o                         
  11   5   7         94.72         89.67        27.17 o                         
  12   5   7        254.02        254.89        41.30 o                         
  13   5   7        235.86        192.39        39.67 o                         
 -10   6   7        151.01        147.28        69.02 o                         
  -9   6   7         96.80        146.20        61.41 o                         
  -8   6   7          2.32         35.60        20.56 o                         
  -7   6   7        356.29        319.84        63.04 o                         
  -6   6   7         45.87         51.95        18.10 o                         
  -5   6   7          4.00          2.83        10.00 o                         
  -4   6   7        102.81        114.71        10.07 o                         
  -3   6   7       1925.59       1876.04        46.99 o                         
  -2   6   7          1.19          6.96         6.03 o                         
  -1   6   7          9.42         12.07         7.98 o                         
   0   6   7        642.98        651.93        25.38 o                         
   1   6   7       2023.00       1903.12        54.67 o                         
   2   6   7        820.19        862.66        73.58 o                         
   3   6   7        116.74         96.85        12.84 o                         
   4   6   7       1700.36       1855.12        64.75 o                         
   5   6   7        687.76        523.27        57.88 o                         
   6   6   7        176.38        240.38        20.58 o                         
   7   6   7        160.03        127.05        15.63 o                         
   8   6   7       1515.07       1384.36        67.36 o                         
   9   6   7        981.40        862.16        66.82 o                         
  10   6   7         69.79         77.85        15.28 o                         
  11   6   7        211.58        235.87        39.13 o                         
  12   6   7        377.98        373.32        46.74 o                         
  13   6   7        254.58        207.61        40.22 o                         
  -9   7   7        107.54        136.96        67.94 o                         
  -8   7   7         64.89         43.99        24.44 o                         
  -7   7   7        502.56        577.15        67.66 o                         
  -6   7   7         84.69         71.62        22.16 o                         
  -5   7   7        308.77        344.80        25.71 o                         
  -4   7   7        217.46        216.70        25.33 o                         
  -3   7   7        190.62        181.88        15.72 o                         
  -2   7   7        538.02        470.96        34.29 o                         
  -1   7   7       1331.01       1319.90        43.36 o                         
   0   7   7        241.04        225.63        17.66 o                         
   1   7   7        258.51        290.18        18.56 o                         
   2   7   7       1279.09       1263.29        48.60 o                         
   3   7   7       2274.78       2289.28        64.38 o                         
   4   7   7          0.47         -2.53         9.24 o                         
   5   7   7         33.82         24.38        10.35 o                         
   6   7   7        644.64        622.01        31.95 o                         
   7   7   7       1758.49       1634.50        61.31 o                         
   8   7   7         45.66         60.86        13.69 o                         
   9   7   7       1586.71       1552.56        59.81 o                         
  10   7   7        645.31        708.10        58.15 o                         
  11   7   7        418.05        385.27        47.28 o                         
  12   7   7         18.12          9.78        24.46 o                         
  13   7   7         37.49         16.85        26.63 o                         
  -9   8   7        139.90        195.11        76.63 o                         
  -8   8   7          0.07         10.07        21.51 o                         
  -7   8   7         91.55        109.54        31.25 o                         
  -6   8   7         95.72         72.53        24.11 o                         
  -5   8   7         82.41         96.28        18.25 o                         
  -4   8   7        326.99        296.80        21.65 o                         
  -3   8   7       2392.06       2479.67        73.55 o                         
  -2   8   7        464.78        419.02        24.10 o                         
  -1   8   7        738.38        725.77        30.29 o                         
   0   8   7        555.02        549.91        25.64 o                         
   1   8   7       5004.49       5038.38       129.37 o                         
   2   8   7        697.99        663.14        35.06 o                         
   3   8   7          1.70         15.44         9.06 o                         
   4   8   7       1066.38       1054.74        36.70 o                         
   5   8   7       2022.99       1877.94        67.83 o                         
   6   8   7        216.73        263.69        39.10 o                         
   7   8   7        401.02        438.62        28.53 o                         
   8   8   7        295.05        256.44        26.33 o                         
   9   8   7         47.53         32.79        13.58 o                         
  10   8   7         81.73         69.02        25.54 o                         
  11   8   7        134.22        154.35        33.70 o                         
  12   8   7        249.10        218.48        41.30 o                         
  -8   9   7          2.77        -10.66        33.70 o                         
  -7   9   7        196.25        175.50        34.54 o                         
  -6   9   7         11.90         56.92        23.82 o                         
  -5   9   7        439.20        404.60        35.30 o                         
  -4   9   7        187.25        171.30        28.72 o                         
  -3   9   7        107.90        110.92        20.89 o                         
  -2   9   7         17.51         18.48        11.30 o                         
  -1   9   7       2380.61       2426.57        98.19 o                         
   0   9   7         64.53         65.47        14.92 o                         
   1   9   7          8.95         13.84         9.87 o                         
   2   9   7        195.72        185.82        17.16 o                         
   3   9   7       4568.42       4512.58       140.76 o                         
   4   9   7        110.63        110.27        13.60 o                         
   5   9   7         68.99         79.38        12.64 o                         
   6   9   7         64.82         62.36        11.80 o                         
   7   9   7        958.27        899.27        42.36 o                         
   8   9   7        788.79        686.77        36.63 o                         
   9   9   7         73.64         97.64        28.80 o                         
  10   9   7        395.78        391.80        46.74 o                         
  11   9   7        323.98        309.73        44.57 o                         
  12   9   7          1.71         23.91        25.54 o                         
  -8  10   7          0.92         -7.54        26.19 o                         
  -7  10   7        150.10        124.43        60.60 o                         
  -6  10   7        133.52         96.23        32.34 o                         
  -5  10   7        142.99        174.90        24.65 o                         
  -4  10   7         35.72         37.78        16.08 o                         
  -3  10   7        396.57        433.08        38.69 o                         
  -2  10   7         58.11         42.25        13.21 o                         
  -1  10   7          0.69         -0.68        11.24 o                         
   0  10   7         14.50         26.24        11.19 o                         
   1  10   7        605.26        626.43        30.68 o                         
   2  10   7        806.09        861.88        40.72 o                         
   3  10   7         98.57         93.12        17.21 o                         
   4  10   7        140.86        132.39        16.12 o                         
   5  10   7       1778.34       1643.69        52.08 o                         
   6  10   7         35.75         36.41        11.20 o                         
   7  10   7        188.91        207.37        17.90 o                         
   8  10   7        241.64        207.21        22.82 o                         
   9  10   7       1693.45       1714.64        67.37 o                         
  10  10   7          8.95         30.43        25.00 o                         
  11  10   7         99.16         78.26        32.07 o                         
  12  10   7         59.39         39.67        30.98 o                         
  -7  11   7          8.87         51.88        85.87 o                         
  -6  11   7         44.56         64.61        35.87 o                         
  -5  11   7        455.97        453.69        45.75 o                         
  -4  11   7          3.07          4.01        16.70 o                         
  -3  11   7         50.74         52.50        25.67 o                         
  -2  11   7        213.57        152.28        19.91 o                         
  -1  11   7        856.22        891.17        48.29 o                         
   0  11   7         71.05         50.30        14.30 o                         
   1  11   7        137.97        152.56        19.18 o                         
   2  11   7         60.12         68.28        20.96 o                         
   3  11   7       1499.50       1500.57        50.98 o                         
   4  11   7         32.13         27.75        12.23 o                         
   5  11   7        245.83        261.97        20.68 o                         
   6  11   7        173.81        172.01        16.84 o                         
   7  11   7        167.96        166.03        21.43 o                         
   8  11   7        144.25        147.63        26.09 o                         
   9  11   7        120.34        163.69        36.41 o                         
  10  11   7        121.04         99.46        31.52 o                         
  11  11   7        323.95        320.06        47.83 o                         
  -6  12   7         33.29         30.63        28.53 o                         
  -5  12   7        149.41         68.41        69.84 o                         
  -4  12   7          1.14         -1.29        16.14 o                         
  -3  12   7        495.94        585.47        38.28 o                         
  -2  12   7        201.21        176.71        22.55 o                         
  -1  12   7          8.48         10.60        12.92 o                         
   0  12   7        145.79        116.13        20.66 o                         
   1  12   7       1033.65       1001.20        42.49 o                         
   2  12   7        207.46        198.55        20.35 o                         
   3  12   7         32.04         31.36        14.26 o                         
   4  12   7         35.28         46.77        14.01 o                         
   5  12   7       1452.01       1421.36        49.47 o                         
   6  12   7        159.05        141.02        21.89 o                         
   7  12   7        190.18        188.59        24.60 o                         
   8  12   7         11.06          2.01        14.86 o                         
   9  12   7        185.02        189.68        39.67 o                         
  10  12   7          7.59         -4.35        27.72 o                         
  11  12   7        135.34        121.74        39.13 o                         
  -5  13   7        295.11        345.13        96.71 o                         
  -4  13   7         60.14         57.33        19.88 o                         
  -3  13   7        263.51        229.74        28.13 o                         
  -2  13   7         27.00         54.75        17.85 o                         
  -1  13   7        739.12        709.07        40.44 o                         
   0  13   7         71.08         51.84        17.20 o                         
   1  13   7         26.48         18.38        14.82 o                         
   2  13   7          0.76          8.84        13.05 o                         
   3  13   7        810.05        861.18        71.69 o                         
   4  13   7        566.20        566.98        35.40 o                         
   5  13   7        122.74        132.09        23.52 o                         
   6  13   7         76.38         62.62        20.71 o                         
   7  13   7        174.27        179.42        26.38 o                         
   8  13   7        273.43        239.69        38.56 o                         
   9  13   7        268.28        273.32        45.65 o                         
  10  13   7        129.10         76.09        34.24 o                         
  -4  14   7          1.26          9.44        21.05 o                         
  -3  14   7        628.82        648.81        97.37 o                         
  -2  14   7         39.12         94.09        39.47 o                         
  -1  14   7          3.68         10.54        22.47 o                         
   0  14   7         91.32         74.97        19.48 o                         
   1  14   7        715.70        748.40        41.91 o                         
   2  14   7         45.19         61.68        17.35 o                         
   3  14   7          0.52          2.90        14.38 o                         
   4  14   7          2.11          0.25        18.34 o                         
   5  14   7       1495.73       1632.69        71.66 o                         
   6  14   7         72.19         66.26        22.03 o                         
   7  14   7        173.15        205.84        28.92 o                         
   8  14   7         63.14         48.02        21.04 o                         
   9  14   7        310.21        323.32        51.63 o                         
  -2  15   7         54.88         18.09        18.81 o                         
  -1  15   7        375.55        369.60        34.65 o                         
   0  15   7         57.65         54.08        25.81 o                         
   1  15   7          6.52         -2.56        15.37 o                         
   2  15   7          5.33         14.19        16.82 o                         
   3  15   7        402.03        390.93        37.72 o                         
   4  15   7         23.93         18.16        18.34 o                         
   5  15   7         35.48         21.92        20.32 o                         
   6  15   7          8.44         -3.57        36.41 o                         
   7  15   7        732.75        829.98        55.52 o                         
   8  15   7          1.62         -7.96        18.73 o                         
   0  16   7         35.31         45.62        26.00 o                         
   1  16   7        467.02        560.13        44.56 o                         
   2  16   7         30.67         52.68        21.09 o                         
   3  16   7          2.91          2.80        19.57 o                         
   4  16   7         27.39         39.51        22.03 o                         
   5  16   7          5.09         -8.64        20.71 o                         
   6  16   7         25.09         21.72        22.28 o                         
  -3 -14   8          1.83        -15.55        26.61 o                         
  -2 -14   8         44.26         25.72        26.66 o                         
  -1 -14   8        584.57        676.04        64.49 o                         
   0 -14   8         70.07         60.70        31.88 o                         
   1 -14   8          3.85        -10.96        26.46 o                         
   2 -14   8         56.42         52.53        32.48 o                         
  -5 -13   8          7.85          5.98        38.04 o                         
  -4 -13   8          4.90         -3.28        27.38 o                         
  -3 -13   8         59.74         54.82        29.00 o                         
  -2 -13   8         42.45         27.37        26.71 o                         
  -1 -13   8         81.25         56.30        27.98 o                         
   0 -13   8        144.76         79.41        34.51 o                         
   1 -13   8        153.80        197.87        39.93 o                         
   2 -13   8         44.93         39.77        33.42 o                         
   3 -13   8          6.81         -4.93        24.90 o                         
   4 -13   8        143.92        123.85        45.11 o                         
  -6 -12   8          1.73         -3.26        38.04 o                         
  -5 -12   8        139.14        100.44        55.16 o                         
  -4 -12   8        756.15        795.17        64.12 o                         
  -3 -12   8         11.24         13.68        43.48 o                         
  -2 -12   8        145.34        110.45        42.12 o                         
  -1 -12   8        870.03        870.65       123.89 o                         
   0 -12   8         37.08         20.96        23.48 o                         
   1 -12   8         11.94         23.13        23.82 o                         
   2 -12   8        102.35         42.28        24.97 o                         
   3 -12   8         84.98        131.10        75.27 o                         
   4 -12   8         11.80         15.66        27.28 o                         
   5 -12   8        174.49        127.74        36.13 o                         
   6 -12   8         41.44         51.21        27.48 o                         
  -6 -11   8        368.80        405.38        66.85 o                         
  -5 -11   8          0.23         10.14        23.13 o                         
  -4 -11   8        745.82        836.76       176.60 o                         
  -3 -11   8        451.84        380.13        43.24 o                         
  -2 -11   8        618.17        681.37        56.43 o                         
  -1 -11   8         37.66         65.90        30.98 o                         
   0 -11   8        297.47        221.16        74.43 o                         
   1 -11   8        626.83        623.91        54.33 o                         
   2 -11   8       1168.02       1146.13        72.46 o                         
   3 -11   8        151.01        150.40        34.24 o                         
   4 -11   8        135.19        143.32        33.23 o                         
   5 -11   8        278.89        327.25        76.86 o                         
   6 -11   8         69.68         75.90        29.72 o                         
   7 -11   8         95.64         75.02        39.97 o                         
  -6 -10   8        353.59        389.62        63.59 o                         
  -5 -10   8          2.72        -14.47        21.43 o                         
  -4 -10   8        519.67        548.82        49.25 o                         
  -3 -10   8         59.34         51.22        24.35 o                         
  -2 -10   8        362.40        364.78        46.20 o                         
  -1 -10   8        485.01        489.78        90.22 o                         
   0 -10   8        846.24        730.22       133.13 o                         
   1 -10   8          0.69          0.12        20.27 o                         
   2 -10   8        213.12        163.88        31.51 o                         
   3 -10   8        316.57        270.10        36.74 o                         
   4 -10   8        239.20        225.04        57.31 o                         
   5 -10   8        593.84        518.13        90.75 o                         
   6 -10   8         36.87         10.71        19.39 o                         
   7 -10   8        210.54        179.71        32.56 o                         
   8 -10   8          0.03         46.16        28.30 o                         
  -6  -9   8        158.76        165.22        42.39 o                         
  -5  -9   8        362.84        400.74        41.59 o                         
  -4  -9   8        254.92        315.27        37.08 o                         
  -3  -9   8         16.62         23.34        19.00 o                         
  -2  -9   8        676.31        709.59        52.41 o                         
  -1  -9   8       1228.84       1306.59        68.08 o                         
   0  -9   8         49.01         19.46        20.74 o                         
   1  -9   8        479.39        481.06        43.23 o                         
   2  -9   8         28.62         19.46        21.33 o                         
   3  -9   8        510.75        477.77        73.37 o
[truncated: 343,522 more chars]
