# Supplementary material for: Structural characterization of two solvates of a luminescent copper(II) bis­(pyridine)-substituted benzimidazole complex
Source: Acta Crystallogr E Crystallogr Commun. 2017 Oct 6;73(Pt 11):1616–21. doi: 10.1107/S2056989017014232 (PMC5683476; doi:10.1107/S2056989017014232)
Supplement: Supplementary file 5 [file e-73-01616-2sup5.mol]

@<TRIPOS>MOLECULE
2
   141   134     4     0     0
SMALL
NO_CHARGES
****
Generated from the CSD

@<TRIPOS>ATOM
     1 C110    10.8761  10.4007   4.0825   C.3       1 RES1   0.0000
     2 H111    10.2004   9.7208   3.8779   H         1 RES1   0.0000
     3 H112    10.5167  11.0305   4.7414   H         1 RES1   0.0000
     4 H113    11.1104  10.8847   3.2622   H         1 RES1   0.0000
     5 C100    12.0819   9.7474   4.6294   C.3       1 RES1   0.0000
     6 H101    11.8265   9.2418   5.4418   H         1 RES1   0.0000
     7 H102    12.4183   9.0961   3.9642   H         1 RES1   0.0000
     8 O100    13.0926  10.6029   4.9509   O.3       1 RES1   0.0000
     9 H100    13.0032  10.8554   5.7472   H         1 RES1   0.0000
    10 Cu1     14.7540   4.0832   6.7958   Cu        2 RES2   0.0000
    11 O1      16.4728   4.9549   6.6885   O.co2     2 RES2   0.0000
    12 O2      16.7759   3.8586   8.5674   O.co2     2 RES2   0.0000
    13 O3      13.9398   5.4910   7.9156   O.co2     2 RES2   0.0000
    14 O4      13.4025   5.9068   5.8179   O.co2     2 RES2   0.0000
    15 N1      15.2015   2.7475   5.3425   N.2       2 RES2   0.0000
    16 N2      13.2544   2.8376   7.0158   N.2       2 RES2   0.0000
    17 N3      12.1577   1.0133   6.3741   N.3       2 RES2   0.0000
    18 N4      11.2347   1.3052   3.7170   N.2       2 RES2   0.0000
    19 C1      14.3150   1.7293   5.1747   C.2       2 RES2   0.0000
    20 C2      14.4866   0.7876   4.1769   C.2       2 RES2   0.0000
    21 H2      13.8567   0.0846   4.0633   H         2 RES2   0.0000
    22 C3      15.5937   0.8817   3.3405   C.2       2 RES2   0.0000
    23 H3      15.7445   0.2308   2.6657   H         2 RES2   0.0000
    24 C4      16.4684   1.9344   3.5053   C.2       2 RES2   0.0000
    25 H4      17.2160   2.0359   2.9280   H         2 RES2   0.0000
    26 C5      16.2447   2.8361   4.5175   C.2       2 RES2   0.0000
    27 H5      16.8569   3.5518   4.6326   H         2 RES2   0.0000
    28 C6      13.2310   1.8190   6.1638   C.2       2 RES2   0.0000
    29 C7      12.1192   2.7209   7.8115   C.2       2 RES2   0.0000
    30 C8      11.4195   1.5893   7.4039   C.2       2 RES2   0.0000
    31 C9      10.2002   1.2315   7.9748   C.2       2 RES2   0.0000
    32 H9       9.7303   0.4568   7.6853   H         2 RES2   0.0000
    33 C10      9.6993   2.0372   8.9678   C.2       2 RES2   0.0000
    34 C11     10.4075   3.1879   9.4108   C.2       2 RES2   0.0000
    35 C12     11.6273   3.5260   8.8367   C.2       2 RES2   0.0000
    36 H12     12.1126   4.2866   9.1357   H         2 RES2   0.0000
    37 C13     11.6578  -0.1353   5.6097   C.3       2 RES2   0.0000
    38 H13A    11.1592  -0.7426   6.2110   H         2 RES2   0.0000
    39 H13B    12.4206  -0.6369   5.2275   H         2 RES2   0.0000
    40 C14     10.7531   0.3338   4.4999   C.2       2 RES2   0.0000
    41 C15      9.4926  -0.2058   4.3400   C.2       2 RES2   0.0000
    42 H15      9.1802  -0.8852   4.9269   H         2 RES2   0.0000
    43 C16      8.6950   0.2561   3.3166   C.2       2 RES2   0.0000
    44 H16      7.8286  -0.1057   3.1790   H         2 RES2   0.0000
    45 C17      9.1757   1.2516   2.4994   C.2       2 RES2   0.0000
    46 H17      8.6461   1.5956   1.7894   H         2 RES2   0.0000
    47 C18     10.4468   1.7399   2.7345   C.2       2 RES2   0.0000
    48 H18     10.7773   2.4222   2.1620   H         2 RES2   0.0000
    49 C19     13.3131   6.1597   7.0281   C.2       2 RES2   0.0000
    50 C20     12.4235   7.2871   7.5110   C.3       2 RES2   0.0000
    51 H20A    11.6831   7.4105   6.8810   H         2 RES2   0.0000
    52 H20B    12.9463   8.1150   7.5654   H         2 RES2   0.0000
    53 H20C    12.0675   7.0670   8.3953   H         2 RES2   0.0000
    54 C21     17.1515   4.6730   7.7237   C.2       2 RES2   0.0000
    55 C22     18.4717   5.4074   7.8708   C.3       2 RES2   0.0000
    56 H22A    18.4528   5.9545   8.6832   H         2 RES2   0.0000
    57 H22B    18.6124   5.9843   7.0921   H         2 RES2   0.0000
    58 H22C    19.2014   4.7564   7.9316   H         2 RES2   0.0000
    59 C45      9.8567   4.0455  10.5254   C.3       2 RES2   0.0000
    60 H45A     9.8646   3.5356  11.3617   H         2 RES2   0.0000
    61 H45B     8.9373   4.3082  10.3111   H         2 RES2   0.0000
    62 H45C    10.4113   4.8465  10.6245   H         2 RES2   0.0000
    63 C46      8.3501   1.6876   9.5883   C.3       2 RES2   0.0000
    64 H46A     8.0430   0.8249   9.2397   H         2 RES2   0.0000
    65 H46B     7.6964   2.3814   9.3628   H         2 RES2   0.0000
    66 H46C     8.4429   1.6320  10.5621   H         2 RES2   0.0000
    67 Cu2      6.5829  10.4636   1.4720   Cu        3 RES3   0.0000
    68 O5       7.6477  11.5894   0.2701   O.co2     3 RES3   0.0000
    69 O6       8.6548  11.7621   2.2108   O.co2     3 RES3   0.0000
    70 O7       5.3079  11.8791   1.9113   O.co2     3 RES3   0.0000
    71 O8       4.3473  10.7294   0.2843   O.co2     3 RES3   0.0000
    72 N5       5.7256   9.1708   2.7797   N.2       3 RES3   0.0000
    73 N6       7.6109   8.8182   1.0418   N.2       3 RES3   0.0000
    74 N7       7.9623   6.6416   1.3764   N.3       3 RES3   0.0000
    75 N8       7.9554   4.0848   3.9121   N.2       3 RES3   0.0000
    76 C23      8.6323   8.4119   0.1921   C.2       3 RES3   0.0000
    77 C24      8.8605   7.0512   0.3956   C.2       3 RES3   0.0000
    78 C25      9.8478   6.3543  -0.2958   C.2       3 RES3   0.0000
    79 H25      9.9856   5.4249  -0.1535   H         3 RES3   0.0000
    80 C26     10.6230   7.0658  -1.1961   C.2       3 RES3   0.0000
    81 C27     10.3932   8.4486  -1.4248   C.2       3 RES3   0.0000
    82 C28      9.3862   9.1167  -0.7445   C.2       3 RES3   0.0000
    83 H28      9.2154  10.0364  -0.9131   H         3 RES3   0.0000
    84 C29      7.2511   7.7556   1.7390   C.2       3 RES3   0.0000
    85 C30      6.2236   7.9109   2.7724   C.2       3 RES3   0.0000
    86 C31      5.7833   6.9632   3.6732   C.2       3 RES3   0.0000
    87 H31      6.1631   6.0920   3.6780   H         3 RES3   0.0000
    88 C32      4.7881   7.2942   4.5687   C.2       3 RES3   0.0000
    89 H32      4.4660   6.6501   5.1875   H         3 RES3   0.0000
    90 C33      4.2694   8.5637   4.5559   C.2       3 RES3   0.0000
    91 H33      3.5755   8.8074   5.1571   H         3 RES3   0.0000
    92 C34      4.7686   9.4797   3.6556   C.2       3 RES3   0.0000
    93 H34      4.4199  10.3630   3.6604   H         3 RES3   0.0000
    94 C35      7.8310   5.2545   1.8342   C.3       3 RES3   0.0000
    95 H35A     8.1722   4.6524   1.1258   H         3 RES3   0.0000
    96 H35B     6.8713   5.0517   1.9637   H         3 RES3   0.0000
    97 C36      8.5635   4.9586   3.1140   C.2       3 RES3   0.0000
    98 C37      9.7931   5.4810   3.4077   C.2       3 RES3   0.0000
    99 H37     10.2011   6.1016   2.8144   H         3 RES3   0.0000
   100 C38     10.4387   5.1054   4.5639   C.2       3 RES3   0.0000
   101 H38     11.2896   5.4651   4.7845   H         3 RES3   0.0000
   102 C39      9.8321   4.2108   5.3810   C.2       3 RES3   0.0000
   103 H39     10.2491   3.9281   6.1854   H         3 RES3   0.0000
   104 C40      8.6018   3.7199   5.0212   C.2       3 RES3   0.0000
   105 H40      8.1869   3.0845   5.5937   H         3 RES3   0.0000
   106 C41      8.6014  11.9897   1.0026   C.2       3 RES3   0.0000
   107 C42      9.7087  12.7736   0.3102   C.3       3 RES3   0.0000
   108 H42A     9.4368  13.7114   0.2191   H         3 RES3   0.0000
   109 H42B     9.8740  12.3924  -0.5773   H         3 RES3   0.0000
   110 H42C    10.5283  12.7228   0.8459   H         3 RES3   0.0000
   111 C43      4.3352  11.6562   1.1114   C.2       3 RES3   0.0000
   112 C44      3.1270  12.5551   1.2345   C.3       3 RES3   0.0000
   113 H44A     2.5015  12.3640   0.5069   H         3 RES3   0.0000
   114 H44B     3.4106  13.4917   1.1833   H         3 RES3   0.0000
   115 H44C     2.6870  12.3946   2.0948   H         3 RES3   0.0000
   116 C47     11.7434   6.3515  -1.9205   C.3       3 RES3   0.0000
   117 H47A    12.6058   6.6825  -1.5959   H         3 RES3   0.0000
   118 H47B    11.6700   6.5202  -2.8832   H         3 RES3   0.0000
   119 H47C    11.6792   5.3876  -1.7526   H         3 RES3   0.0000
   120 C48     11.2542   9.2109  -2.4179   C.3       3 RES3   0.0000
   121 H48A    11.0201  10.1617  -2.3891   H         3 RES3   0.0000
   122 H48B    11.0990   8.8626  -3.3198   H         3 RES3   0.0000
   123 H48C    12.1993   9.0997  -2.1828   H         3 RES3   0.0000
   124 C210     9.2455   8.8770   4.3752   C.3       4 RES4   0.0000
   125 H211     9.0405   7.9776   4.7046   H         4 RES4   0.0000
   126 H212     9.1460   9.5241   5.1044   H         4 RES4   0.0000
   127 H213     8.6298   9.1072   3.6476   H         4 RES4   0.0000
   128 C200    10.6035   8.9120   3.8842   C.3       4 RES4   0.0000
   129 H201    11.2175   8.6575   4.6182   H         4 RES4   0.0000
   130 H202    10.7013   8.2406   3.1614   H         4 RES4   0.0000
   131 O200    10.9741  10.1440   3.3997   O.3       4 RES4   0.0000
   132 H200    10.3066  10.6546   3.3949   H         4 RES4   0.0000
   133 C310    11.8439  10.2714   3.8219   C.3       4 RES4   0.0000
   134 H311    12.4393  10.5005   4.5687   H         4 RES4   0.0000
   135 H312    12.3629   9.8180   3.1215   H         4 RES4   0.0000
   136 H313    11.4511  11.0896   3.4573   H         4 RES4   0.0000
   137 C300    10.7317   9.3390   4.3176   C.3       4 RES4   0.0000
   138 H301    11.1096   8.5013   4.6806   H         4 RES4   0.0000
   139 H302    10.1905   9.7814   5.0180   H         4 RES4   0.0000
   140 O300     9.9792   9.0989   3.1774   O.3       4 RES4   0.0000
   141 H300     9.3488   9.6526   3.1375   H         4 RES4   0.0000
@<TRIPOS>BOND
     1     1     2    1
     2     1     3    1
     3     1     4    1
     4     1     5    1
     5     5     6    1
     6     5     7    1
     7     5     8    1
     8     8     9    1
     9    10    11   un
    10    10    12   un
    11    10    13   un
    12    10    14   un
    13    10    15   un
    14    10    16   un
    15    11    54   un
    16    12    54   un
    17    13    49   un
    18    14    49   un
    19    15    19   un
    20    15    26   un
    21    16    28   un
    22    16    29   un
    23    17    28    1
    24    17    30    1
    25    17    37    1
    26    18    40   un
    27    18    47   un
    28    19    20   un
    29    19    28   un
    30    20    21    1
    31    20    22   un
    32    22    23    1
    33    22    24   un
    34    24    25    1
    35    24    26   un
    36    26    27    1
    37    29    30   un
    38    29    35   un
    39    30    31   un
    40    31    32    1
    41    31    33   un
    42    33    34   un
    43    33    63    1
    44    34    35   un
    45    34    59    1
    46    35    36    1
    47    37    38    1
    48    37    39    1
    49    37    40    1
    50    40    41   un
    51    41    42    1
    52    41    43   un
    53    43    44    1
    54    43    45   un
    55    45    46    1
    56    45    47   un
    57    47    48    1
    58    49    50    1
    59    50    51    1
    60    50    52    1
    61    50    53    1
    62    54    55    1
    63    55    56    1
    64    55    57    1
    65    55    58    1
    66    59    60    1
    67    59    61    1
    68    59    62    1
    69    63    64    1
    70    63    65    1
    71    63    66    1
    72    67    68   un
    73    67    69   un
    74    67    70   un
    75    67    71   un
    76    67    72   un
    77    67    73   un
    78    68   106   un
    79    69   106   un
    80    70   111   un
    81    71   111   un
    82    72    85   un
    83    72    92   un
    84    73    76   un
    85    73    84   un
    86    74    77    1
    87    74    84    1
    88    74    94    1
    89    75    97   un
    90    75   104   un
    91    76    77   un
    92    76    82   un
    93    77    78   un
    94    78    79    1
    95    78    80   un
    96    80    81   un
    97    80   116    1
    98    81    82   un
    99    81   120    1
   100    82    83    1
   101    84    85   un
   102    85    86   un
   103    86    87    1
   104    86    88   un
   105    88    89    1
   106    88    90   un
   107    90    91    1
   108    90    92   un
   109    92    93    1
   110    94    95    1
   111    94    96    1
   112    94    97    1
   113    97    98   un
   114    98    99    1
   115    98   100   un
   116   100   101    1
   117   100   102   un
   118   102   103    1
   119   102   104   un
   120   104   105    1
   121   106   107    1
   122   107   108    1
   123   107   109    1
   124   107   110    1
   125   111   112    1
   126   112   113    1
   127   112   114    1
   128   112   115    1
   129   116   117    1
   130   116   118    1
   131   116   119    1
   132   120   121    1
   133   120   122    1
   134   120   123    1
@<TRIPOS>SUBSTRUCTURE
     1 RES1        1 GROUP             0 ****  ****    0  
     2 RES2       10 GROUP             0 ****  ****    0  
     3 RES3       67 GROUP             0 ****  ****    0  
     4 RES4      124 GROUP             0 ****  ****    0  
@<TRIPOS>CRYSIN
   11.2595   14.0130   16.5004   81.8730   77.1260   80.3480     2     1
